# Supplementary material for: Crystal structures and Hirshfeld surfaces of differently substituted (E)-N′-benzyl­idene-N-methyl-2-(thio­phen-2-yl)acetohydrazides
Source: Acta Crystallogr E Crystallogr Commun. 2017 Oct 13;73(Pt 11):1636–41. doi: 10.1107/S2056989017014384 (PMC5683480; doi:10.1107/S2056989017014384)
Supplement: Supplementary file 1 [file e-73-01636-sup1.cif]

##############################################################################
#                                                                            #
# This CIF contains the data in a paper accepted for publication in          #
# Acta Crystallographica Section E. It conforms to the requirements of       #
# Notes for Authors for Acta Crystallographica Section E, and has been       #
# peer reviewed under the auspices of the IUCr Commission on Journals.       #
#                                                                            #
# Full details of the Crystallographic Information File format               #
# are given in the paper "The Crystallographic Information File (CIF):       #
# a New Standard Archive File for Crystallography" by S. R. Hall, F. H.      #
# Allen and I. D. Brown [Acta Cryst. (1991), A47, 655-685].                  #
#                                                                            #
# The current version of the core CIF dictionary is obtainable from          #
# ftp://ftp.iucr.org/pub/cif_core.dic.                                       #
#                                                                            #
# Software is freely available for graphical display of the structure(s)     #
# in this CIF. For information consult the CIF software page                 #
# http://www.iucr.org/resources/cif/software.                                #
#                                                                            #
# This file may be used for bona fide research purposes within the           #
# scientific community so long as proper attribution is given to the journal # 
# article from which it was obtained.                                        #
#                                                                            #
##############################################################################
data_I
_audit_creation_method     'SHELXL-2014/7'
_chemical_name_systematic
;\
(<i>E</i>)-<i>N</i>'-(3-Cyanobenzylidene)-<i>N</i>-methyl-\
2-(thiophen-2-yl)acetohydrazide
;
_chemical_name_common     ?
_chemical_formula_moiety     'C15 H13 N3 O S'
_chemical_formula_sum     'C15 H13 N3 O S'
_chemical_formula_iupac     'C15 H13 N3 O S'
_chemical_formula_weight     283.34
_chemical_melting_point     ?
_shelx_space_group_comment
;
The symmetry employed for this shelxl refinement is uniquely defined
by the following loop, which should always be used as a source of
symmetry information in preference to the above space-group names.
They are only intended as comments.
;
_space_group_crystal_system     triclinic
_space_group_name_H-M_alt     'P -1'
_space_group_name_Hall     '-P 1'
loop_
    _space_group_symop_operation_xyz
    'x, y, z'
    '-x, -y, -z'
_cell_length_a     9.3594(7)
_cell_length_b     10.1143(7)
_cell_length_c     15.8070(12)
_cell_angle_alpha     106.704(5)
_cell_angle_beta     92.432(7)
_cell_angle_gamma     106.777(5)
_cell_volume     1359.31(18)
_cell_formula_units_Z     4
_cell_measurement_reflns_used     15155
_cell_measurement_theta_min     2.2
_cell_measurement_theta_max     27.5
_cell_measurement_temperature     100(2)
_exptl_crystal_description     plate
_exptl_crystal_colour     colourless
_exptl_crystal_size_max     0.18
_exptl_crystal_size_mid     0.12
_exptl_crystal_size_min     0.03
_exptl_crystal_density_diffrn     1.385
_exptl_crystal_density_meas     ?
_exptl_crystal_density_method     ?
_exptl_crystal_F_000     592
_exptl_absorpt_coefficient_mu     0.237
_exptl_absorpt_correction_type     multi-scan
_exptl_absorpt_process_details
;
(CrystalClear; Rigaku, 2012)
;
_shelx_estimated_absorpt_T_min     0.959
_shelx_estimated_absorpt_T_max     0.993
_exptl_absorpt_correction_T_min     0.786
_exptl_absorpt_correction_T_max     1.000
_diffrn_ambient_temperature     100(2)
_diffrn_radiation_type     MoK\a
_diffrn_radiation_wavelength     0.71075
_diffrn_measurement_device_type     'Rigaku Mercury CCD'
_diffrn_measurement_method     \w
_diffrn_detector_area_resol_mean     ?
_diffrn_reflns_number     18105
_diffrn_reflns_av_R_equivalents     0.0342
_diffrn_reflns_theta_min     2.641
_diffrn_reflns_theta_max     27.510
_diffrn_reflns_theta_full     25.242
_diffrn_measured_fraction_theta_max     0.996
_diffrn_measured_fraction_theta_full     0.998
_diffrn_reflns_limit_h_min     -11
_diffrn_reflns_limit_h_max     12
_diffrn_reflns_limit_k_min     -12
_diffrn_reflns_limit_k_max     13
_diffrn_reflns_limit_l_min     -20
_diffrn_reflns_limit_l_max     20
_refine_special_details     ?
_reflns_number_total     6217
_reflns_number_gt     5204
_reflns_threshold_expression     'I > 2\s(I)'
_refine_ls_structure_factor_coef     Fsqd
_refine_ls_matrix_type     full
_refine_ls_R_factor_all     0.0477
_refine_ls_R_factor_gt     0.0384
_refine_ls_wR_factor_gt     0.0989
_refine_ls_wR_factor_ref     0.1037
_refine_ls_goodness_of_fit_ref     1.043
_refine_ls_restrained_S_all     1.043
_refine_ls_number_reflns     6217
_refine_ls_number_parameters     363
_refine_ls_number_restraints     0
_refine_ls_hydrogen_treatment     constr
_refine_ls_weighting_scheme     calc
_refine_ls_weighting_details
              'w=1/[\s^2^(Fo^2^)+(0.0527P)^2^+0.4808P] where P=(Fo^2^+2Fc^2^)/3'
_atom_sites_solution_hydrogens     geom
_atom_sites_solution_primary     direct
_atom_sites_solution_secondary     ?
_refine_ls_shift/su_max     0.001
_refine_ls_shift/su_mean     0.000
_refine_diff_density_max     0.507
_refine_diff_density_min     -0.323
_refine_ls_extinction_method     none
_refine_ls_extinction_coef     .
loop_
    _atom_type_symbol
    _atom_type_description
    _atom_type_scat_dispersion_real
    _atom_type_scat_dispersion_imag
    _atom_type_scat_source
    'C' 'C' 0.0033 0.0016
                         'International Tables Vol C Tables 4.2.6.8 and 6.1.1.4'
    'H' 'H' 0.0000 0.0000
                         'International Tables Vol C Tables 4.2.6.8 and 6.1.1.4'
    'N' 'N' 0.0061 0.0033
                         'International Tables Vol C Tables 4.2.6.8 and 6.1.1.4'
    'O' 'O' 0.0106 0.0060
                         'International Tables Vol C Tables 4.2.6.8 and 6.1.1.4'
    'S' 'S' 0.1246 0.1234
                         'International Tables Vol C Tables 4.2.6.8 and 6.1.1.4'
_computing_data_collection
;
CrystalClear (Rigaku, 2012)
;
_computing_cell_refinement
;
CrystalClear (Rigaku, 2012)
;
_computing_data_reduction
;
CrystalClear (Rigaku, 2012)
;
_computing_structure_solution
;
SHELXS97 (Sheldrick, 2008)
;
_computing_structure_refinement
;
SHELXL2014/7 (Sheldrick, 2015)
;
_computing_molecular_graphics
;
ORTEP-3 for Windows (Farrugia, 2012)
;
_computing_publication_material
;
publCIF (Westrip, 2010)
;
loop_
    _atom_site_type_symbol
    _atom_site_label
    _atom_site_fract_x
    _atom_site_fract_y
    _atom_site_fract_z
    _atom_site_U_iso_or_equiv
    _atom_site_adp_type
    _atom_site_calc_flag
    _atom_site_occupancy
    _atom_site_disorder_assembly
    _atom_site_disorder_group
    C C1 0.44883(17) 0.46449(16) 0.16930(10) 0.0182(3) Uani d 1 . .
    C C2 0.44634(18) 0.57507(16) 0.24628(10) 0.0198(3) Uani d 1 . .
    H H2 0.3740 0.5550 0.2851 0.024 Uiso calc 1 . .
    C C3 0.54885(18) 0.71367(16) 0.26619(10) 0.0196(3) Uani d 1 . .
    H H3 0.5453 0.7879 0.3182 0.024 Uiso calc 1 . .
    C C4 0.65642(18) 0.74502(16) 0.21093(10) 0.0207(3) Uani d 1 . .
    H H4 0.7269 0.8397 0.2250 0.025 Uiso calc 1 . .
    C C5 0.65933(17) 0.63477(16) 0.13419(10) 0.0183(3) Uani d 1 . .
    C C6 0.55554(17) 0.49516(16) 0.11306(10) 0.0180(3) Uani d 1 . .
    H H6 0.5579 0.4215 0.0604 0.022 Uiso calc 1 . .
    C C7 0.34349(17) 0.31634(16) 0.14643(10) 0.0187(3) Uani d 1 . .
    H H7 0.3492 0.2430 0.0946 0.022 Uiso calc 1 . .
    C C8 0.15716(19) 0.03219(16) 0.09561(10) 0.0227(3) Uani d 1 . .
    H H8A 0.1446 0.0603 0.0421 0.034 Uiso calc 1 . .
    H H8B 0.0780 -0.0588 0.0904 0.034 Uiso calc 1 . .
    H H8C 0.2560 0.0183 0.1018 0.034 Uiso calc 1 . .
    C C9 0.04341(17) 0.11622(16) 0.23031(10) 0.0202(3) Uani d 1 . .
    C C10 0.03819(17) 0.24178(16) 0.30984(10) 0.0196(3) Uani d 1 . .
    H H10A 0.0702 0.3332 0.2944 0.024 Uiso calc 1 . .
    H H10B -0.0668 0.2255 0.3230 0.024 Uiso calc 1 . .
    C C11 0.13786(17) 0.25767(15) 0.39154(10) 0.0182(3) Uani d 1 . .
    C C12 0.09228(19) 0.22118(17) 0.46509(10) 0.0228(3) Uani d 1 . .
    H H12 -0.0103 0.1799 0.4709 0.027 Uiso calc 1 . .
    C C13 0.2143(2) 0.25137(18) 0.53227(11) 0.0260(3) Uani d 1 . .
    H H13 0.2019 0.2329 0.5876 0.031 Uiso calc 1 . .
    C C14 0.35045(19) 0.30956(17) 0.50833(11) 0.0251(3) Uani d 1 . .
    H H14 0.4440 0.3371 0.5449 0.030 Uiso calc 1 . .
    C C15 0.77123(18) 0.66406(16) 0.07614(10) 0.0201(3) Uani d 1 . .
    N N1 0.24352(14) 0.28688(13) 0.19727(8) 0.0185(3) Uani d 1 . .
    N N2 0.14646(15) 0.14648(13) 0.17394(8) 0.0194(3) Uani d 1 . .
    N N3 0.86018(16) 0.68439(14) 0.02951(9) 0.0244(3) Uani d 1 . .
    O O1 -0.04085(14) -0.00766(12) 0.21693(8) 0.0268(3) Uani d 1 . .
    S S1 0.33237(4) 0.32713(4) 0.40385(3) 0.02304(10) Uani d 1 . .
    C C16 0.12951(17) 0.59905(16) 0.81831(10) 0.0178(3) Uani d 1 . .
    C C17 0.19830(17) 0.55084(16) 0.74397(10) 0.0193(3) Uani d 1 . .
    H H17 0.1600 0.4524 0.7071 0.023 Uiso calc 1 . .
    C C18 0.32126(17) 0.64447(16) 0.72338(10) 0.0199(3) Uani d 1 . .
    H H18 0.3666 0.6096 0.6726 0.024 Uiso calc 1 . .
    C C19 0.37944(18) 0.78915(17) 0.77615(10) 0.0212(3) Uani d 1 . .
    H H19 0.4638 0.8534 0.7617 0.025 Uiso calc 1 . .
    C C20 0.31126(18) 0.83843(16) 0.85109(10) 0.0204(3) Uani d 1 . .
    C C21 0.18679(17) 0.74391(16) 0.87227(10) 0.0192(3) Uani d 1 . .
    H H21 0.1414 0.7782 0.9232 0.023 Uiso calc 1 . .
    C C22 -0.00144(17) 0.50111(16) 0.84135(10) 0.0183(3) Uani d 1 . .
    H H22 -0.0419 0.5329 0.8948 0.022 Uiso calc 1 . .
    C C23 -0.23822(18) 0.31465(17) 0.89282(10) 0.0212(3) Uani d 1 . .
    H H23A -0.1578 0.3386 0.9417 0.032 Uiso calc 1 . .
    H H23B -0.3220 0.2317 0.8951 0.032 Uiso calc 1 . .
    H H23C -0.2736 0.3987 0.8988 0.032 Uiso calc 1 . .
    C C24 -0.24432(18) 0.14399(16) 0.74387(10) 0.0205(3) Uani d 1 . .
    C C25 -0.17210(19) 0.11278(16) 0.65922(10) 0.0209(3) Uani d 1 . .
    H H25A -0.0613 0.1532 0.6752 0.025 Uiso calc 1 . .
    H H25B -0.1977 0.0061 0.6323 0.025 Uiso calc 1 . .
    C C26 -0.21947(17) 0.17434(16) 0.59025(10) 0.0189(3) Uani d 1 . .
    C C27 -0.30906(18) 0.09509(18) 0.51024(11) 0.0240(3) Uani d 1 . .
    H H27 -0.3551 -0.0073 0.4928 0.029 Uiso calc 1 . .
    C C28 -0.32632(19) 0.18168(19) 0.45580(11) 0.0270(4) Uani d 1 . .
    H H28 -0.3847 0.1437 0.3985 0.032 Uiso calc 1 . .
    C C29 -0.24891(19) 0.32583(18) 0.49576(11) 0.0248(3) Uani d 1 . .
    H H29 -0.2465 0.3998 0.4694 0.030 Uiso calc 1 . .
    C C30 0.37254(18) 0.98796(17) 0.90659(11) 0.0225(3) Uani d 1 . .
    N N4 -0.05999(14) 0.37105(13) 0.78716(8) 0.0177(3) Uani d 1 . .
    N N5 -0.18037(15) 0.27735(13) 0.80764(8) 0.0193(3) Uani d 1 . .
    N N6 0.42280(17) 1.10717(15) 0.95097(9) 0.0275(3) Uani d 1 . .
    O O2 -0.35504(14) 0.05496(12) 0.75548(8) 0.0281(3) Uani d 1 . .
    S S2 -0.15679(5) 0.35686(4) 0.59911(3) 0.02189(10) Uani d 1 . .
loop_
    _atom_site_aniso_label
    _atom_site_aniso_U_11
    _atom_site_aniso_U_22
    _atom_site_aniso_U_33
    _atom_site_aniso_U_12
    _atom_site_aniso_U_13
    _atom_site_aniso_U_23
    C1 0.0199(8) 0.0169(7) 0.0193(7) 0.0065(6) 0.0007(6) 0.0074(6)
    C2 0.0208(8) 0.0197(7) 0.0198(7) 0.0069(6) 0.0033(6) 0.0069(6)
    C3 0.0223(8) 0.0176(7) 0.0174(7) 0.0065(6) 0.0021(6) 0.0029(6)
    C4 0.0212(8) 0.0175(7) 0.0223(8) 0.0042(6) 0.0014(6) 0.0068(6)
    C5 0.0192(8) 0.0195(7) 0.0179(7) 0.0068(6) 0.0022(6) 0.0080(6)
    C6 0.0201(8) 0.0179(7) 0.0171(7) 0.0080(6) 0.0015(6) 0.0055(6)
    C7 0.0207(8) 0.0165(7) 0.0175(7) 0.0060(6) -0.0003(6) 0.0035(6)
    C8 0.0276(9) 0.0159(7) 0.0195(7) 0.0028(6) 0.0031(6) 0.0019(6)
    C9 0.0194(8) 0.0189(7) 0.0210(7) 0.0044(6) 0.0000(6) 0.0062(6)
    C10 0.0176(7) 0.0194(7) 0.0223(7) 0.0074(6) 0.0038(6) 0.0057(6)
    C11 0.0172(7) 0.0143(6) 0.0217(7) 0.0062(6) 0.0038(6) 0.0019(6)
    C12 0.0210(8) 0.0266(8) 0.0213(8) 0.0114(6) 0.0076(6) 0.0038(6)
    C13 0.0300(9) 0.0307(8) 0.0177(7) 0.0149(7) 0.0043(6) 0.0028(6)
    C14 0.0246(8) 0.0238(8) 0.0235(8) 0.0101(6) -0.0023(6) 0.0007(6)
    C15 0.0220(8) 0.0161(7) 0.0205(7) 0.0051(6) -0.0003(6) 0.0046(6)
    N1 0.0191(7) 0.0142(6) 0.0205(6) 0.0035(5) -0.0001(5) 0.0049(5)
    N2 0.0218(7) 0.0128(6) 0.0191(6) 0.0022(5) 0.0020(5) 0.0019(5)
    N3 0.0259(7) 0.0223(7) 0.0219(7) 0.0049(6) 0.0046(6) 0.0048(5)
    O1 0.0274(6) 0.0181(5) 0.0268(6) -0.0018(5) 0.0043(5) 0.0038(5)
    S1 0.0175(2) 0.02163(19) 0.0281(2) 0.00403(15) 0.00253(15) 0.00725(16)
    C16 0.0182(7) 0.0169(7) 0.0187(7) 0.0056(6) -0.0002(6) 0.0065(6)
    C17 0.0202(8) 0.0169(7) 0.0201(7) 0.0059(6) 0.0003(6) 0.0052(6)
    C18 0.0206(8) 0.0225(7) 0.0174(7) 0.0080(6) 0.0033(6) 0.0063(6)
    C19 0.0197(8) 0.0216(7) 0.0224(8) 0.0042(6) 0.0005(6) 0.0095(6)
    C20 0.0226(8) 0.0170(7) 0.0201(7) 0.0046(6) -0.0021(6) 0.0060(6)
    C21 0.0206(8) 0.0192(7) 0.0183(7) 0.0060(6) 0.0012(6) 0.0069(6)
    C22 0.0199(8) 0.0185(7) 0.0176(7) 0.0073(6) 0.0027(6) 0.0057(6)
    C23 0.0241(8) 0.0208(7) 0.0185(7) 0.0060(6) 0.0050(6) 0.0063(6)
    C24 0.0241(8) 0.0163(7) 0.0215(7) 0.0064(6) 0.0025(6) 0.0066(6)
    C25 0.0264(8) 0.0146(7) 0.0208(7) 0.0071(6) 0.0045(6) 0.0035(6)
    C26 0.0201(8) 0.0174(7) 0.0194(7) 0.0071(6) 0.0067(6) 0.0044(6)
    C27 0.0212(8) 0.0251(8) 0.0221(8) 0.0049(6) 0.0039(6) 0.0045(6)
    C28 0.0243(9) 0.0352(9) 0.0221(8) 0.0121(7) 0.0015(6) 0.0072(7)
    C29 0.0288(9) 0.0297(8) 0.0211(8) 0.0159(7) 0.0060(6) 0.0089(6)
    C30 0.0235(8) 0.0210(8) 0.0228(8) 0.0041(6) 0.0041(6) 0.0093(6)
    N4 0.0178(6) 0.0165(6) 0.0198(6) 0.0047(5) 0.0031(5) 0.0078(5)
    N5 0.0203(7) 0.0168(6) 0.0201(6) 0.0041(5) 0.0059(5) 0.0063(5)
    N6 0.0310(8) 0.0216(7) 0.0260(7) 0.0038(6) 0.0058(6) 0.0060(6)
    O2 0.0301(7) 0.0188(5) 0.0294(6) -0.0007(5) 0.0063(5) 0.0068(5)
    S2 0.0295(2) 0.01730(18) 0.01936(19) 0.00892(15) 0.00386(15) 0.00484(14)
_geom_special_details
;
 All esds (except the esd in the dihedral angle between two l.s. planes)
 are estimated using the full covariance matrix.  The cell esds are taken
 into account individually in the estimation of esds in distances, angles
 and torsion angles; correlations between esds in cell parameters are only
 used when they are defined by crystal symmetry.  An approximate (isotropic)
 treatment of cell esds is used for estimating esds involving l.s. planes.
;
loop_
    _geom_bond_atom_site_label_1
    _geom_bond_atom_site_label_2
    _geom_bond_site_symmetry_2
    _geom_bond_distance
    _geom_bond_publ_flag
    C1 C6 . 1.392(2) ?
    C1 C2 . 1.403(2) ?
    C1 C7 . 1.467(2) ?
    C2 C3 . 1.389(2) ?
    C2 H2 . 0.9500 ?
    C3 C4 . 1.388(2) ?
    C3 H3 . 0.9500 ?
    C4 C5 . 1.399(2) ?
    C4 H4 . 0.9500 ?
    C5 C6 . 1.400(2) ?
    C5 C15 . 1.444(2) ?
    C6 H6 . 0.9500 ?
    C7 N1 . 1.2848(19) ?
    C7 H7 . 0.9500 ?
    C8 N2 . 1.4607(19) ?
    C8 H8A . 0.9800 ?
    C8 H8B . 0.9800 ?
    C8 H8C . 0.9800 ?
    C9 O1 . 1.2246(18) ?
    C9 N2 . 1.3702(19) ?
    C9 C10 . 1.523(2) ?
    C10 C11 . 1.502(2) ?
    C10 H10A . 0.9900 ?
    C10 H10B . 0.9900 ?
    C11 C12 . 1.367(2) ?
    C11 S1 . 1.7316(16) ?
    C12 C13 . 1.426(2) ?
    C12 H12 . 0.9500 ?
    C13 C14 . 1.360(2) ?
    C13 H13 . 0.9500 ?
    C14 S1 . 1.7175(17) ?
    C14 H14 . 0.9500 ?
    C15 N3 . 1.148(2) ?
    N1 N2 . 1.3797(17) ?
    C16 C17 . 1.396(2) ?
    C16 C21 . 1.397(2) ?
    C16 C22 . 1.470(2) ?
    C17 C18 . 1.381(2) ?
    C17 H17 . 0.9500 ?
    C18 C19 . 1.391(2) ?
    C18 H18 . 0.9500 ?
    C19 C20 . 1.402(2) ?
    C19 H19 . 0.9500 ?
    C20 C21 . 1.399(2) ?
    C20 C30 . 1.442(2) ?
    C21 H21 . 0.9500 ?
    C22 N4 . 1.2887(19) ?
    C22 H22 . 0.9500 ?
    C23 N5 . 1.4615(19) ?
    C23 H23A . 0.9800 ?
    C23 H23B . 0.9800 ?
    C23 H23C . 0.9800 ?
    C24 O2 . 1.2210(19) ?
    C24 N5 . 1.3766(19) ?
    C24 C25 . 1.518(2) ?
    C25 C26 . 1.510(2) ?
    C25 H25A . 0.9900 ?
    C25 H25B . 0.9900 ?
    C26 C27 . 1.373(2) ?
    C26 S2 . 1.7294(15) ?
    C27 C28 . 1.427(2) ?
    C27 H27 . 0.9500 ?
    C28 C29 . 1.368(2) ?
    C28 H28 . 0.9500 ?
    C29 S2 . 1.7146(17) ?
    C29 H29 . 0.9500 ?
    C30 N6 . 1.151(2) ?
    N4 N5 . 1.3651(17) ?
loop_
    _geom_angle_atom_site_label_1
    _geom_angle_atom_site_label_2
    _geom_angle_atom_site_label_3
    _geom_angle_site_symmetry_1
    _geom_angle_site_symmetry_3
    _geom_angle
    _geom_angle_publ_flag
    C6 C1 C2 . . 119.22(14) ?
    C6 C1 C7 . . 118.67(13) ?
    C2 C1 C7 . . 122.10(14) ?
    C3 C2 C1 . . 120.46(14) ?
    C3 C2 H2 . . 119.8 ?
    C1 C2 H2 . . 119.8 ?
    C4 C3 C2 . . 120.75(14) ?
    C4 C3 H3 . . 119.6 ?
    C2 C3 H3 . . 119.6 ?
    C3 C4 C5 . . 118.88(14) ?
    C3 C4 H4 . . 120.6 ?
    C5 C4 H4 . . 120.6 ?
    C4 C5 C6 . . 120.80(14) ?
    C4 C5 C15 . . 119.99(13) ?
    C6 C5 C15 . . 119.21(13) ?
    C1 C6 C5 . . 119.88(14) ?
    C1 C6 H6 . . 120.1 ?
    C5 C6 H6 . . 120.1 ?
    N1 C7 C1 . . 119.32(13) ?
    N1 C7 H7 . . 120.3 ?
    C1 C7 H7 . . 120.3 ?
    N2 C8 H8A . . 109.5 ?
    N2 C8 H8B . . 109.5 ?
    H8A C8 H8B . . 109.5 ?
    N2 C8 H8C . . 109.5 ?
    H8A C8 H8C . . 109.5 ?
    H8B C8 H8C . . 109.5 ?
    O1 C9 N2 . . 120.86(14) ?
    O1 C9 C10 . . 121.55(14) ?
    N2 C9 C10 . . 117.60(13) ?
    C11 C10 C9 . . 112.24(12) ?
    C11 C10 H10A . . 109.2 ?
    C9 C10 H10A . . 109.2 ?
    C11 C10 H10B . . 109.2 ?
    C9 C10 H10B . . 109.2 ?
    H10A C10 H10B . . 107.9 ?
    C12 C11 C10 . . 126.61(14) ?
    C12 C11 S1 . . 110.52(12) ?
    C10 C11 S1 . . 122.87(11) ?
    C11 C12 C13 . . 113.18(15) ?
    C11 C12 H12 . . 123.4 ?
    C13 C12 H12 . . 123.4 ?
    C14 C13 C12 . . 112.47(15) ?
    C14 C13 H13 . . 123.8 ?
    C12 C13 H13 . . 123.8 ?
    C13 C14 S1 . . 111.68(13) ?
    C13 C14 H14 . . 124.2 ?
    S1 C14 H14 . . 124.2 ?
    N3 C15 C5 . . 178.57(16) ?
    C7 N1 N2 . . 117.84(12) ?
    C9 N2 N1 . . 116.96(12) ?
    C9 N2 C8 . . 120.85(12) ?
    N1 N2 C8 . . 122.11(12) ?
    C14 S1 C11 . . 92.14(8) ?
    C17 C16 C21 . . 119.18(14) ?
    C17 C16 C22 . . 121.66(14) ?
    C21 C16 C22 . . 119.17(13) ?
    C18 C17 C16 . . 120.83(14) ?
    C18 C17 H17 . . 119.6 ?
    C16 C17 H17 . . 119.6 ?
    C17 C18 C19 . . 120.78(14) ?
    C17 C18 H18 . . 119.6 ?
    C19 C18 H18 . . 119.6 ?
    C18 C19 C20 . . 118.77(14) ?
    C18 C19 H19 . . 120.6 ?
    C20 C19 H19 . . 120.6 ?
    C21 C20 C19 . . 120.65(14) ?
    C21 C20 C30 . . 120.45(14) ?
    C19 C20 C30 . . 118.90(14) ?
    C16 C21 C20 . . 119.79(14) ?
    C16 C21 H21 . . 120.1 ?
    C20 C21 H21 . . 120.1 ?
    N4 C22 C16 . . 118.31(13) ?
    N4 C22 H22 . . 120.8 ?
    C16 C22 H22 . . 120.8 ?
    N5 C23 H23A . . 109.5 ?
    N5 C23 H23B . . 109.5 ?
    H23A C23 H23B . . 109.5 ?
    N5 C23 H23C . . 109.5 ?
    H23A C23 H23C . . 109.5 ?
    H23B C23 H23C . . 109.5 ?
    O2 C24 N5 . . 120.83(14) ?
    O2 C24 C25 . . 121.72(14) ?
    N5 C24 C25 . . 117.45(13) ?
    C26 C25 C24 . . 114.41(13) ?
    C26 C25 H25A . . 108.7 ?
    C24 C25 H25A . . 108.7 ?
    C26 C25 H25B . . 108.7 ?
    C24 C25 H25B . . 108.7 ?
    H25A C25 H25B . . 107.6 ?
    C27 C26 C25 . . 125.78(14) ?
    C27 C26 S2 . . 110.37(12) ?
    C25 C26 S2 . . 123.74(11) ?
    C26 C27 C28 . . 113.37(15) ?
    C26 C27 H27 . . 123.3 ?
    C28 C27 H27 . . 123.3 ?
    C29 C28 C27 . . 112.07(15) ?
    C29 C28 H28 . . 124.0 ?
    C27 C28 H28 . . 124.0 ?
    C28 C29 S2 . . 111.79(12) ?
    C28 C29 H29 . . 124.1 ?
    S2 C29 H29 . . 124.1 ?
    N6 C30 C20 . . 179.34(19) ?
    C22 N4 N5 . . 119.44(13) ?
    N4 N5 C24 . . 116.38(12) ?
    N4 N5 C23 . . 122.32(12) ?
    C24 N5 C23 . . 121.30(13) ?
    C29 S2 C26 . . 92.39(8) ?
loop_
    _geom_torsion_atom_site_label_1
    _geom_torsion_atom_site_label_2
    _geom_torsion_atom_site_label_3
    _geom_torsion_atom_site_label_4
    _geom_torsion_site_symmetry_1
    _geom_torsion_site_symmetry_2
    _geom_torsion_site_symmetry_3
    _geom_torsion_site_symmetry_4
    _geom_torsion
    _geom_torsion_publ_flag
    C6 C1 C2 C3 . . . . 0.1(2) ?
    C7 C1 C2 C3 . . . . 179.36(14) ?
    C1 C2 C3 C4 . . . . -0.6(2) ?
    C2 C3 C4 C5 . . . . 0.5(2) ?
    C3 C4 C5 C6 . . . . 0.2(2) ?
    C3 C4 C5 C15 . . . . -179.27(14) ?
    C2 C1 C6 C5 . . . . 0.5(2) ?
    C7 C1 C6 C5 . . . . -178.73(13) ?
    C4 C5 C6 C1 . . . . -0.7(2) ?
    C15 C5 C6 C1 . . . . 178.75(13) ?
    C6 C1 C7 N1 . . . . -179.33(14) ?
    C2 C1 C7 N1 . . . . 1.4(2) ?
    O1 C9 C10 C11 . . . . 87.85(18) ?
    N2 C9 C10 C11 . . . . -91.98(16) ?
    C9 C10 C11 C12 . . . . -106.11(17) ?
    C9 C10 C11 S1 . . . . 73.77(15) ?
    C10 C11 C12 C13 . . . . -179.17(14) ?
    S1 C11 C12 C13 . . . . 0.93(17) ?
    C11 C12 C13 C14 . . . . -0.3(2) ?
    C12 C13 C14 S1 . . . . -0.46(18) ?
    C1 C7 N1 N2 . . . . -179.87(12) ?
    O1 C9 N2 N1 . . . . -175.82(14) ?
    C10 C9 N2 N1 . . . . 4.0(2) ?
    O1 C9 N2 C8 . . . . 0.9(2) ?
    C10 C9 N2 C8 . . . . -179.28(13) ?
    C7 N1 N2 C9 . . . . 178.23(14) ?
    C7 N1 N2 C8 . . . . 1.6(2) ?
    C13 C14 S1 C11 . . . . 0.84(13) ?
    C12 C11 S1 C14 . . . . -1.01(12) ?
    C10 C11 S1 C14 . . . . 179.09(12) ?
    C21 C16 C17 C18 . . . . -0.2(2) ?
    C22 C16 C17 C18 . . . . -179.99(14) ?
    C16 C17 C18 C19 . . . . -0.1(2) ?
    C17 C18 C19 C20 . . . . 0.3(2) ?
    C18 C19 C20 C21 . . . . -0.2(2) ?
    C18 C19 C20 C30 . . . . 179.21(14) ?
    C17 C16 C21 C20 . . . . 0.2(2) ?
    C22 C16 C21 C20 . . . . -179.92(14) ?
    C19 C20 C21 C16 . . . . -0.1(2) ?
    C30 C20 C21 C16 . . . . -179.44(14) ?
    C17 C16 C22 N4 . . . . -5.5(2) ?
    C21 C16 C22 N4 . . . . 174.70(14) ?
    O2 C24 C25 C26 . . . . 97.62(18) ?
    N5 C24 C25 C26 . . . . -82.29(18) ?
    C24 C25 C26 C27 . . . . -109.77(17) ?
    C24 C25 C26 S2 . . . . 74.51(17) ?
    C25 C26 C27 C28 . . . . -175.81(14) ?
    S2 C26 C27 C28 . . . . 0.39(18) ?
    C26 C27 C28 C29 . . . . 0.0(2) ?
    C27 C28 C29 S2 . . . . -0.47(18) ?
    C16 C22 N4 N5 . . . . 179.09(13) ?
    C22 N4 N5 C24 . . . . 175.30(13) ?
    C22 N4 N5 C23 . . . . -5.4(2) ?
    O2 C24 N5 N4 . . . . -177.92(14) ?
    C25 C24 N5 N4 . . . . 2.0(2) ?
    O2 C24 N5 C23 . . . . 2.7(2) ?
    C25 C24 N5 C23 . . . . -177.35(13) ?
    C28 C29 S2 C26 . . . . 0.59(13) ?
    C27 C26 S2 C29 . . . . -0.55(12) ?
    C25 C26 S2 C29 . . . . 175.74(13) ?
loop_
    _geom_hbond_atom_site_label_D
    _geom_hbond_atom_site_label_H
    _geom_hbond_atom_site_label_A
    _geom_hbond_site_symmetry_A
    _geom_hbond_distance_DH
    _geom_hbond_distance_HA
    _geom_hbond_distance_DA
    _geom_hbond_angle_DHA
    C4 H4 O1 1_665 0.95 2.31 3.1691(19) 151
    C7 H7 N6 1_544 0.95 2.53 3.452(2) 164
    C19 H19 O2 1_665 0.95 2.27 3.1980(19) 164
    C22 H22 N3 1_456 0.95 2.61 3.536(2) 164
    C10 H10B Cg4 2_566 0.99 2.97 3.4724(18) 113
    C12 H12 Cg3 . 0.95 2.60 3.436(2) 147
    C23 H23C Cg2 2_566 0.98 2.90 3.5646(19) 126
    C25 H25B Cg1 2_556 0.99 2.71 3.6910(18) 169
_shelx_hkl_file
;
   0  -1   1 184.610 29.6100   1
   0  -1   1 93.5800 23.3900   1
   0  -1   0 718.230 83.4000   1
  -1   0   0 225.730 54.9700   1
   1   0   0 167.180 42.8100   1
  -1   1   0 83.9500 22.8300   1
   1  -1   0 99.8500 23.8600   1
  -1   1   0 91.4400 27.4900   1
  -1   1   0 83.7300 25.5900   1
   0   0   2 26200.1 368.880   1
   0   0  -2 26841.7 383.540   1
   0   0   2 27106.6 424.250   1
   0   0  -2 26591.3 444.380   1
   0   0  -2 26639.4 447.560   1
   0   0   2 28072.3 403.080   1
   1   0   1 27433.9 452.980   1
   1   0   1 28167.8 392.480   1
  -1   0  -1 27865.3 396.020   1
  -1   0  -1 27706.4 472.130   1
   1   0   1 28992.9 467.770   1
   0  -1   2 188.990 33.6500   1
   0  -1   2 203.130 32.4500   1
   0   1  -2 181.880 31.6300   1
   0   1  -2 186.210 35.1200   1
   0  -1   2 199.010 35.4500   1
   0  -1   2 181.530 31.2500   1
   0   1  -2 173.140 30.1300   1
   0   1  -2 197.560 34.7500   1
   0  -1  -1 592.000 62.3700   1
   0   1   1 507.800 41.1600   1
   0  -1  -1 549.230 43.7000   1
   0   1   1 616.680 59.9300   1
   1  -1  -1 4355.00 171.380   1
  -1   1   1 4406.43 149.410   1
  -1   1   1 4394.74 179.420   1
   1  -1  -1 4284.74 223.430   1
  -1   1   1 4609.40 201.260   1
   1  -1  -1 4211.43 156.010   1
  -1   0   2 52687.7 643.100   1
  -1   0   2 53886.2 628.720   1
   1   0  -2 53230.6 673.110   1
  -1   0   2 49315.5 633.850   1
  -1   0   2 52388.8 655.950   1
   1   0  -2 49068.9 658.200   1
   1   0  -2 51809.7 662.270   1
   1  -1   2 221.690 31.3000   1
   1  -1   2 215.800 31.2400   1
  -1   1  -2 218.140 33.1100   1
   1  -1   2 221.110 35.5700   1
  -1   1  -2 207.010 32.1200   1
   1  -1   2 226.570 31.9000   1
  -1   1  -2 207.120 36.6400   1
  -1  -1   1 2437.63 94.7700   1
   1   1  -1 2254.69 95.8300   1
  -1  -1   1 2364.88 114.750   1
   1   1  -1 2405.90 103.260   1
   1   1  -1 2334.86 104.540   1
   1   1   0 4551.38 174.380   1
  -1  -1   0 4235.56 135.600   1
   1   1   0 4012.92 132.370   1
   1   1   0 4218.50 131.590   1
  -1   0  -2 21197.5 327.300   1
  -1   0  -2 20462.1 391.900   1
   1   0   2 21477.0 373.590   1
   1   0   2 20351.4 312.640   1
   1   1  -2 6549.97 191.410   1
  -1  -1   2 6628.67 188.050   1
  -1  -1   2 6365.38 187.730   1
   1   1  -2 6484.88 175.070   1
  -1  -1   2 6704.63 189.800   1
  -1  -1   2 6705.60 193.450   1
   0   1  -3 2022.92 82.8100   1
   0  -1   3 2051.25 84.9400   1
   0  -1   3 1915.14 92.2000   1
   0   1  -3 2077.89 86.8300   1
   0   1  -3 2004.94 96.5600   1
   0   1  -3 1992.53 97.5100   1
   0  -1   3 1607.64 76.8900   1
   0  -1   3 1879.81 78.2800   1
   0   1   2 850.560 68.5000   1
   0  -1  -2 779.880 67.8800   1
   0  -1  -2 878.570 66.1300   1
   0   1   2 816.090 62.7100   1
   1  -1  -2 400.300 49.6100   1
  -1   1   2 407.370 45.6400   1
  -1   1   2 408.720 43.3000   1
  -1   1   2 412.320 46.4600   1
   1  -1  -2 361.060 45.7100   1
  -1   1   2 404.080 48.1400   1
   1  -1  -2 409.060 48.5100   1
   0   0   3 136488. 1426.58   1
   0   0  -3 140044. 785.020   1
   0   0  -3 145393. 804.970   1
   0   0   3 138719. 1403.54   1
   0   0  -3 144489. 716.830   1
  -1   2  -1 25193.5 407.670   1
   1  -2   1 24637.6 388.930   1
  -1   2  -1 26564.8 421.610   1
  -1   2  -1 25145.5 386.090   1
   1  -2   1 25787.7 394.090   1
  -1   2  -1 24399.8 400.630   1
   0   2  -1 49361.4 699.720   1
   0   2  -1 45947.1 646.620   1
   0   2  -1 46684.9 631.090   1
   0  -2   1 49552.4 637.270   1
   0   2  -1 50134.0 709.340   1
   0  -2   1 47157.1 642.300   1
   0   2  -1 47121.5 632.680   1
   0   2  -1 46566.8 636.390   1
   1   1   1 16517.3 336.230   1
  -1  -1  -1 16370.9 317.940   1
  -1  -1  -1 16868.7 394.150   1
  -1   2   0 13805.1 315.560   1
  -1   2   0 13502.5 286.050   1
   1  -2   0 13367.0 308.960   1
  -1   2   0 13790.7 330.200   1
  -1   2   0 12920.8 295.150   1
  -1   2   0 13888.0 322.040   1
   1  -2   0 13804.9 314.060   1
   1  -2   0 13619.7 292.140   1
   1   0  -3 10358.0 256.070   1
  -1   0   3 10249.6 251.450   1
   1   0  -3 11106.0 260.270   1
  -1   0   3 10430.8 237.220   1
   1   0  -3 10265.7 254.010   1
  -1   0   3 10403.9 254.550   1
  -1   0   3 10047.3 234.040   1
  -1   0   3 10859.5 253.260   1
   1   0  -3 10841.2 249.810   1
   0   2  -2 824.670 61.0200   1
   0   2  -2 788.980 61.2300   1
   0  -2   2 814.730 64.4900   1
   0  -2   2 844.110 57.7900   1
   0   2  -2 850.450 68.0000   1
  -2   1   0 7863.88 195.460   1
  -2   1   0 8257.98 208.780   1
   2  -1   0 7880.00 208.580   1
  -2   1   0 8582.42 246.730   1
   2  -1   0 8354.35 222.810   1
   2  -1   0 8578.86 209.960   1
   0   2   0 69587.3 776.150   1
   0  -2   0 69453.0 810.840   1
   0   2   0 65943.4 811.750   1
  -1   2  -2 32740.2 492.010   1
  -1   2  -2 30708.6 439.780   1
   1  -2   2 31997.1 439.630   1
  -1   2  -2 31428.0 461.230   1
   1  -2   2 30665.1 435.360   1
   1  -2   2 31937.6 451.080   1
   1  -2   2 30918.5 446.040   1
  -2   0   0 60321.0 823.610   1
  -2   0   0 61797.8 710.830   1
   2   0   0 60167.9 689.050   1
   2   0   0 62158.6 804.840   1
   2   0  -1 82656.2 943.130   1
   2   0  -1 84352.6 936.730   1
  -2   0   1 88293.6 997.850   1
  -2   0   1 84449.4 913.910   1
  -2   1  -1 3401.50 141.340   1
   2  -1   1 3576.90 123.820   1
  -2   1  -1 3290.40 116.010   1
  -2   1  -1 3424.67 127.660   1
   2  -1   1 3295.13 121.000   1
   2  -1   1 3336.15 116.740   1
  -2   1   1 1707.07 92.5600   1
   2  -1  -1 1680.30 84.5800   1
   2  -1  -1 1776.47 84.0900   1
  -2   1   1 1708.60 82.3100   1
  -2   1   1 1727.73 84.0200   1
   1   1  -3 47057.8 609.270   1
  -1  -1   3 47926.1 680.470   1
   1   1  -3 50888.5 625.350   1
   1   1  -3 50221.9 622.360   1
   1   1  -3 47856.8 615.080   1
  -1  -1   3 50308.2 615.290   1
  -1  -1   3 50274.8 612.890   1
  -1   2   1 5829.52 166.290   1
  -1   2   1 6159.35 184.610   1
   1  -2  -1 6008.00 187.760   1
   1  -2  -1 5912.50 199.700   1
  -1   2   1 6192.63 217.890   1
   1   0   3 4027.08 132.090   1
  -1   0  -3 4361.96 155.810   1
   2   0   1 2592.16 125.930   1
  -2   0  -1 2565.66 122.280   1
  -2   0  -1 2576.67 94.8000   1
   2   0   1 2535.52 98.7700   1
   0  -2   3 10720.8 236.010   1
   0   2  -3 11298.7 238.420   1
   0   2  -3 10888.3 252.100   1
   0  -2   3 10705.6 252.260   1
   0  -2   3 10450.6 250.730   1
   0   2  -3 10706.2 267.920   1
   0   2  -3 10727.0 257.040   1
   0  -2   3 11022.8 250.740   1
   2   0  -2 24109.8 373.070   1
  -2   0   2 24231.4 368.840   1
   2   0  -2 23809.8 355.150   1
  -2   0   2 24543.3 372.420   1
   0   2   1 23280.1 341.420   1
   0  -2  -1 25197.8 370.700   1
   0  -2  -1 24306.3 442.020   1
   0   2   1 25697.7 463.760   1
   1   1   2 44371.9 617.770   1
  -1  -1  -2 44890.2 665.580   1
  -1  -1  -2 44728.5 543.200   1
   1   1   2 44315.8 538.270   1
  -1   2  -3 4463.59 145.510   1
  -1   2  -3 4548.85 141.440   1
   1  -2   3 4665.51 143.840   1
   1  -2   3 4462.00 149.520   1
   1  -2   3 4586.50 140.460   1
  -1   2  -3 4503.91 161.330   1
   1  -2   3 4336.12 131.770   1
   2  -1   2 3748.80 126.700   1
  -2   1  -2 3553.38 129.200   1
   2  -1   2 3615.65 120.320   1
  -2   1  -2 3755.22 138.220   1
  -2   1  -2 3904.60 129.830   1
  -2   1  -2 3753.38 136.970   1
  -1   1   3 722.330 53.6400   1
   1  -1  -3 807.110 64.1500   1
  -1   1   3 814.190 65.4900   1
  -1   1   3 682.380 57.5600   1
   1  -1  -3 766.150 56.2700   1
  -1   1   3 757.720 57.4600   1
   1  -1  -3 747.840 60.8900   1
   0   1  -4 43.6400 30.5200   1
   0  -1  -3 1638.48 95.4400   1
   0  -1  -3 1617.63 89.0000   1
   0   1   3 1657.59 77.1700   1
   0   1   3 1704.88 93.3000   1
  -2   1   2 19117.5 306.700   1
   2  -1  -2 18811.6 341.700   1
   2  -1  -2 19665.2 401.270   1
  -2   1   2 20071.8 404.010   1
   2  -1  -2 18273.1 295.410   1
  -2   1   2 19100.0 329.280   1
  -2   2  -1 47674.6 582.370   1
  -2   2  -1 46997.4 587.800   1
  -2   2  -1 44607.7 558.350   1
   2  -2   1 46736.1 606.010   1
   2  -2   1 46496.6 583.010   1
   2  -2   1 45889.0 564.200   1
   2  -2   0 290535. 1091.12   1
   2  -2   0 294979. 1069.29   1
   1   2  -1 41.7800 23.4800   1
   1   2  -1 72.7300 32.7500   1
  -1  -2   1 59.2600 34.0300   1
  -1  -2   2 340.650 42.8200   1
  -1  -2   2 358.320 48.4500   1
   1   2  -2 375.470 49.2600   1
  -1  -2   2 290.210 45.4300   1
  -1  -2   2 309.200 46.3100   1
   1   2  -2 304.720 49.8600   1
   0   0   4 673.530 50.4700   1
   0   0  -4 660.870 45.9600   1
   0   0   4 613.950 49.1900   1
   0   0  -4 659.390 55.1500   1
   0   0  -4 629.790 56.8200   1
   0   0   4 608.970 55.1500   1
   2   1  -1 474.310 49.3300   1
  -2  -1   1 477.180 51.0400   1
   2   1  -1 489.780 47.9600   1
  -2  -1   1 509.230 43.2400   1
  -2   2  -2 50832.4 642.040   1
   2  -2   2 49671.4 615.170   1
  -2   2  -2 49739.5 611.380   1
  -2   2  -2 48558.8 605.600   1
   2  -2   2 51413.5 615.120   1
   2  -2   2 52397.0 619.480   1
   1   2   0 2145.31 84.4300   1
  -1  -2   0 2061.53 83.2800   1
   1   2   0 1907.74 99.6600   1
   1   0  -4 29356.6 454.680   1
  -1   0   4 29296.4 446.990   1
   1   0  -4 31077.6 440.580   1
  -1   0   4 29662.5 410.080   1
  -1   0   4 30477.6 436.740   1
  -1   0   4 31804.6 514.490   1
  -1   0   4 30533.0 428.080   1
   1   0  -4 31125.2 455.440   1
   1  -2  -2 4678.14 187.350   1
  -1   2   2 4894.09 193.170   1
  -1   2   2 4509.73 144.330   1
  -1   2   2 4503.34 147.510   1
  -1   2   2 4701.32 173.860   1
   1  -2  -2 4528.27 182.120   1
   2  -2  -1 78098.9 892.120   1
   2  -2  -1 78062.9 914.090   1
  -2   2   1 79830.5 996.410   1
   2  -2  -1 76214.3 848.900   1
  -2   2   1 73477.7 832.570   1
  -2   2   1 73132.6 830.750   1
   2   0   2 19153.6 340.310   1
   2   0   2 18622.8 297.160   1
  -2   0  -2 19062.7 382.290   1
  -2   0  -2 18986.7 308.110   1
   2   0   2 17830.9 268.280   1
   1   1  -4 16520.0 329.650   1
  -1  -1   4 17395.5 366.640   1
  -1  -1   4 18026.3 257.710   1
   1   1  -4 17510.7 350.000   1
  -1  -1   4 18074.8 255.040   1
  -1  -1   4 17859.9 305.460   1
   1   1  -4 18118.1 295.160   1
   1   1  -4 18599.3 318.730   1
   1   1  -4 18607.7 324.830   1
  -1  -1   4 18866.7 301.600   1
  -1   1  -4 1127.49 75.7400   1
  -1   1  -4 1268.44 62.6900   1
   1  -1   4 1259.16 68.0900   1
  -1   1  -4 1239.03 76.5900   1
   1  -1   4 1267.61 66.5100   1
   1  -1   4 1230.82 61.5300   1
  -1   1  -4 1167.30 83.2000   1
   2   1   0 5313.94 198.240   1
  -2  -1   0 5167.57 147.650   1
  -2  -1   0 4840.58 149.900   1
   2   1   0 5101.94 156.930   1
  -2   0   3 32889.0 467.700   1
   2   0  -3 31673.5 446.220   1
   2   0  -3 32093.0 452.640   1
  -2   0   3 31839.6 467.670   1
  -2   0   3 32890.0 455.830   1
   2   0  -3 32688.2 475.590   1
  -2  -1   2 1270.83 72.1100   1
   2   1  -2 1226.63 81.0900   1
   2   1  -2 1367.63 75.5400   1
  -2  -1   2 1282.09 67.4300   1
   2   1  -2 1325.40 72.7400   1
  -1  -2   3 503.710 49.1900   1
  -1  -2   3 529.920 52.0600   1
  -1  -2   3 546.410 48.4500   1
   1   2  -3 490.270 53.3100   1
   1   2  -3 465.070 46.0800   1
  -1  -2   3 530.030 43.9300   1
  -1  -2   3 549.890 52.8300   1
   1   2  -3 507.930 50.6300   1
   0   2  -4 4212.82 147.450   1
   0  -2   4 4182.97 140.770   1
   0  -2   4 4317.99 133.030   1
   0   2  -4 4166.40 147.770   1
   0  -2   4 3938.02 139.200   1
   0  -2   4 3935.69 119.910   1
   0   2  -4 4137.09 125.250   1
   0   2  -4 4212.10 141.800   1
   0   2   2 41080.8 594.610   1
   0  -2  -2 41086.1 620.440   1
   0  -2  -2 40640.3 528.100   1
   0   2   2 38667.6 491.340   1
   2  -1   3 2905.36 110.390   1
   2  -1   3 3057.34 110.150   1
   2  -1   3 2781.56 113.750   1
  -2   1  -3 3012.00 110.020   1
  -2   1  -3 2734.58 118.600   1
   2  -1   3 2856.43 107.510   1
  -2   1  -3 2836.14 116.290   1
  -1   2  -4 1306.90 66.7000   1
  -1   2  -4 1227.38 72.7100   1
  -1   2  -4 1247.13 77.0700   1
   1  -2   4 1187.04 60.3900   1
   1  -2   4 1193.78 72.4900   1
   1  -2   4 1248.51 67.4900   1
  -1   2  -4 1297.25 66.3400   1
   1  -2   4 1243.23 70.4500   1
  -2   1   3 8862.09 230.860   1
  -2   1   3 8579.29 222.330   1
   2  -1  -3 8269.09 248.300   1
  -2   1   3 8018.40 214.180   1
   2  -1  -3 7917.29 223.300   1
  -2   1   3 8661.49 208.850   1
   2  -1  -3 8236.20 230.010   1
  -1   3  -1 19886.0 318.370   1
   1  -3   1 19703.5 367.130   1
   1  -3   1 20657.0 355.820   1
  -1   3  -1 19650.1 327.890   1
   1  -3   1 21895.9 383.460   1
  -1   3  -1 20985.7 355.830   1
   1  -3   1 21215.5 364.350   1
   1  -3   1 20647.9 350.730   1
  -1   3  -1 20978.6 349.210   1
   1  -3   2 31555.4 456.560   1
   1  -3   2 31562.4 462.310   1
  -1   3  -2 32043.1 441.010   1
  -1   3  -2 31153.0 489.050   1
   1  -3   2 31753.8 466.370   1
   1  -3   2 30219.1 467.660   1
  -1   3  -2 31464.7 455.290   1
  -1   3  -2 32274.4 504.160   1
  -1  -2  -1 3303.47 142.800   1
   1   2   1 3449.79 155.250   1
   1   2   1 3279.62 113.040   1
  -1  -2  -1 3342.49 122.970   1
   2   1   1 9111.38 213.550   1
   2   1   1 9343.91 225.140   1
  -2  -1  -1 8923.60 255.760   1
   2   1   1 9527.11 262.120   1
  -2  -1  -1 9333.10 215.950   1
   1   1   3 15250.4 299.860   1
  -1  -1  -3 15512.7 300.790   1
  -1  -1  -3 15575.1 363.950   1
   1   1   3 15741.0 341.150   1
  -1   0  -4 9852.10 220.920   1
   1   0   4 10192.7 242.640   1
  -1   0  -4 10132.9 257.020   1
   1   0   4 9277.41 208.030   1
  -2  -1   3 22156.1 367.630   1
   2   1  -3 21187.3 355.250   1
   2   1  -3 21600.0 352.750   1
  -2  -1   3 22143.5 345.770   1
  -2  -1   3 22370.2 345.760   1
  -2  -1   3 20084.6 341.790   1
  -2   2   2 24624.5 393.590   1
   2  -2  -2 24702.1 447.890   1
  -2   2   2 23686.7 374.450   1
  -2   2   2 25310.3 422.110   1
   2  -2  -2 24271.1 388.600   1
  -2   2   2 23824.7 377.520   1
   2  -2  -2 25229.7 377.980   1
  -1   3   0 23037.8 363.320   1
  -1   3   0 22806.7 384.490   1
   1  -3   0 24364.6 482.040   1
  -1   3   0 23890.1 397.010   1
  -1   3   0 24034.0 479.780   1
  -1   3   0 24039.9 399.620   1
   1  -3   0 21991.8 374.090   1
   0  -3   2 29409.0 438.780   1
   0   3  -2 29069.0 486.760   1
   0  -3   2 27629.7 425.990   1
   0   3  -2 28212.7 442.220   1
   0   3  -2 30651.0 478.900   1
   0   3  -2 28096.1 424.300   1
   0  -3   2 30063.6 443.520   1
   0   3  -1 6806.90 200.390   1
   0   3  -1 6320.29 192.880   1
   0  -3   1 6793.61 213.670   1
   0   3  -1 6451.44 178.460   1
   0   3  -1 6827.66 202.250   1
   0   3  -1 6645.90 180.930   1
   0  -3   1 7134.20 219.310   1
  -1   1   4 21.2400 31.0800   1
   0  -1   5 31782.6 420.800   1
   0  -1   5 33564.4 454.220   1
   0   1  -5 32799.0 435.860   1
   0   1  -5 30247.1 441.600   1
   0  -1   5 31566.7 425.770   1
   0  -1   5 31626.0 442.610   1
   0   1  -5 31898.9 482.670   1
   0  -1  -4 36451.1 528.110   1
   0  -1  -4 39527.9 513.980   1
   0   1   4 36833.3 474.940   1
   0  -1  -4 38043.7 537.430   1
   0   1   4 37905.5 514.730   1
   1  -3   3 18105.1 262.330   1
  -1   3  -3 17011.8 354.890   1
   1  -3   3 17916.0 263.960   1
  -1   3  -3 17711.0 373.840   1
  -1   3  -3 18418.4 347.500   1
  -1   3  -3 17236.4 340.810   1
   1  -3   3 18273.9 264.190   1
   1  -3   3 16703.5 341.780   1
   1   2  -4 2218.83 99.3800   1
  -1  -2   4 2161.64 97.4900   1
   1   2  -4 2237.26 95.2700   1
   1   2  -4 2153.21 101.480   1
  -1  -2   4 2229.10 93.6600   1
  -1  -2   4 2366.29 95.3500   1
   1   2  -4 2170.38 90.3600   1
  -1  -2   4 2219.89 90.2700   1
   3  -1   0 44017.1 548.460   1
  -3   1   0 41528.0 520.100   1
   3  -1   0 43195.3 563.380   1
   3  -1   0 43457.7 581.860   1
  -3   1   0 40195.1 644.440   1
   2   0   3 62.2400 26.6200   1
  -2   0  -3 33.8900 24.1500   1
  -2   0  -3 48.8300 27.6600   1
   2   0  -4 3503.77 131.630   1
   2   0  -4 3741.51 142.960   1
   2   0  -4 3878.29 143.410   1
  -2   0   4 3826.55 127.180   1
  -2   0   4 3704.26 137.220   1
  -2   0   4 3753.35 130.370   1
   0   3  -3 1155.78 65.3200   1
   0   3  -3 1224.59 69.8200   1
   0  -3   3 1253.65 69.2300   1
   0   3  -3 1295.50 82.2300   1
   0  -3   3 1195.54 73.6200   1
   0   3  -3 1278.96 83.4100   1
   0  -3   3 1211.02 68.7800   1
   1  -2  -3 20850.0 410.850   1
   1  -2  -3 20263.4 358.230   1
  -1   2   3 21307.7 373.790   1
  -1   2   3 21151.1 384.220   1
  -1   2   3 20665.2 352.780   1
  -1   2   3 20339.0 315.350   1
   1  -2  -3 20963.2 353.450   1
  -3   1   1 45833.6 586.570   1
   3  -1  -1 44702.6 571.610   1
   3  -1  -1 45882.0 584.750   1
   3  -1  -1 44782.1 635.670   1
  -2   3  -1 2588.94 104.390   1
  -2   3  -1 2544.23 102.290   1
   2  -3   1 2561.19 100.560   1
   2  -3   1 2673.00 116.350   1
  -2   3  -1 2549.94 98.4500   1
   2  -3   1 2693.72 113.930   1
   0   3   0 44383.3 601.720   1
   0   3   0 46417.7 667.280   1
   0   3   0 43236.7 598.770   1
   0  -3   0 43822.1 603.660   1
   0  -3   0 45335.9 577.590   1
   0   3   0 44077.7 566.390   1
   3  -1   1 18526.1 313.800   1
   3  -1   1 18352.4 301.280   1
  -3   1  -1 17952.4 274.010   1
   3  -1   1 18254.0 255.050   1
  -3   1  -1 18393.8 356.960   1
   2  -3   2 20737.1 333.910   1
  -2   3  -2 20511.1 335.420   1
  -2   3  -2 20219.6 347.670   1
   2  -3   2 21690.9 350.840   1
  -2   3  -2 21000.1 330.040   1
  -2   3  -2 20335.3 336.510   1
   2  -3   2 20734.1 337.650   1
  -1  -1   5 367.280 42.0800   1
   1   1  -5 367.970 47.5000   1
   1   1  -5 490.430 48.7100   1
  -1  -1   5 369.430 43.7600   1
  -1  -1   5 468.790 44.0200   1
   1   1  -5 442.550 43.6000   1
   1   1  -5 437.090 45.7100   1
  -1  -1   5 457.290 41.2700   1
  -1  -1   5 456.090 43.2600   1
  -2   3   0 23551.5 361.260   1
  -2   3   0 23405.1 379.970   1
   2  -3   0 24412.0 414.280   1
   2  -3   0 24242.1 383.510   1
  -2   3   0 23266.8 363.990   1
   2  -3   0 24257.0 378.480   1
   0   0   5 8982.29 213.050   1
   0   0  -5 8588.07 239.770   1
   0   0  -5 8331.57 231.760   1
   0   0   5 8530.51 215.810   1
   0   0   5 8904.07 209.610   1
   0   0  -5 8836.43 208.980   1
   0   0   5 8608.01 201.500   1
  -1   3   1 82359.8 920.550   1
  -1   3   1 79829.7 916.050   1
  -1   3   1 83202.6 923.480   1
  -1   3   1 77496.0 865.860   1
   3   0  -1 4547.86 145.100   1
  -3   0   1 4459.63 136.260   1
   3   0  -1 4613.93 178.080   1
   3   0  -1 4474.81 154.660   1
   0   2  -5 4401.40 149.630   1
   0  -2   5 4474.16 133.680   1
   0   2  -5 4631.54 136.320   1
   0  -2   5 4714.66 151.550   1
   0  -2   5 4221.02 152.220   1
   0   2  -5 4387.37 151.530   1
   0   2  -5 4730.66 171.030   1
   0   2  -5 4471.39 156.360   1
   0  -2   5 4548.10 139.440   1
  -2  -1  -2 460.570 59.3900   1
   2   1   2 520.780 57.8400   1
  -2  -1  -2 542.200 43.9500   1
   2   1   2 534.660 41.7700   1
  -1   0   5 1641.82 78.1900   1
   1   0  -5 1636.68 76.6800   1
  -1   0   5 1592.03 71.0400   1
  -1   0   5 1527.61 86.6700   1
   1   0  -5 1598.55 88.0900   1
  -1   0   5 1664.08 75.9500   1
   1   0  -5 1576.65 87.7200   1
  -1   0   5 1454.12 75.7400   1
   3   0   0 1075.18 73.4000   1
   3   0   0 1009.18 60.1300   1
  -3   0   0 1038.63 62.4400   1
  -3   0   0 1125.24 86.0700   1
   3   0   0 1039.15 76.8100   1
   2   1  -4 1271.85 71.6700   1
  -2  -1   4 1131.27 72.2700   1
  -2  -1   4 1231.45 67.7600   1
  -2  -1   4 1247.27 68.5200   1
   2   1  -4 1241.83 77.6800   1
   0  -2  -3 513.850 63.7900   1
   0  -2  -3 559.360 46.3000   1
   0   2   3 527.100 43.2900   1
   0   2   3 597.280 55.7000   1
  -3   2   0 14116.8 332.260   1
   3  -2   0 13771.9 285.640   1
  -3   2   0 13253.2 288.700   1
  -3   2   0 14041.6 299.190   1
   3  -2   0 13389.5 278.750   1
   1   2   2 3827.12 155.680   1
  -1  -2  -2 4057.34 165.980   1
  -1  -2  -2 4085.33 126.700   1
   1   2   2 3925.32 122.290   1
   1  -1   5 326.480 36.1900   1
  -1   1  -5 338.810 33.2100   1
  -1   1  -5 368.450 41.4700   1
  -1   1  -5 342.320 42.8800   1
  -1   1  -5 359.570 43.3600   1
   1  -1   5 409.460 39.3300   1
   2  -1   4 36226.5 472.710   1
  -2   1  -4 36104.6 509.320   1
   2  -1   4 36333.1 466.540   1
  -2   1  -4 38172.0 475.970   1
  -3   2  -1 1049.41 62.0800   1
   3  -2   1 1043.86 60.8600   1
   3  -2   1 1071.40 98.9900   1
  -3   2  -1 1075.81 65.2700   1
   3  -2   1 1070.89 60.0200   1
  -3   2  -1 1029.55 62.3800   1
  -3   1   2 37310.9 489.740   1
   3  -1  -2 37059.4 510.840   1
  -3   1   2 38437.6 512.910   1
   3  -1  -2 39556.9 525.590   1
  -2   2  -4 134314. 1374.56   1
   2  -2   4 135032. 1368.08   1
   2  -2   4 130212. 1287.80   1
   2  -2   4 136186. 1331.49   1
  -2   2  -4 131717. 1355.38   1
  -2   2  -4 132091. 1299.80   1
   3   0  -2 14235.9 301.550   1
  -3   0   2 14818.2 310.440   1
   3   0  -2 14083.4 301.660   1
  -3   0   2 14136.5 304.720   1
   2  -1  -4 27950.7 418.600   1
   2  -1  -4 28499.4 445.160   1
  -2   1   4 28520.0 425.160   1
   2  -1  -4 29649.3 466.870   1
  -2   1   4 27863.1 412.280   1
  -2   1   4 27685.0 422.760   1
   2   2  -1 8602.39 230.200   1
  -2  -2   1 8717.27 206.620   1
   2   2  -1 8716.11 215.100   1
   2   2  -2 28.3300 29.4400   1
  -2  -2   2 26.3900 18.7500   1
  -1   2  -5 4024.58 124.820   1
   1  -2   5 3839.66 123.340   1
   1  -2   5 4475.42 137.580   1
   1  -2   5 3949.58 135.540   1
  -1   2  -5 3783.55 141.950   1
   1  -2   5 3782.51 118.400   1
   1  -2   5 3731.48 139.060   1
  -1   2  -5 3895.17 149.700   1
  -1   2  -5 3907.35 134.860   1
  -1   3  -4 65.0500 28.7600   1
  -1   3  -4 79.8900 29.1200   1
   1  -3   4 62.7500 28.2100   1
   1  -3   4 70.0000 35.7500   1
  -2   2   3 2138.87 103.150   1
   2  -2  -3 1980.45 107.390   1
  -2   2   3 2016.33 91.5700   1
  -2   2   3 1936.80 90.1000   1
  -2   2   3 1901.23 94.9200   1
   2  -3   3 481.810 43.3100   1
  -2   3  -3 491.400 49.8400   1
   2  -3   3 523.100 47.4100   1
  -2   3  -3 538.300 42.7800   1
   2  -3   3 517.050 43.8200   1
  -2   3  -3 510.300 46.4600   1
  -2   3  -3 473.270 43.9700   1
  -3   2   1 21223.3 345.900   1
  -3   2   1 20634.0 324.600   1
   3  -2  -1 20960.7 330.530   1
   0   3  -4 4051.97 140.310   1
   0  -3   4 3707.79 131.680   1
   0  -3   4 3856.88 145.490   1
   0   3  -4 4118.45 151.750   1
   0   3  -4 3865.06 131.380   1
   0  -3   4 4246.83 134.270   1
   0  -3   4 3973.01 131.170   1
   0   3  -4 3996.17 129.280   1
   3  -1   2 21613.4 364.370   1
   3  -1   2 20517.6 314.050   1
  -3   1  -2 20620.6 324.810   1
   3  -1   2 21102.6 318.640   1
  -3   1  -2 21407.1 375.990   1
   0   3   1 2434.37 90.5400   1
   0  -3  -1 2731.98 121.600   1
   0   3   1 2615.30 140.930   1
   3   0   1 1989.72 89.8900   1
   3   0   1 2084.29 108.240   1
  -3   0  -1 1895.70 108.020   1
  -3   0  -1 1968.38 86.7400   1
  -2   3   1 574.250 51.0800   1
   2  -3  -1 601.690 57.0500   1
  -2   3   1 672.420 70.7100   1
  -2   3   1 567.570 53.1700   1
   2  -3  -1 593.210 50.6000   1
  -2   3   1 562.300 47.7600   1
   3  -2   2 1191.99 70.0600   1
  -3   2  -2 1090.82 69.5300   1
   3  -2   2 1196.87 63.1700   1
  -3   2  -2 1170.36 70.5100   1
   3  -2   2 1112.68 63.0500   1
  -3   2  -2 1096.19 66.4500   1
  -1  -3   2 45.3400 31.2000   1
   1   3  -2 27.0800 35.5100   1
   1   3  -2 57.9800 24.1300   1
  -1  -3   2 36.8200 30.0300   1
  -2  -2   0 895.140 55.2300   1
   2   2   0 1070.23 83.8200   1
   2   2   0 992.100 71.7700   1
   2   2   0 924.490 56.3900   1
  -2  -2   3 6264.05 179.700   1
   2   2  -3 5800.81 175.430   1
  -2  -2   3 6541.70 174.080   1
  -2  -2   3 6082.35 186.440   1
   2   2  -3 6345.31 198.110   1
   2   2  -3 6163.38 181.300   1
   1   1   4 18658.8 301.000   1
  -1  -1  -4 18581.9 286.090   1
  -1  -1  -4 19232.3 378.750   1
  -1  -2   5 24113.2 362.380   1
  -1  -2   5 23941.6 355.250   1
  -1  -2   5 24265.2 375.990   1
   1   2  -5 23595.1 369.960   1
  -1  -2   5 23921.2 398.210   1
  -1  -2   5 23208.6 360.540   1
   1   2  -5 24663.7 386.630   1
   1   2  -5 22871.0 357.050   1
   1   2  -5 23691.7 394.210   1
   1   3  -1 126.120 24.6100   1
   1   3  -1 90.2100 37.0900   1
  -1  -3   1 148.000 26.1100   1
  -1   0  -5 33331.2 513.660   1
   1   0   5 33479.2 481.020   1
   1   0   5 31980.0 428.670   1
  -1   0  -5 33044.4 453.860   1
   1   0   5 33299.4 444.090   1
  -1   0  -5 31904.3 490.310   1
   1   3  -3 4199.31 141.920   1
   1   3  -3 4385.44 176.630   1
  -1  -3   3 4503.05 149.680   1
   1   3  -3 4479.32 147.590   1
  -1  -3   3 4369.70 150.050   1
  -1  -3   3 4664.14 155.420   1
   3   0  -3 16839.6 352.170   1
  -3   0   3 17108.8 332.300   1
   3   0  -3 17097.8 351.610   1
  -3   0   3 17175.4 337.220   1
  -1   3   2 8284.87 212.900   1
  -1   3   2 8186.44 220.900   1
  -1   3   2 8517.22 255.630   1
   1  -3  -2 8864.58 257.270   1
   3  -1  -3 12012.5 295.100   1
  -3   1   3 12093.1 262.110   1
  -3   1   3 12310.7 264.780   1
   3  -1  -3 12614.7 296.700   1
   3  -1  -3 11546.8 282.650   1
   2   0   4 8408.89 214.760   1
   2   0   4 7950.71 195.450   1
  -2   0  -4 7845.51 217.400   1
  -3   2   2 8499.61 223.800   1
   3  -2  -2 8107.63 205.580   1
  -3   2   2 9332.61 283.010   1
  -3   2   2 8293.44 202.890   1
   3  -2  -2 7947.25 209.710   1
   1  -1  -5 1925.91 93.7400   1
   1  -1  -5 1932.47 96.4800   1
  -1   1   5 1959.43 92.3800   1
  -1   1   5 1820.47 90.1300   1
   1  -1  -5 1920.60 96.5600   1
  -1   1   5 1746.28 79.4400   1
   2   0  -5 64.6300 34.2700   1
  -2   0   5 49.7600 33.0600   1
  -2   0   5 67.4500 24.6300   1
  -2   0   5 34.6200 27.8300   1
   2   0  -5 38.4200 23.6800   1
  -2   0   5 48.3700 23.0300   1
   2   0  -5 50.3200 27.2700   1
  -2   0   5 44.2900 27.6800   1
   1   3   0 29687.9 464.390   1
   1   3   0 32970.3 563.070   1
  -1  -3   0 31343.1 451.320   1
   1   3   0 32197.7 439.540   1
   3   1  -1 4705.48 186.350   1
   3   1  -1 4647.54 150.760   1
  -3  -1   1 4740.27 140.850   1
   3   1  -1 4518.38 151.460   1
   1  -2  -4 18806.7 357.060   1
   1  -2  -4 19551.7 400.940   1
  -1   2   4 19450.6 366.760   1
  -1   2   4 19121.3 336.090   1
  -1   2   4 18717.8 298.930   1
   1  -2  -4 19976.0 339.440   1
  -1   2   4 19371.9 335.800   1
  -2  -1  -3 7416.12 186.970   1
   2   1   3 7483.79 214.950   1
  -2  -1  -3 7642.67 232.900   1
   2   1   3 7544.37 185.800   1
  -2   3  -4 5724.50 157.660   1
  -2   3  -4 5401.82 175.660   1
   2  -3   4 5632.18 162.430   1
   2  -3   4 5664.01 162.720   1
   2  -3   4 5686.76 156.550   1
  -2   3  -4 5833.22 189.510   1
  -2   3  -4 5815.37 160.740   1
  -2   3  -4 5758.81 174.080   1
  -2   3  -4 5150.77 163.080   1
   3   0   2 168.720 33.0000   1
   3   0   2 169.770 37.6800   1
  -3   0  -2 167.060 28.5300   1
  -3   0  -2 145.600 42.2900   1
   0   1  -6 9634.72 247.980   1
   0   1  -6 9639.38 237.830   1
   0  -1   6 9285.56 222.810   1
   0  -1   6 9699.79 236.450   1
   0   1  -6 9834.26 226.330   1
   0  -1   6 9694.07 214.170   1
   0   1  -6 9204.85 249.800   1
   0  -1   6 9520.69 214.840   1
   3   1  -2 48378.6 606.950   1
  -3  -1   2 49109.0 591.710   1
   3   1  -2 48367.8 608.120   1
  -3  -1   2 50755.9 659.400   1
   0  -1  -5 3765.37 139.280   1
   0  -1  -5 3899.49 136.910   1
   0   1   5 3682.76 121.650   1
   0   1   5 3917.17 142.310   1
   0  -1  -5 3769.47 145.040   1
  -2  -1   5 15352.8 308.910   1
   2   1  -5 15600.4 338.360   1
  -2  -1   5 15842.1 323.050   1
  -2  -1   5 15763.7 312.990   1
   2   1  -5 15338.2 334.870   1
   2   1  -5 14430.7 301.420   1
   2   1  -5 16538.9 351.860   1
   2   1  -5 15817.4 345.680   1
  -2  -1   5 15601.0 331.890   1
   2   2   1 28703.9 406.430   1
  -2  -2  -1 27467.6 381.450   1
  -2  -2  -1 28316.5 488.440   1
   2   2   1 29265.4 498.130   1
   3  -2   3 6.75000 25.9600   1
  -3   2  -3 70.5800 25.8300   1
   3  -2   3 57.8600 26.0600   1
  -3   2  -3 34.6900 25.3900   1
   3  -2   3 118.230 29.4600   1
  -3   2  -3 39.4800 27.5800   1
   2   2  -4 6653.37 199.100   1
  -2  -2   4 6906.61 180.540   1
  -2  -2   4 6602.38 181.620   1
   2   2  -4 6546.04 197.210   1
  -2  -2   4 6601.56 195.310   1
  -2   3   2 26512.3 415.420   1
  -2   3   2 27621.0 527.370   1
  -2   3   2 25384.4 380.000   1
  -2   3   2 26215.6 412.470   1
   2  -3  -2 25929.5 456.360   1
  -2   3   2 26569.2 449.610   1
   2  -3  -2 26428.8 420.040   1
  -3   1  -3 1784.91 80.0100   1
   3  -1   3 1953.64 86.1500   1
   3  -1   3 2036.22 94.0900   1
  -3   1  -3 2005.84 106.340   1
   3  -1   3 1904.10 80.1300   1
  -3   3  -1 1102.83 68.2400   1
  -3   3  -1 1084.40 64.3500   1
   3  -3   1 1073.65 65.4200   1
  -3   3  -1 1083.82 70.2900   1
   3  -3   1 1040.96 73.3000   1
   3  -3   1 1086.25 64.4100   1
   1   2   3 3996.01 154.810   1
  -1  -2  -3 3862.74 165.130   1
  -1  -2  -3 3924.35 125.470   1
   1   2   3 4040.39 125.840   1
   3   1   0 724.620 67.3800   1
   3   1   0 669.680 51.5300   1
   3   1   0 785.970 62.6200   1
  -3  -1   0 713.490 55.1900   1
  -3  -1   0 741.000 50.1800   1
   1  -3   5 17591.3 349.780   1
  -1   3  -5 18512.9 331.290   1
   1  -3   5 17322.6 330.560   1
  -1   3  -5 17718.2 361.560   1
   1  -3   5 17759.2 347.630   1
   1  -3   5 18158.6 259.500   1
  -1   3  -5 17137.3 348.090   1
  -1   3  -5 17063.4 325.140   1
   1  -3   5 17779.1 343.190   1
   0   3  -5 1169.16 70.2200   1
   0   3  -5 1206.71 78.5100   1
   0   3  -5 1252.55 70.5300   1
   0  -3   5 1167.90 67.9400   1
   0  -3   5 1067.21 68.5500   1
   0   3  -5 1221.99 68.0100   1
   0  -3   5 1157.85 58.5100   1
  -1  -3   4 242.130 42.0400   1
   1   3  -4 228.920 41.1600   1
  -1  -3   4 316.180 40.0100   1
   1   3  -4 286.500 40.2200   1
   1   3  -4 303.640 40.8800   1
  -1  -3   4 287.100 42.6900   1
  -1  -3   4 324.660 45.2900   1
  -1  -3   4 312.810 36.9400   1
   3  -3   0 458.290 47.2600   1
  -3   3   0 466.000 44.9800   1
   3  -3   0 472.050 45.6500   1
  -3   3   0 486.560 44.4700   1
  -3   3   0 411.170 39.0900   1
   0  -3  -2 247.310 36.0900   1
   0   3   2 305.770 34.6700   1
   0  -3  -2 272.170 53.5600   1
   0   3   2 252.050 49.7100   1
   1   1  -6 29069.8 426.560   1
  -1  -1   6 28524.5 406.440   1
  -1  -1   6 27630.9 378.310   1
  -1  -1   6 30883.6 430.970   1
  -1  -1   6 28996.6 394.660   1
  -1  -1   6 28597.9 415.770   1
  -1  -1   6 29222.5 392.980   1
   1   1  -6 30183.4 448.340   1
   1   1  -6 28424.7 429.520   1
   1   1  -6 30374.1 418.360   1
   0  -2   6 1431.15 80.4100   1
   0  -2   6 1475.59 70.2500   1
   0   2  -6 1436.95 70.4500   1
   0   2  -6 1371.11 78.8900   1
   0   2  -6 1431.19 84.3100   1
   0  -2   6 1404.42 76.7200   1
   0  -2   6 1397.63 66.2000   1
   0   2  -6 1535.06 84.8900   1
  -2   2  -5 151520. 823.730   1
   2  -2   5 146236. 1356.53   1
   2  -2   5 146607. 1372.84   1
   2  -2   5 149813. 703.360   1
   2  -2   5 152290. 703.320   1
  -2   2  -5 142790. 1332.07   1
  -2   2  -5 147840. 878.030   1
   3  -3   2 3820.53 125.230   1
  -3   3  -2 3767.11 128.190   1
  -3   3  -2 4003.72 127.500   1
  -3   3  -2 4124.52 131.520   1
  -3   3  -2 4015.59 150.970   1
   3  -3   2 3967.58 121.290   1
   3  -3   2 3888.62 118.230   1
   0  -2  -4 2885.40 135.290   1
   0  -2  -4 2881.80 105.500   1
   0  -2  -4 3006.05 120.140   1
   0   2   4 2835.70 121.450   1
   0   2   4 2934.33 100.210   1
   2  -1   5 83.0000 25.8500   1
   2  -1   5 98.7300 28.1300   1
  -2   1  -5 66.1600 32.5400   1
   2  -1   5 63.5900 26.3000   1
  -2   1  -5 67.4800 19.4700   1
   1  -4   2 243.390 40.3700   1
  -1   4  -2 252.170 37.9300   1
   1  -4   2 231.310 32.9100   1
  -1   4  -2 260.290 38.8900   1
   1  -4   2 229.650 34.1700   1
  -1   4  -2 248.000 35.0300   1
   1  -4   2 222.360 37.9000   1
   1  -4   2 246.070 42.4900   1
  -1   4  -2 196.480 34.9500   1
   3   1  -3 5903.92 164.810   1
   3   1  -3 5975.41 171.440   1
   3   1  -3 5641.92 155.750   1
  -3  -1   3 5900.39 161.230   1
  -3  -1   3 6158.77 161.060   1
  -2   2   4 4468.01 143.080   1
   2  -2  -4 4380.02 147.630   1
  -2   2   4 4494.91 149.610   1
  -2   2   4 4324.44 125.580   1
  -2   2   4 4581.23 142.740   1
   2  -2  -4 4664.96 174.170   1
   2  -2  -4 4803.65 173.620   1
  -2   2   4 4616.34 148.930   1
  -1   4  -1 1308.12 73.8600   1
   1  -4   1 1249.47 81.1900   1
  -1   4  -1 1356.34 77.0900   1
   1  -4   1 1348.54 78.4200   1
  -1   4  -1 1297.43 80.8900   1
   1  -4   1 1327.73 77.1700   1
  -1   4  -1 1402.42 76.8300   1
   0   0   6 16500.4 257.470   1
   0   0   6 17932.9 311.340   1
   0   0   6 18236.3 298.690   1
   0   0   6 18170.3 288.800   1
   0   0  -6 17335.8 347.420   1
   0   0  -6 17570.3 293.520   1
   0   0  -6 17203.1 307.990   1
   1   0  -6 38497.3 533.700   1
  -1   0   6 37887.7 472.980   1
  -1   0   6 39050.7 517.600   1
   1   0  -6 39768.7 511.460   1
  -1   0   6 39464.2 517.590   1
  -1   0   6 38106.8 508.010   1
   1   0  -6 37130.1 521.330   1
   2  -1  -5 8190.31 212.750   1
  -2   1   5 7977.17 184.690   1
  -2   1   5 8009.25 194.580   1
   2  -1  -5 8065.46 197.650   1
   2  -1  -5 7835.53 209.960   1
  -2   1   5 7822.07 181.890   1
  -2   1   5 7951.35 204.120   1
   3   0  -4 2412.74 105.280   1
  -3   0   4 2393.97 95.7500   1
  -3   0   4 2234.19 100.650   1
   3   0  -4 2467.55 115.410   1
   3   0  -4 2374.65 103.750   1
  -3   0   4 2357.50 95.5300   1
  -3   0   4 2284.71 103.430   1
   1  -1   6 127.780 28.2800   1
  -1   1  -6 155.340 25.2600   1
  -1   1  -6 130.570 26.9400   1
   1  -1   6 139.710 27.8300   1
  -1   1  -6 154.240 36.4300   1
   1  -1   6 143.010 31.7000   1
  -1   1  -6 152.300 38.4600   1
   1   3   1 13640.0 255.470   1
   1   3   1 13873.0 313.680   1
  -1  -3  -1 14244.1 254.810   1
  -1   2  -6 17456.8 310.970   1
   1  -2   6 17715.0 284.650   1
   1  -2   6 17773.5 289.590   1
  -1   2  -6 17187.2 337.700   1
   1  -2   6 17735.8 278.180   1
  -1   2  -6 17819.9 281.790   1
   1  -2   6 16959.7 263.010   1
   1  -2   6 16923.0 302.190   1
  -1   2  -6 17603.0 323.190   1
   1  -4   3 13.4300 26.7300   1
   3  -3  -1 315.420 42.2600   1
  -3   3   1 337.160 41.6400   1
  -3   3   1 377.110 38.7000   1
   3  -3  -1 310.570 40.5500   1
  -3   3   1 387.470 54.9100   1
  -3   3   1 327.810 45.5400   1
   3  -3  -1 369.320 40.4600   1
  -3   2   3 3291.07 120.520   1
   3  -2  -3 3201.59 120.120   1
  -3   2   3 2972.61 113.480   1
  -3   2   3 3270.54 112.580   1
   3  -2  -3 3000.30 116.170   1
   3  -2  -3 2995.15 147.340   1
   3   1   1 576.850 50.4200   1
   3   1   1 528.260 59.4000   1
  -3  -1  -1 488.490 60.2300   1
  -3  -1  -1 539.780 42.6200   1
  -3   1   4 15556.0 292.370   1
   3  -1  -4 16323.6 297.470   1
  -3   1   4 17018.7 280.860   1
   3  -1  -4 16497.2 307.230   1
  -3   1   4 16595.7 290.450   1
   3  -1  -4 15931.9 368.540   1
   2  -4   2 531.080 44.4600   1
  -2   4  -2 482.480 52.3000   1
   2  -4   2 473.230 47.2600   1
  -2   4  -2 488.840 47.4900   1
  -2   4  -2 463.870 46.3500   1
  -2   4  -2 478.760 47.8700   1
   2  -4   2 496.290 45.7400   1
   1   2  -6 513.030 46.7300   1
  -1  -2   6 467.950 40.9500   1
  -1  -2   6 438.070 45.3900   1
   1   2  -6 429.630 44.8600   1
  -1  -2   6 415.680 41.0600   1
   1   2  -6 366.800 44.0600   1
   1   2  -6 416.550 56.3700   1
  -1  -2   6 412.580 49.8400   1
  -1  -2   6 428.310 43.2900   1
   1   2  -6 442.110 44.3500   1
  -2   4  -1 9020.44 227.560   1
   2  -4   1 8596.49 191.160   1
  -2   4  -1 8548.33 206.250   1
  -2   4  -1 8907.44 203.520   1
  -2   4  -1 8670.00 209.440   1
   2  -4   1 8765.96 205.750   1
   2  -4   1 9154.40 222.580   1
   2  -4   1 8600.14 206.300   1
   3  -3   3 448.350 47.7800   1
  -3   3  -3 408.800 40.7900   1
   3  -3   3 451.820 40.0300   1
  -3   3  -3 445.630 44.2700   1
  -3   3  -3 384.140 39.5800   1
   3  -3   3 414.580 38.5600   1
   0   4  -2 17377.6 297.310   1
   0   4  -2 16380.8 310.000   1
   0  -4   2 17582.7 311.320   1
   0   4  -2 18122.0 325.140   1
   0  -4   2 16807.9 319.590   1
   0  -4   2 17318.1 320.590   1
  -1   3   3 12235.2 287.420   1
   1  -3  -3 12657.0 293.720   1
  -1   3   3 12605.9 263.340   1
  -1   3   3 12346.0 234.740   1
   1  -3  -3 12714.1 284.710   1
   1  -3  -3 12650.3 258.790   1
  -1   4   0 16956.7 353.490   1
  -1   4   0 16741.3 306.950   1
  -1   4   0 16952.1 291.390   1
  -1   4   0 17631.0 302.990   1
  -1   4   0 16442.7 301.480   1
   1  -4   0 16524.3 310.240   1
  -1   4   0 17109.9 321.360   1
   3   0   3 5732.49 148.760   1
  -3   0  -3 6341.35 147.040   1
  -3   0  -3 6695.91 209.440   1
   3   0   3 6630.47 174.910   1
  -2  -2  -2 3732.36 146.010   1
  -2  -2  -2 4034.00 121.930   1
   2   2   2 4113.53 120.110   1
   2   2   2 4069.93 159.120   1
   2   2  -5 225.480 44.3400   1
  -2  -2   5 167.780 41.1800   1
  -2  -2   5 230.970 32.5200   1
  -2  -2   5 187.470 31.6000   1
   2   2  -5 215.200 35.8900   1
  -2  -2   5 196.360 31.9800   1
   2   2  -5 188.170 33.2700   1
   2   2  -5 235.430 37.6300   1
  -2   3  -5 4571.84 141.180   1
   2  -3   5 4151.99 122.850   1
  -2   3  -5 4386.14 131.680   1
  -2   3  -5 4421.67 147.310   1
   2  -3   5 4354.29 123.150   1
   2  -3   5 4461.58 132.620   1
  -2   3  -5 3880.14 141.510   1
   0  -4   3 3560.60 127.310   1
   0  -4   3 3465.37 131.700   1
   0   4  -3 3370.78 140.930   1
   0   4  -3 3207.38 116.610   1
   0   4  -3 3476.46 160.350   1
   0  -4   3 3467.45 133.520   1
  -3   2  -4 3592.01 114.010   1
   3  -2   4 3144.13 102.680   1
  -3   2  -4 3712.12 135.270   1
   3  -2   4 3674.30 119.750   1
   3  -2   4 3623.21 114.980   1
  -3   2  -4 3654.30 116.820   1
   1   3  -5 21871.3 338.230   1
  -1  -3   5 21623.6 338.740   1
   1   3  -5 20294.0 347.490   1
  -1  -3   5 21401.4 327.180   1
  -1  -3   5 21351.0 352.390   1
   1   3  -5 21291.9 372.790   1
   0   4  -1 139.790 32.6300   1
   0   4  -1 137.520 26.3400   1
   0  -4   1 140.000 33.3600   1
   0   4  -1 106.970 35.1700   1
   0   4  -1 150.430 31.6700   1
   0   4  -1 133.500 38.2400   1
   2  -4   3 4347.72 137.160   1
  -2   4  -3 4310.13 146.280   1
  -2   4  -3 4319.87 138.290   1
   2  -4   3 4417.28 140.710   1
  -2   4  -3 4188.59 134.820   1
  -2   4  -3 4227.70 140.500   1
   2  -4   3 4341.23 128.660   1
  -1  -1  -5 13913.0 281.150   1
   1   1   5 14598.2 275.460   1
  -1  -1  -5 12665.7 278.840   1
  -1  -1  -5 14525.8 260.450   1
   1   1   5 12767.9 231.440   1
  -3  -1   4 6761.16 177.430   1
   3   1  -4 6549.30 174.950   1
   3   1  -4 6708.36 178.220   1
  -3  -1   4 6523.23 161.550   1
  -3  -1   4 6203.31 173.120   1
   1  -4   4 2542.68 98.7700   1
  -1   4  -4 2496.65 100.930   1
   1  -4   4 2285.72 93.4300   1
  -1   4  -4 2551.24 95.2500   1
  -1   4  -4 2481.03 105.320   1
   1  -4   4 2438.99 97.2400   1
   1  -4   4 2407.28 99.5700   1
   2  -4   0 62.0700 32.0100   1
  -2   4   0 98.4800 29.7000   1
  -2   4   0 76.4800 21.7500   1
   2  -4   0 70.9700 30.5700   1
   2  -4   0 78.7000 23.5800   1
  -2   4   0 85.1800 25.0800   1
  -2   4   0 87.9200 26.1400   1
   2  -3  -3 1049.65 70.9300   1
  -2   3   3 891.560 62.6200   1
  -2   3   3 966.700 59.9200   1
  -2   3   3 958.200 70.5000   1
   2  -3  -3 1014.02 79.1100   1
  -2   3   3 1023.74 70.6900   1
  -2   3   3 957.950 60.1900   1
   3  -1   4 8841.29 195.030   1
  -3   1  -4 9013.28 223.970   1
   3  -1   4 8651.34 203.440   1
   3  -1   4 8866.04 189.390   1
  -3   1  -4 8685.18 191.110   1
   2   0   5 292.830 41.5100   1
  -2   0  -5 311.770 49.7700   1
  -2   0  -5 323.040 38.4000   1
   2   0   5 262.330 34.7900   1
   2   1   4 19571.5 295.710   1
  -2  -1  -4 19520.4 299.270   1
   2   1   4 19416.4 337.730   1
  -2  -1  -4 19969.9 399.920   1
  -3   3   2 680.310 51.6100   1
  -3   3   2 730.620 54.3900   1
   3  -3  -2 693.720 51.7800   1
  -3   3   2 814.080 69.2000   1
   3  -3  -2 675.030 57.4600   1
   4  -1   0 3001.60 119.260   1
  -4   1   0 2376.54 123.680   1
   4  -1   0 2886.48 104.420   1
   4  -1   0 2721.46 101.020   1
   4  -1   0 2603.95 112.620   1
   0   3  -6 20246.4 372.660   1
   0   3  -6 19956.3 369.510   1
   0  -3   6 18708.5 314.790   1
   0   3  -6 19660.3 316.060   1
   0   3  -6 18217.2 286.420   1
   0  -3   6 19381.0 291.480   1
   4  -1  -1 14339.9 337.270   1
  -4   1   1 13585.4 242.850   1
   4  -1  -1 13417.9 254.140   1
   4  -1  -1 13203.5 261.970   1
   4  -1  -1 13808.4 253.920   1
  -1   0  -6 3172.30 138.110   1
  -1   0  -6 3292.91 131.460   1
   1   0   6 3245.90 102.100   1
  -1   0  -6 3273.02 101.760   1
   1   0   6 2900.95 113.150   1
   1   0   6 3394.81 117.130   1
  -2  -3   2 215.790 40.7500   1
   2   3  -2 179.150 32.0200   1
   2   3  -2 166.070 33.5000   1
  -2  -3   2 192.920 27.4500   1
   2   3  -2 196.310 29.7200   1
   2   1  -6 7751.74 198.760   1
  -2  -1   6 7398.37 197.490   1
  -2  -1   6 6733.17 165.020   1
   2   1  -6 8248.23 209.260   1
  -2  -1   6 7088.72 173.220   1
   2   1  -6 7899.10 207.160   1
  -2  -1   6 7872.21 183.590   1
  -2   0   6 2120.18 94.2700   1
   2   0  -6 2188.39 101.680   1
  -2   0   6 2125.26 96.0800   1
  -2   0   6 1972.56 79.3100   1
  -2   0   6 2156.61 94.9100   1
   2   0  -6 2183.56 109.370   1
   2   0  -6 2273.67 99.5600   1
  -2   0   6 2142.52 89.9500   1
   1  -3   6 79.0700 26.5400   1
   1  -3   6 102.490 28.6600   1
  -1   3  -6 81.8900 29.1200   1
  -1   3  -6 62.2200 29.8000   1
  -1   3  -6 65.5000 33.7400   1
  -1   3  -6 71.8300 22.9300   1
   1  -3   6 77.5500 23.7300   1
   0  -3  -3 2803.36 144.170   1
   0   3   3 3018.21 100.340   1
   0   3   3 3345.89 144.670   1
   0  -3  -3 3110.72 108.030   1
   0  -4   4 180.740 36.0000   1
   0   4  -4 206.140 30.5700   1
   0   4  -4 170.640 30.5200   1
   0  -4   4 158.970 31.5900   1
   0   4  -4 194.750 39.1000   1
   0  -4   4 216.990 38.6400   1
   3   1   2 1563.37 91.8400   1
  -3  -1  -2 1820.09 108.830   1
  -3  -1  -2 1650.18 77.8400   1
   3   1   2 1745.68 78.4900   1
   4  -2   0 8050.80 183.360   1
   4  -2   0 7629.42 184.720   1
  -4   2   0 7580.51 184.840   1
  -4   2   0 7942.80 190.870   1
   0   4   0 385.440 45.5300   1
   0   4   0 336.160 47.9800   1
   0   4   0 436.710 47.3100   1
   0   4   0 374.890 37.2600   1
   0  -4   0 360.040 46.7100   1
   0   4   0 319.540 56.9000   1
   2   3  -1 11492.2 243.650   1
   2   3  -1 11760.2 250.950   1
  -2  -3   1 11623.2 216.350   1
   2   3  -1 11377.2 278.830   1
  -2  -3   3 7441.89 187.970   1
  -2  -3   3 7666.25 176.830   1
  -2  -3   3 7203.37 186.110   1
   2   3  -3 7454.29 189.330   1
  -2  -3   3 7340.95 195.720   1
   2   3  -3 6815.15 178.900   1
   2   3  -3 7171.84 190.140   1
   1  -2  -5 4279.35 140.760   1
   1  -2  -5 4347.19 163.010   1
   1  -2  -5 4125.19 149.430   1
  -1   2   5 4274.22 142.330   1
  -1   2   5 4139.48 127.750   1
  -1   2   5 4051.54 141.420   1
  -1   2   5 4171.15 138.990   1
  -1  -2  -4 171.130 50.2000   1
   1   2   4 224.490 35.8800   1
   1   2   4 240.520 33.3800   1
  -1  -2  -4 242.560 33.4500   1
  -1  -3  -2 3566.64 118.500   1
   1   3   2 3610.82 112.820   1
   1   3   2 3466.29 150.430   1
  -1   4   1 459.200 49.3400   1
  -1   4   1 519.420 55.6500   1
  -1   4   1 429.370 64.4500   1
  -1   4   1 462.940 43.4500   1
  -1   4   1 513.460 49.6100   1
   1  -1  -6 2008.49 106.200   1
  -1   1   6 2203.58 94.4800   1
  -1   1   6 1984.51 81.8000   1
   1  -1  -6 2078.91 95.0700   1
  -1   1   6 2094.56 95.5900   1
   1  -1  -6 1972.85 100.140   1
  -1   1   6 2007.98 95.1800   1
   4  -1   1 16494.0 269.850   1
  -4   1  -1 16184.2 345.400   1
  -4   1  -1 15589.1 268.390   1
   4  -1   1 16341.5 303.970   1
   4  -1   1 15670.9 262.900   1
   4  -2   1 560.680 50.8300   1
  -4   2  -1 523.860 42.3600   1
  -4   2  -1 660.560 53.3700   1
   4  -2   1 577.940 47.9500   1
  -4   2  -1 692.070 65.0200   1
   4  -2   1 603.170 51.3700   1
  -3   3  -4 256.680 37.2700   1
   3  -3   4 268.270 31.9200   1
  -3   3  -4 258.790 34.6600   1
  -3   3  -4 297.400 39.5900   1
   3  -3   4 271.240 34.3400   1
  -3   3  -4 246.240 36.4200   1
   3  -3   4 269.470 38.5400   1
  -2   4  -4 2485.85 113.930   1
   2  -4   4 2523.07 99.8100   1
  -2   4  -4 2512.61 95.0400   1
  -2   4  -4 2459.11 100.620   1
   2  -4   4 2418.00 100.540   1
   2  -4   4 2530.03 95.9700   1
  -2   4  -4 2505.00 112.700   1
   4  -2  -1 24.1300 20.5300   1
  -4   2   1 23.2700 19.7700   1
   4  -1  -2 2205.37 94.0200   1
   4  -1  -2 2133.65 100.590   1
  -4   1   2 1924.55 96.7000   1
   4  -1  -2 2116.79 98.0800   1
  -4   1   2 2005.06 91.2900   1
  -3   0   5 3503.30 114.360   1
   3   0  -5 3547.97 139.190   1
  -3   0   5 3348.18 122.140   1
   3   0  -5 3499.75 131.100   1
  -3   0   5 3497.66 119.840   1
  -3  -2   2 13085.4 241.100   1
  -3  -2   2 13775.1 290.210   1
   3   2  -2 13348.4 266.710   1
   3   2  -2 13367.3 255.640   1
   2  -4  -1 716.610 61.4900   1
  -2   4   1 681.340 58.3300   1
  -2   4   1 760.920 52.4800   1
  -2   4   1 850.400 79.5300   1
  -2   4   1 779.960 63.4300   1
  -2   4   1 708.700 58.7600   1
   3   2  -1 124.520 28.7400   1
   3   2  -1 176.300 32.7200   1
   3   2  -1 210.540 48.4500   1
  -3  -2   1 138.290 26.2200   1
  -3  -2   1 148.820 27.8200   1
  -2   2  -6 2640.95 114.410   1
   2  -2   6 2613.43 96.4600   1
  -2   2  -6 2513.86 93.6100   1
  -2   2  -6 2716.58 114.030   1
  -2   2  -6 2558.36 106.260   1
   2  -2   6 2333.37 84.6600   1
   2  -2   6 2656.42 93.4900   1
   0   1  -7 7500.86 192.370   1
   0  -1   7 7675.68 170.140   1
   0   1  -7 7693.93 213.410   1
   0   1  -7 7723.25 176.540   1
   0  -1   7 7408.29 164.640   1
   0  -1   7 7319.10 186.130   1
   0  -1   7 7190.31 174.950   1
   0   1  -7 7387.46 206.200   1
   3  -2  -4 86.0800 34.7200   1
  -3   2   4 75.9000 24.1700   1
   3  -2  -4 90.7400 33.9000   1
  -3   2   4 42.1100 29.4600   1
  -3   2   4 85.3800 34.1400   1
  -3   2   4 66.8000 21.7500   1
   0  -1  -6 2973.16 124.860   1
   0   1   6 3028.82 121.320   1
   0   1   6 3196.83 102.790   1
   0  -1  -6 2860.62 103.740   1
   0  -1  -6 3102.05 120.990   1
   0   2  -7 3376.83 110.320   1
   0  -2   7 3134.99 97.3900   1
   0   2  -7 3029.99 120.300   1
   0  -2   7 3255.92 113.480   1
   0  -2   7 3284.31 109.290   1
   0   2  -7 3220.56 129.450   1
   0   2  -7 3054.03 115.310   1
   1  -4   5 4610.24 132.570   1
  -1   4  -5 4655.96 151.350   1
  -1   4  -5 4890.22 135.630   1
  -1   4  -5 4407.75 144.900   1
   1  -4   5 4496.88 143.280   1
   1  -4   5 4340.56 134.890   1
  -1   4  -5 4330.44 131.990   1
   1  -4   5 4609.35 141.550   1
   3   2  -3 27792.5 400.780   1
  -3  -2   3 27613.2 382.600   1
   3   2  -3 27438.7 402.810   1
   3   2  -3 27373.3 413.360   1
  -3  -2   3 27483.8 409.120   1
   4   0   0 12617.6 264.030   1
  -4   0   0 12987.0 249.870   1
   4   0   0 12963.5 248.630   1
   4   0   0 13672.8 304.600   1
  -2   2   5 5680.07 165.350   1
  -2   2   5 5701.36 149.860   1
  -2   2   5 5808.14 165.940   1
  -2   2   5 5742.79 165.490   1
   2  -2  -5 5912.23 184.230   1
   2  -2  -5 5967.71 191.370   1
  -2   2   5 6111.49 174.650   1
  -2  -3   0 12457.6 226.620   1
   2   3   0 12762.8 236.610   1
   2   3   0 13403.0 238.670   1
   2   3   0 12968.2 304.150   1
   2   3   0 12855.5 277.920   1
  -3   4  -1 13077.0 242.710   1
  -3   4  -1 12872.7 249.070   1
   3  -4   1 13368.1 253.070   1
   3  -4   1 13006.0 241.730   1
  -3   4  -1 13147.3 246.870   1
  -2  -3   4 7625.37 192.880   1
  -2  -3   4 7661.81 179.620   1
  -2  -3   4 7288.97 186.510   1
   2   3  -4 7122.10 196.460   1
   2   3  -4 7247.22 187.090   1
  -2  -3   4 7410.42 180.200   1
   0   2   5 5365.89 170.840   1
   0  -2  -5 5616.54 183.860   1
   0  -2  -5 5574.04 152.850   1
   0   2   5 5427.42 143.540   1
   0  -2  -5 5453.33 172.830   1
  -1  -1   7 4341.77 136.970   1
  -1  -1   7 4187.25 129.280   1
  -1  -1   7 4182.34 135.320   1
   1   1  -7 3989.82 143.310   1
   1   1  -7 4051.00 143.460   1
  -1  -1   7 4112.30 140.710   1
  -1  -1   7 4323.05 124.740   1
  -1  -1   7 4184.61 142.830   1
   1   1  -7 4392.22 138.500   1
   1   1  -7 3761.24 120.690   1
  -4   0   2 2604.20 93.3300   1
   4   0  -2 2737.42 107.740   1
  -4   0   2 2773.11 112.730   1
   4   0  -2 2503.93 97.8400   1
   4   0  -2 2305.92 124.860   1
  -2   1  -6 1851.31 99.2200   1
  -2   1  -6 1623.98 91.4400   1
   2  -1   6 1766.41 74.2600   1
  -2   1  -6 1840.78 81.8700   1
   2  -1   6 1867.84 83.1300   1
   2  -1   6 1778.52 82.0800   1
  -3   4  -2 839.270 57.4600   1
   3  -4   2 859.850 59.3800   1
   3  -4   2 889.180 56.7000   1
  -3   4  -2 902.550 66.9400   1
  -3   4  -2 903.580 62.3200   1
   3  -4   2 918.700 62.9300   1
   4  -2   2 6453.75 166.250   1
  -4   2  -2 6923.21 200.320   1
   4  -2   2 6607.03 166.480   1
  -4   2  -2 6481.74 172.570   1
  -4   2  -2 6281.36 163.120   1
   4  -2   2 6401.55 166.680   1
  -3   1   5 25833.3 372.510   1
  -3   1   5 26654.1 404.300   1
   3  -1  -5 27200.5 455.320   1
  -3   1   5 26975.7 369.930   1
   3  -1  -5 26367.0 400.770   1
  -3   1   5 25371.8 371.480   1
  -3  -1   5 12057.4 242.880   1
   3   1  -5 12273.6 259.290   1
   3   1  -5 12475.9 263.740   1
  -3  -1   5 11959.3 250.090   1
  -3  -1   5 11237.6 231.590   1
  -3  -1   5 12081.3 230.930   1
   3   2   0 3807.87 135.690   1
  -3  -2   0 3741.63 114.520   1
   3   2   0 3880.02 158.260   1
   3   2   0 4138.39 139.140   1
   1   3  -6 1210.85 78.4300   1
  -1  -3   6 1259.02 66.0700   1
  -1  -3   6 1284.13 76.0300   1
   1   3  -6 1316.76 80.2400   1
   1   3  -6 1321.44 70.7400   1
  -1  -3   6 1147.77 67.8100   1
  -1  -3   6 1181.56 61.6700   1
   1   3  -6 1266.67 73.3800   1
  -1  -3   6 1234.48 72.5400   1
   4  -2  -2 7241.04 188.750   1
  -4   2   2 7140.39 177.940   1
  -4   2   2 7369.63 183.480   1
   4  -2  -2 7116.29 183.460   1
  -4   2   2 7273.42 216.270   1
   2   2   3 249.900 48.2200   1
  -2  -2  -3 214.970 55.0400   1
  -2  -2  -3 159.890 28.6300   1
   2   2   3 166.460 32.1900   1
   4  -1   2 46.3600 20.1400   1
  -4   1  -2 27.1900 24.4900   1
   0   4  -5 18118.3 294.410   1
   0  -4   5 17554.8 305.960   1
   0  -4   5 17614.1 305.460   1
   0   4  -5 16943.1 303.530   1
   0   4  -5 17850.9 326.740   1
   0  -4   5 17762.9 303.490   1
   0   4  -5 17377.5 307.660   1
  -2  -2   6 42.8400 24.3500   1
   2   2  -6 44.0300 24.2900   1
  -2  -2   6 43.1500 33.4900   1
   2   2  -6 27.6500 26.6600   1
  -2  -2   6 62.8100 26.3200   1
  -2   1   6 43.5600 29.3500   1
  -2   1   6 50.6900 28.3100   1
   2  -1  -6 48.3700 29.4100   1
  -2   1   6 36.7200 31.7600   1
   2  -1  -6 39.8700 29.8500   1
  -2   1   6 40.5900 22.7300   1
  -3   0  -4 13182.7 228.080   1
   3   0   4 12262.4 228.580   1
   3   0   4 13493.8 260.110   1
   3   0   4 12699.9 258.760   1
  -3   0  -4 13330.0 290.140   1
   1   4  -2 15910.0 315.650   1
   1   4  -2 15509.1 314.720   1
  -1  -4   2 15855.6 301.890   1
  -1  -4   2 16480.9 301.390   1
   1   4  -2 16201.1 303.510   1
   3  -4   0 220.690 37.5200   1
  -3   4   0 261.360 44.7200   1
   3  -4   0 247.140 35.4500   1
  -3   4   0 295.890 35.7400   1
  -3   4   0 270.760 33.4600   1
   3  -4   0 314.710 43.4000   1
   0  -4  -1 19363.2 335.690   1
   0   4   1 19518.1 300.320   1
   0   4   1 19099.7 392.130   1
   3  -2   5 2002.79 85.1700   1
  -3   2  -5 2044.68 96.2700   1
   3  -2   5 1946.56 85.3000   1
  -3   2  -5 2038.28 96.0600   1
  -3   2  -5 1971.70 81.6000   1
   3  -2   5 1820.53 81.3500   1
   1   4  -3 2325.43 96.1200   1
  -1  -4   3 2256.25 98.9700   1
  -1  -4   3 2364.92 110.110   1
  -1  -4   3 2384.60 106.980   1
   1   4  -3 2374.36 98.4400   1
  -4   1   3 3711.36 125.570   1
   4  -1  -3 3879.43 129.390   1
  -4   1   3 3472.39 120.080   1
   4  -1  -3 3851.98 148.870   1
   4  -1  -3 3770.95 131.880   1
   1  -2   7 8503.07 203.190   1
  -1   2  -7 7935.87 202.020   1
   1  -2   7 7906.21 173.050   1
  -1   2  -7 7922.42 203.980   1
  -1   2  -7 8089.89 205.630   1
  -1   2  -7 7571.08 166.670   1
   1  -2   7 8551.04 178.540   1
   1  -3  -4 23681.3 415.360   1
  -1   3   4 23227.7 381.450   1
   1  -3  -4 24419.7 447.300   1
   1  -3  -4 24725.7 377.400   1
  -1   3   4 23429.4 340.140   1
  -1   3   4 24659.0 377.140   1
  -3   3   3 3047.51 120.790   1
  -3   3   3 3213.13 127.400   1
   3  -3  -3 3440.54 161.910   1
  -3   3   3 3316.74 113.910   1
  -3   3   3 3066.72 108.080   1
   3  -3  -3 3215.60 128.880   1
   3  -3  -3 3064.83 120.080   1
  -3   3   3 3470.67 133.090   1
  -2   3  -6 9.68000 29.1100   1
  -2   3  -6 51.4400 29.0900   1
   2  -3   6 16.6800 23.3000   1
  -2   3  -6 21.4400 26.0300   1
  -2   3  -6 20.7000 21.4000   1
   2  -3   6 27.2900 24.6000   1
   2  -3   6 16.3800 22.6500   1
   3  -4   3 2409.32 103.780   1
   3  -4   3 2560.91 97.2300   1
  -3   4  -3 2346.20 99.6900   1
  -3   4  -3 2337.54 95.4900   1
   3  -4   3 2349.52 93.7300   1
  -3   4  -3 2383.03 101.370   1
  -3   4  -3 2601.32 109.900   1
  -1  -2   7 2285.17 101.500   1
  -1  -2   7 2428.28 85.9600   1
   1   2  -7 2420.56 95.9100   1
   1   2  -7 2242.49 95.4500   1
  -1  -2   7 2319.50 98.6800   1
  -1  -2   7 2307.94 99.5100   1
   1   2  -7 2342.52 96.5700   1
  -1  -2   7 2323.19 91.6400   1
   4   0   1 733.730 65.9100   1
   4   0   1 681.760 52.4100   1
  -4   0  -1 636.110 48.7700   1
  -4   0  -1 609.560 64.7900   1
   4  -3   1 318.780 42.0400   1
  -4   3  -1 331.780 40.1600   1
   4  -3   1 344.460 35.3800   1
  -4   3  -1 371.970 43.2000   1
  -4   3  -1 372.290 41.2000   1
   1   0  -7 27629.8 401.410   1
   1   0  -7 26922.2 426.050   1
  -1   0   7 27049.2 404.250   1
  -1   0   7 26861.4 359.240   1
   1   0  -7 28811.5 408.070   1
  -1   0   7 27035.6 388.000   1
  -1   0   7 27273.2 402.370   1
  -1   0   7 26480.4 375.060   1
   1   4  -1 8328.11 225.680   1
  -1  -4   1 7765.06 201.790   1
   1   4  -1 8279.57 195.580   1
  -1  -4   1 8273.52 201.230   1
   1   4  -1 8187.23 203.270   1
  -4   3   0 20953.1 329.060   1
   4  -3   0 20008.9 316.690   1
  -4   3   0 19856.4 324.640   1
  -4   3   0 21000.5 343.260   1
   4  -3   0 21134.7 334.310   1
  -1   1  -7 25.3400 23.6900   1
   1  -1   7 18.9200 20.5900   1
   1  -1   7 12.3600 23.5800   1
  -1   1  -7 32.6600 17.5900   1
   1  -1   7 66.6500 26.3500   1
  -1   1  -7 68.8500 32.8500   1
   0   0   7 2870.20 114.320   1
   0   0   7 2887.43 100.900   1
   0   0  -7 3015.12 114.630   1
   0   0   7 2984.81 100.090   1
   0   0  -7 3059.94 132.710   1
   0   0  -7 2944.42 121.440   1
   0   0   7 2940.22 108.780   1
   4   0  -3 39.1600 29.2300   1
  -2   4  -5 8903.32 208.600   1
   2  -4   5 8608.57 187.790   1
   2  -4   5 8481.53 178.610   1
  -2   4  -5 8550.83 182.620   1
  -2   4  -5 8248.68 180.650   1
   2  -4   5 8786.62 207.540   1
  -2   4  -5 9031.11 224.730   1
   2  -3  -4 43280.4 616.720   1
  -2   3   4 42292.6 560.940   1
  -2   3   4 40608.4 547.300   1
  -2   3   4 42384.0 517.900   1
  -2   3   4 42563.7 536.400   1
  -2   3   4 43988.6 576.920   1
  -1   4   2 10278.3 254.960   1
  -1   4   2 10261.7 204.840   1
  -1   4   2 10325.5 238.960   1
  -3  -1  -3 18537.1 370.360   1
   3   1   3 18617.8 299.200   1
  -3  -1  -3 18209.5 275.010   1
   3   1   3 18547.4 292.480   1
   3   1   3 18513.7 341.790   1
  -3   1  -5 4613.48 130.090   1
   3  -1   5 4294.31 131.250   1
   3  -1   5 4435.60 125.890   1
   3  -1   5 4581.02 134.440   1
  -3   1  -5 4436.07 161.590   1
   3  -1   5 4502.63 135.320   1
  -1  -4   4 7349.31 177.740   1
   1   4  -4 7244.06 187.920   1
  -1  -4   4 7355.27 194.320   1
   1   4  -4 7473.79 185.550   1
  -1  -4   4 7537.26 190.130   1
   1   4  -4 7518.21 210.280   1
  -4   3  -2 4272.25 134.090   1
   4  -3   2 4331.06 134.830   1
   4  -3   2 3929.04 145.220   1
  -4   3  -2 4190.90 142.410   1
   4  -3   2 4235.08 121.730   1
  -4   3  -2 4321.30 144.600   1
   2  -4  -2 3156.85 113.880   1
  -2   4   2 3191.17 121.530   1
  -2   4   2 3559.51 155.510   1
  -2   4   2 3447.09 134.020   1
  -2   4   2 3253.80 106.900   1
  -2   4   2 3401.13 116.490   1
   3  -3   5 4470.85 126.500   1
  -3   3  -5 4334.09 128.420   1
  -3   3  -5 4033.62 150.200   1
   3  -3   5 4131.53 121.260   1
  -3   3  -5 3893.87 132.600   1
  -3   3  -5 4462.39 141.200   1
   3  -3   5 4342.66 140.970   1
   2   3   1 857.540 69.9400   1
  -2  -3  -1 885.100 55.3000   1
   2   3   1 928.000 57.7100   1
  -2  -3   5 991.860 72.3600   1
   2   3  -5 942.590 64.6900   1
  -2  -3   5 1009.51 64.3800   1
  -2  -3   5 897.270 68.2100   1
   2   3  -5 1111.16 66.4000   1
  -2  -3   5 791.830 59.2600   1
  -2  -3   5 969.960 59.8300   1
   2   3  -5 1031.15 72.6300   1
   4  -2   3 798.570 56.3300   1
  -4   2  -3 870.300 75.5000   1
   4  -2   3 702.750 51.4900   1
   4  -2   3 684.710 52.1500   1
  -4   2  -3 698.810 58.8600   1
  -4   3   1 1642.92 80.3600   1
  -4   3   1 1647.33 90.2000   1
  -4   3   1 1466.36 81.1100   1
   4  -3  -1 1577.42 80.4200   1
   4  -3  -1 1598.15 87.0500   1
   3   2   1 677.050 54.3600   1
  -3  -2  -1 622.190 48.2700   1
   3   2   1 664.820 66.9100   1
  -3  -2  -1 629.410 68.9000   1
  -3   4   1 9505.48 201.910   1
   3  -4  -1 9043.25 208.880   1
  -3   4   1 10078.0 277.200   1
  -3   4   1 9270.26 201.440   1
   3  -4  -1 9072.20 213.610   1
  -3   4   1 9436.18 225.120   1
   0  -3   7 117.060 32.1800   1
   0  -3   7 107.410 29.8400   1
   0   3  -7 94.2400 31.4200   1
   0   3  -7 108.450 37.9300   1
   0  -3   7 80.9200 34.4800   1
   0   3  -7 134.840 30.9400   1
   0   3  -7 100.300 24.3800   1
   0  -3   7 110.380 24.6500   1
  -1  -3  -3 1901.45 112.860   1
  -1  -3  -3 1880.37 88.9700   1
   1   3   3 1807.88 77.2500   1
   1   3   3 2018.05 111.860   1
  -4   2   3 757.830 56.6100   1
   4  -2  -3 767.380 57.1700   1
  -4   2   3 738.320 59.7700   1
   4  -2  -3 732.380 54.8300   1
   1   1   6 6053.31 145.670   1
  -1  -1  -6 6282.41 154.080   1
  -1  -1  -6 5993.43 175.790   1
  -1  -1  -6 5997.88 184.440   1
   1   1   6 6227.25 169.270   1
   0   3   4 59.7900 36.2400   1
   0  -3  -4 65.2100 36.1900   1
   0  -3  -4 38.9700 22.4900   1
   0  -3  -4 46.6800 27.2600   1
   0   3   4 69.1400 26.6800   1
   2   1   5 7730.92 205.500   1
  -2  -1  -5 8120.11 230.950   1
  -2  -1  -5 7631.40 172.880   1
   2   1   5 7860.38 177.990   1
   1   4   0 11382.0 212.690   1
   1   4   0 11379.5 299.240   1
   1   4   0 10957.8 244.680   1
  -1  -4   0 11292.8 243.380   1
   1  -3   7 3162.82 118.460   1
   1  -3   7 3359.37 112.540   1
  -1   3  -7 3338.86 126.720   1
  -1   3  -7 3377.24 105.520   1
   1  -3   7 3473.13 103.670   1
  -1   3  -7 3362.72 137.270   1
   1  -3   7 3207.51 113.960   1
  -1   3  -7 3478.70 114.760   1
  -3   4  -4 44.5300 23.3300   1
   3  -4   4 72.2200 28.0200   1
  -3   4  -4 34.4000 29.1300   1
   3  -4   4 99.0300 28.5800   1
  -3   4  -4 51.3700 29.4800   1
   3  -4   4 30.3000 21.4500   1
   1  -4   6 1079.56 68.7800   1
  -1   4  -6 1072.87 66.7700   1
   1  -4   6 1070.64 60.4300   1
  -1   4  -6 1164.00 72.8800   1
  -1   4  -6 1117.11 63.6900   1
   1  -4   6 1098.30 61.5900   1
  -1   4  -6 1061.62 72.2400   1
   1  -4   6 1045.25 65.7000   1
   4  -1   3 120.830 30.5200   1
   4  -1   3 123.000 25.9400   1
  -4   1  -3 88.5400 22.4500   1
  -4   1  -3 113.400 26.3100   1
   4  -1   3 119.090 29.6000   1
  -4   1  -3 142.090 40.1200   1
  -2  -1   7 1648.02 75.8500   1
  -2  -1   7 1458.11 77.8900   1
  -2  -1   7 1676.25 82.7300   1
  -2  -1   7 1489.17 72.1100   1
   2   1  -7 1625.90 87.5000   1
   2   1  -7 1612.86 97.1600   1
   2   1  -7 1620.59 85.7500   1
   2   0   6 834.250 58.2100   1
  -2   0  -6 748.000 65.0100   1
   2   0   6 891.770 62.4100   1
  -2   0  -6 853.370 55.3100   1
   2   0   6 915.470 56.0800   1
   4   0   2 1454.55 85.7600   1
  -4   0  -2 1408.99 92.6300   1
  -4   0  -2 1123.61 60.7200   1
   4   0   2 1389.32 70.5000   1
  -3   0   6 2386.63 98.2000   1
  -3   0   6 2467.12 108.040   1
   3   0  -6 2609.99 124.060   1
  -3   0   6 2506.76 97.8500   1
   3   0  -6 2393.66 110.550   1
  -3   0   6 2381.48 98.2800   1
   4   1  -1 6099.05 199.650   1
   4   1  -1 6665.93 178.510   1
   4   1  -1 6715.10 173.560   1
   4   1  -2 16.1700 31.4500   1
  -4  -1   2 21.2000 22.7300   1
   2   0  -7 92.4500 26.8900   1
  -2   0   7 89.7100 33.6400   1
  -2   0   7 48.2600 32.5000   1
   2   0  -7 53.3200 33.2900   1
  -2   0   7 96.4700 30.6200   1
  -2   0   7 88.2700 28.6300   1
   0  -4   6 901.690 66.7900   1
   0  -4   6 905.430 64.3100   1
   0   4  -6 1052.76 65.7200   1
   0   4  -6 979.530 62.8400   1
   0  -4   6 993.090 65.2900   1
   0   4  -6 961.260 60.3600   1
   0  -4   6 925.400 53.4700   1
   0  -4   6 913.720 71.4500   1
   0   4  -6 897.180 68.9000   1
   4  -1  -4 14713.3 279.990   1
  -4   1   4 14126.3 263.730   1
   4  -1  -4 15305.5 306.930   1
  -4   1   4 14610.3 276.020   1
   4  -1  -4 14673.9 311.570   1
   4  -3   3 2430.29 94.8100   1
  -4   3  -3 2345.46 95.0300   1
  -4   3  -3 2479.34 106.800   1
   4  -3   3 2478.59 112.200   1
  -4   3  -3 2484.31 99.5300   1
   4  -3   3 2480.35 93.8200   1
   3  -2  -5 30923.5 445.120   1
  -3   2   5 29412.0 423.940   1
  -3   2   5 29216.0 435.350   1
  -3   2   5 33122.6 451.970   1
  -3   2   5 30489.1 449.400   1
   3  -2  -5 31486.3 531.340   1
  -3   2   5 32621.3 461.390   1
  -4   0   4 20325.0 338.670   1
   4   0  -4 20272.2 352.340   1
  -4   0   4 20336.8 324.980   1
   4   0  -4 19298.5 321.400   1
   1   2   5 3054.38 126.360   1
   1   2   5 3137.57 108.150   1
  -1  -2  -5 3025.78 100.080   1
  -1  -2  -5 2848.14 135.250   1
  -3  -2   5 4292.44 126.560   1
   3   2  -5 4400.53 141.770   1
   3   2  -5 4442.86 149.130   1
  -3  -2   5 4443.47 132.950   1
  -3  -2   5 4148.85 144.250   1
  -3  -2   5 4456.73 144.580   1
   1   4  -5 13952.7 255.810   1
  -1  -4   5 13985.2 271.970   1
  -1  -4   5 14100.7 267.250   1
  -1  -4   5 13639.4 289.810   1
   1   4  -5 13486.5 282.160   1
   0   4   2 2416.39 90.4200   1
   0  -4  -2 2384.42 98.4700   1
   0   4   2 2457.29 128.060   1
  -1   0  -7 5370.56 164.470   1
   1   0   7 5043.65 136.660   1
  -1   0  -7 5809.22 146.050   1
   1   0   7 5756.62 159.340   1
  -1   0  -7 6247.35 186.190   1
   1   0   7 5919.84 155.780   1
   3   1  -6 13128.5 289.900   1
   3   1  -6 13227.4 268.670   1
  -3  -1   6 11675.0 227.840   1
  -3  -1   6 12865.4 259.520   1
  -3  -1   6 13440.4 253.270   1
  -3  -1   6 13058.0 254.650   1
   3   1  -6 13143.6 259.980   1
   4  -3  -2 31.4700 31.5500   1
  -4   3   2 -11.420 19.1700   1
   4   1   0 9711.53 214.500   1
  -4  -1   0 9299.80 211.650   1
   4   1   0 8903.75 232.960   1
   4   1   0 10142.3 240.480   1
   1  -5   2 251.890 44.6700   1
  -1   5  -2 256.850 40.9500   1
   1  -5   2 244.280 44.2600   1
  -1   5  -2 247.290 39.6400   1
   1  -5   2 214.570 34.5500   1
  -1   5  -2 294.990 40.2600   1
  -1   5  -2 225.130 33.3200   1
   1  -2  -6 23128.0 386.690   1
  -1   2   6 24224.8 390.620   1
   1  -2  -6 24072.7 362.390   1
  -1   2   6 24449.7 352.240   1
  -1   2   6 24635.6 398.320   1
  -1   2   6 23509.6 391.070   1
   1  -2  -6 23224.5 421.830   1
   4   1  -3 1108.36 68.6000   1
  -4  -1   3 1085.91 68.4600   1
  -4  -1   3 1134.53 61.1500   1
   4   1  -3 973.390 62.1200   1
   4   1  -3 1157.93 71.9500   1
   1  -5   3 289.350 42.1600   1
   1  -5   3 375.170 43.0400   1
  -1   5  -3 291.400 42.9200   1
   1  -5   3 354.120 48.3900   1
   1  -5   3 331.890 40.7000   1
  -1   5  -3 318.010 38.5100   1
   1  -5   3 328.340 41.2600   1
  -1   5  -3 377.990 44.7100   1
  -1   5  -3 341.620 37.6200   1
  -2   5  -2 3120.08 109.120   1
   2  -5   2 3192.73 124.640   1
   2  -5   2 3223.20 123.160   1
   2  -5   2 3367.68 128.300   1
  -2   5  -2 3174.59 118.100   1
  -2   5  -2 3314.07 118.020   1
   2  -5   2 3024.72 107.050   1
  -2   5  -2 3173.83 126.050   1
   2  -2   7 129.320 27.4600   1
  -2   2  -7 182.030 36.5200   1
  -2   2  -7 120.460 26.9900   1
   2  -2   7 121.510 23.8600   1
  -2   2  -7 166.670 37.7000   1
   2  -2   7 168.780 32.3300   1
  -2   2  -7 153.800 37.4500   1
  -1  -3   7 39649.1 526.980   1
   1   3  -7 42237.1 535.170   1
   1   3  -7 40664.1 561.350   1
  -1  -3   7 40695.9 494.880   1
   1   3  -7 39966.4 579.400   1
   1   3  -7 40193.3 564.750   1
  -1  -3   7 40271.8 504.080   1
  -1  -3   7 39536.4 522.610   1
  -1  -3   7 38270.7 510.670   1
   1  -1  -7 997.890 71.3800   1
   1  -1  -7 935.110 66.3400   1
  -1   1   7 1074.49 67.8600   1
  -1   1   7 978.490 62.8300   1
  -1   1   7 1019.96 61.2300   1
  -1   1   7 955.580 54.9600   1
  -1   1   7 958.030 68.9700   1
   1  -1  -7 1038.90 64.3400   1
  -3   3   4 1248.82 75.4300   1
  -3   3   4 1278.27 73.3500   1
  -3   3   4 1239.57 66.1100   1
  -3   3   4 1273.07 75.8700   1
   3  -3  -4 1263.26 88.1300   1
   3  -3  -4 1385.89 97.0800   1
  -3   3   4 1427.53 84.2900   1
  -3   4   2 1695.64 81.2200   1
   3  -4  -2 1676.58 82.6300   1
  -3   4   2 1770.34 108.750   1
   3  -4  -2 1641.42 91.7300   1
  -3   4   2 1661.73 83.7400   1
  -2  -2  -4 2808.34 96.1600   1
   2   2   4 3032.85 101.440   1
  -2  -2  -4 2807.63 131.680   1
   2   2   4 2853.68 128.540   1
  -3   1   6 10540.1 216.000   1
  -3   1   6 10084.9 221.280   1
   3  -1  -6 10734.9 246.690   1
  -3   1   6 10559.1 229.290   1
   3  -1  -6 10609.9 270.580   1
  -3   1   6 10256.6 214.970   1
   2  -5   3 5835.90 164.210   1
  -2   5  -3 5949.80 161.970   1
  -2   5  -3 5653.59 168.900   1
  -2   5  -3 5480.97 157.300   1
   2  -5   3 5715.34 164.560   1
   2  -5   3 5695.45 161.930   1
  -2   5  -3 5926.13 159.540   1
  -1   5  -1 3892.91 132.830   1
  -1   5  -1 3589.59 126.030   1
  -1   5  -1 3740.42 126.960   1
   1  -5   1 3509.52 147.080   1
  -1   5  -1 3728.87 114.820   1
  -1   5  -1 3775.61 126.950   1
  -2   4  -6 58.8800 29.2500   1
   2  -4   6 43.1300 25.4600   1
  -2   4  -6 -7.7000 27.6800   1
  -2   4  -6 26.8600 20.6300   1
   2  -4   6 76.3600 24.1400   1
  -2   4  -6 17.9200 30.0600   1
   2  -4   6 15.3500 23.3300   1
  -2   4  -6 36.1500 27.9000   1
  -2  -2   7 16883.7 280.770   1
  -2  -2   7 16606.5 298.590   1
  -2  -2   7 17024.5 293.550   1
   2   2  -7 15596.9 301.720   1
   2   2  -7 17554.0 329.060   1
   2   2  -7 17158.3 309.100   1
  -2  -2   7 16486.2 283.290   1
  -2   5  -1 24138.3 379.050   1
   2  -5   1 23850.7 409.050   1
  -2   5  -1 23910.3 443.720   1
   2  -5   1 23883.3 383.540   1
  -2   5  -1 25110.2 369.820   1
   2  -5   1 24469.2 394.960   1
  -2   5  -1 23835.5 373.910   1
   3   2   2 2541.00 125.710   1
  -3  -2  -2 2374.04 125.240   1
   3   2   2 2424.90 92.0900   1
   3   2   2 2235.53 87.7900   1
  -3  -2  -2 2294.62 88.0000   1
   3   0   5 1945.71 77.1000   1
  -3   0  -5 1936.57 78.2000   1
  -3   0  -5 2197.51 116.950   1
   3   0   5 2364.66 98.0400   1
   4  -2   4 12271.5 247.400   1
   4  -2   4 12261.8 229.020   1
  -4   2  -4 12506.2 232.510   1
   4  -2   4 12808.6 233.810   1
  -4   2  -4 12848.1 273.590   1
  -2  -3  -2 15.6100 31.4300   1
  -2  -3  -2 14.5000 14.9900   1
   2   3  -6 165.500 44.8900   1
   2   3  -6 179.690 33.9600   1
  -2  -3   6 117.650 25.0800   1
  -2  -3   6 142.270 27.5500   1
   2   3  -6 149.370 33.4500   1
  -2  -3   6 156.830 28.1500   1
   2   3  -6 129.170 33.5900   1
  -2  -3   6 131.470 43.3900   1
  -2  -3   6 120.570 38.0700   1
  -2   2   6 7060.92 163.230   1
  -2   2   6 7361.04 196.540   1
   2  -2  -6 7489.75 201.820   1
   2  -2  -6 7954.91 224.710   1
  -2   2   6 7353.93 182.370   1
  -2   2   6 6353.95 183.720   1
  -1  -4  -1 1143.07 66.7300   1
   1   4   1 1091.42 88.4300   1
   1   4   1 1167.48 68.1200   1
   3  -2   6 18280.3 293.600   1
   3  -2   6 17834.6 301.400   1
  -3   2  -6 18766.2 355.170   1
  -3   2  -6 19911.0 314.730   1
  -3   2  -6 18763.0 338.960   1
   3  -2   6 19106.9 300.830   1
  -1   5  -4 5414.95 141.820   1
   1  -5   4 5762.26 168.960   1
  -1   5  -4 5365.85 174.140   1
  -1   5  -4 5676.05 161.630   1
   1  -5   4 5305.95 145.440   1
   1  -5   4 5536.91 165.190   1
  -1   5  -4 5866.90 182.770   1
   1  -5   4 5621.34 168.420   1
   1  -5   4 5750.41 156.390   1
   0  -2   8 351.510 37.7300   1
   0   2  -8 427.110 42.2500   1
   0   2  -8 446.380 48.1800   1
   0   2  -8 459.050 47.6100   1
   0  -2   8 426.580 43.5200   1
   0  -2   8 409.220 42.6300   1
   0   2  -8 433.250 41.3800   1
   0  -2   8 444.370 39.1900   1
   0  -2   8 417.750 38.4500   1
  -1   4   3 1206.57 87.8400   1
   1  -4  -3 1271.32 94.2200   1
  -1   4   3 1154.28 64.2300   1
  -1   4   3 1122.42 76.4700   1
   1  -4  -3 1227.44 88.2300   1
   0   1  -8 576.740 59.4700   1
   0  -1   8 592.780 57.2000   1
   0  -1   8 596.400 47.4000   1
   0   1  -8 611.400 63.5300   1
   0   1  -8 642.920 57.9900   1
   0  -1   8 594.290 45.6600   1
   0   1  -8 639.220 49.7400   1
   0  -1   8 610.790 45.1100   1
  -2   4   3 4655.29 136.260   1
   2  -4  -3 4720.06 172.940   1
  -2   4   3 4632.34 136.630   1
  -2   4   3 4489.53 148.650   1
  -2   4   3 4655.95 169.060   1
   0   1   7 20155.3 334.710   1
   0  -1  -7 19990.8 356.380   1
   0  -1  -7 20059.9 357.190   1
   0  -1  -7 20378.6 337.770   1
   0   1   7 19665.2 313.240   1
   0   2   6 749.860 50.5000   1
   0   2   6 849.910 68.1300   1
   0  -2  -6 879.200 80.3800   1
   0  -2  -6 775.860 65.2700   1
   0  -2  -6 773.500 55.4400   1
   2  -1   7 8367.86 186.320   1
   2  -1   7 8713.93 189.050   1
  -2   1  -7 8305.96 211.730   1
  -2   1  -7 8061.25 225.200   1
   2  -1   7 8239.52 186.320   1
  -2   1  -7 8515.01 181.960   1
  -3   4  -5 -8.2600 27.3700   1
  -3   4  -5 37.9500 21.9600   1
   3  -4   5 2.20000 21.1900   1
  -3   4  -5 14.7000 22.4300   1
   3  -4   5 9.35000 17.3600   1
  -2   3  -7 85.8500 31.4700   1
  -2   3  -7 143.430 37.3400   1
  -2   3  -7 86.1900 33.7300   1
   2  -3   7 63.3600 23.0600   1
   2  -3   7 112.370 27.5700   1
  -2   3  -7 121.230 26.6800   1
   2  -3   7 67.2400 19.9500   1
  -4  -1  -1 3348.96 106.890   1
   4   1   1 3407.24 109.190   1
   4   1   1 3431.75 144.210   1
  -4  -1  -1 3147.21 136.870   1
  -3  -1  -4 7165.28 164.290   1
   3   1   4 7534.08 176.590   1
  -3  -1  -4 7683.06 245.050   1
   3   1   4 7575.02 194.940   1
   4  -2  -4 11.8200 24.8900   1
   4  -4   1 601.090 47.8600   1
   4  -4   1 569.810 48.1800   1
  -4   4  -1 644.420 47.5900   1
  -4   4  -1 519.650 49.6000   1
  -4   4  -1 582.630 52.6500   1
   1   1  -8 39.1600 23.1800   1
  -1  -1   8 25.9800 23.6200   1
  -1  -1   8 7.56000 26.9800   1
   1   1  -8 54.9000 28.7600   1
  -1  -1   8 8.42000 21.2500   1
   1   1  -8 43.0700 32.7700   1
  -1   3   5 1349.04 83.7200   1
   1  -3  -5 1390.30 92.3600   1
   1  -3  -5 1468.92 85.5900   1
  -1   3   5 1551.76 88.9400   1
  -1   3   5 1534.65 73.1900   1
   1  -3  -5 1502.33 80.8700   1
  -4  -1   4 15387.9 277.820   1
   4   1  -4 14990.2 280.590   1
   4   1  -4 14679.1 292.820   1
  -4  -1   4 14168.3 273.850   1
  -2   5  -4 884.090 63.0400   1
  -2   5  -4 797.780 64.1400   1
   2  -5   4 890.540 67.1400   1
  -2   5  -4 891.730 58.4700   1
   2  -5   4 812.850 60.9300   1
   2  -5   4 911.280 58.7500   1
  -2   5  -4 833.920 66.8400   1
   4  -3   4 10940.5 231.490   1
  -4   3  -4 11098.6 238.510   1
   4  -3   4 10680.2 202.360   1
  -4   3  -4 10824.7 221.680   1
  -4   3  -4 10293.2 228.270   1
   4  -3   4 10781.5 208.020   1
   4  -3   4 11203.0 228.850   1
   3  -3   6 402.030 41.6600   1
   3  -3   6 363.710 39.9200   1
  -3   3  -6 442.670 47.9900   1
  -3   3  -6 425.460 41.3500   1
  -3   3  -6 362.830 48.6400   1
   3  -3   6 438.300 42.2600   1
   3  -3   6 383.190 38.1800   1
  -3   3  -6 370.590 35.8500   1
   4  -4   2 1708.00 84.2500   1
  -4   4  -2 1930.67 92.2300   1
  -4   4  -2 1891.07 102.510   1
   4  -4   2 1868.22 101.420   1
   4  -4   2 1848.03 85.5800   1
  -4   4  -2 1902.67 86.3800   1
  -4   4  -2 2017.51 93.0000   1
   0  -5   3 16669.1 330.500   1
   0  -5   3 16409.8 309.940   1
   0   5  -3 16537.1 300.370   1
   0   5  -3 16169.0 348.470   1
   0   5  -3 15973.9 287.610   1
   0   5  -3 16576.0 302.580   1
   0   5  -3 17223.0 313.120   1
   0  -5   3 15952.1 320.340   1
   4   0   3 2109.93 99.2000   1
   4   0   3 2147.29 109.490   1
  -4   0  -3 2008.99 112.090   1
  -4   0  -3 1541.94 71.8600   1
   0   5  -2 1717.77 88.0100   1
   0   5  -2 1679.65 75.5600   1
   0  -5   2 1704.00 86.2900   1
   0   5  -2 1665.61 93.4600   1
   0  -5   2 1586.82 90.8800   1
   0   5  -2 1672.10 89.2100   1
   0   5  -2 1642.30 83.3800   1
   2  -1  -7 128.410 33.6900   1
  -2   1   7 98.8500 28.4300   1
  -2   1   7 113.920 26.2200   1
  -2   1   7 95.7800 32.2500   1
   2  -1  -7 95.6700 32.3000   1
  -2   1   7 96.1300 24.4100   1
  -2   1   7 84.5600 23.6300   1
   3   3  -2 29915.8 432.490   1
   3   3  -2 29987.6 439.290   1
   3   3  -2 29412.9 435.320   1
  -3  -3   2 29971.2 403.100   1
  -4   4   0 5670.97 161.140   1
   4  -4   0 5526.79 155.130   1
  -4   4   0 5148.60 139.800   1
  -4   4   0 5237.66 139.570   1
   4  -4   0 5511.18 153.100   1
  -2   5   0 24829.7 361.450   1
  -2   5   0 24538.6 388.580   1
   2  -5   0 25006.1 396.940   1
  -2   5   0 25481.7 400.210   1
  -2   5   0 25275.2 461.540   1
  -2   5   0 24906.8 565.570   1
   2  -3  -5 342.160 44.5800   1
   2  -3  -5 292.980 54.5100   1
  -2   3   5 348.140 43.0700   1
  -2   3   5 340.520 40.8900   1
  -2   3   5 357.060 37.1900   1
  -2   3   5 278.790 39.7400   1
  -2   3   5 304.860 44.9900   1
  -1   5   0 9667.34 227.950   1
  -1   5   0 9729.56 215.110   1
   1  -5   0 9374.86 260.140   1
  -1   5   0 9450.45 229.440   1
  -1   5   0 9878.18 226.660   1
  -1   5   0 10068.1 274.430   1
  -1   5   0 9878.90 212.830   1
  -4   1  -4 4544.82 163.410   1
   4  -1   4 4169.27 119.520   1
   4  -1   4 4469.86 128.200   1
   4  -1   4 4365.07 134.920   1
   3   3  -3 3880.23 134.060   1
  -3  -3   3 4039.32 129.350   1
   3   3  -3 3926.09 135.220   1
   3   3  -3 3869.43 128.490   1
  -3  -3   3 4018.97 143.470   1
  -1  -2   8 781.290 51.7300   1
  -1  -2   8 769.390 60.7200   1
  -1  -2   8 578.400 88.2000   1
   1   2  -8 700.470 57.2500   1
   1   2  -8 734.200 64.7000   1
  -1  -2   8 855.100 64.6300   1
   1   2  -8 555.240 52.0900   1
  -1  -2   8 695.920 54.1200   1
   1   2  -8 920.480 60.9100   1
   1   4  -6 1548.14 80.0000   1
  -1  -4   6 1672.37 86.4000   1
   1   4  -6 1855.60 87.2100   1
   1   4  -6 1836.57 99.0800   1
  -1  -4   6 1998.43 93.0100   1
  -1  -4   6 1949.97 81.4000   1
  -1  -4   6 1825.63 94.7700   1
   3  -1   6 240.640 34.5300   1
  -3   1  -6 201.280 28.8100   1
   3  -1   6 181.220 33.3500   1
   3  -1   6 183.820 33.5700   1
  -3   1  -6 229.990 37.5000   1
   1  -2   8 8348.23 194.230   1
  -1   2  -8 8361.97 221.510   1
  -1   2  -8 8774.77 207.650   1
   1  -2   8 7888.93 180.760   1
   1  -2   8 7902.39 171.790   1
   1  -2   8 7386.97 183.240   1
  -1   2  -8 7500.05 168.870   1
  -1   2  -8 7816.81 201.730   1
  -4   0   5 7.67000 24.3000   1
  -4   0   5 3.47000 23.5000   1
  -4   3   3 135.590 28.4300   1
   4  -3  -3 146.070 29.6000   1
  -4   3   3 119.590 25.3000   1
  -4   3   3 135.050 27.9400   1
   4  -3  -3 84.9000 36.0200   1
   3   3  -1 10330.4 246.560   1
  -3  -3   1 10404.7 201.330   1
   3   3  -1 10560.9 241.050   1
   3   3  -1 9974.74 278.840   1
  -2  -4   3 2245.73 101.300   1
  -2  -4   3 2513.10 96.7000   1
   2   4  -3 2414.73 109.860   1
   2   4  -3 2418.78 97.3400   1
  -2  -4   3 2483.66 105.440   1
   2   4  -3 2617.08 119.690   1
   2   4  -2 3133.91 122.090   1
   2   4  -2 3026.63 119.900   1
   2   4  -2 3118.97 113.700   1
  -2  -4   2 3058.84 114.140   1
  -2  -4   2 3004.81 118.490   1
   0   5  -4 6963.58 209.430   1
   0  -5   4 6987.40 194.290   1
   0   5  -4 6956.80 177.640   1
   0  -5   4 7088.35 186.120   1
   0   5  -4 7384.50 175.560   1
   0  -5   4 7161.31 187.920   1
  -1  -3  -4 30327.2 408.470   1
   1   3   4 28637.9 467.320   1
  -1  -3  -4 31045.1 535.800   1
   1   3   4 30456.5 395.080   1
  -1   4  -7 5.66000 25.8700   1
  -1   4  -7 12.5900 18.2600   1
  -1   4  -7 0.29000 27.3800   1
  -1   4  -7 5.30000 26.6100   1
   1  -4   7 -27.270 31.2000   1
   1  -4   7 5.25000 17.3800   1
  -3  -2   6 1176.47 66.8700   1
  -3  -2   6 1164.27 73.1300   1
   3   2  -6 1155.21 69.5400   1
  -3  -2   6 1122.26 71.7600   1
   3   2  -6 1168.31 74.7100   1
  -3  -2   6 1141.40 64.8200   1
  -3  -2   6 1089.86 67.6600   1
   3   2  -6 1188.15 77.2600   1
  -4   1   5 29837.6 410.910   1
   4  -1  -5 30467.0 449.310   1
  -4   1   5 30883.5 452.370   1
   4  -1  -5 32067.1 569.320   1
  -4   1   5 31493.1 446.340   1
   4  -1  -5 32689.2 472.540   1
   0   5  -1 8.81000 24.8900   1
   0   5  -1 7.93000 31.1200   1
  -1   5  -5 345.970 38.5500   1
  -1   5  -5 383.060 46.6300   1
   1  -5   5 363.860 39.7300   1
   1  -5   5 285.090 43.0700   1
  -1   5  -5 364.440 43.7900   1
  -1   5  -5 401.350 47.7600   1
   1  -5   5 326.930 41.0000   1
   1  -5   5 270.750 39.7300   1
  -3   5  -2 324.040 38.5000   1
  -3   5  -2 248.630 37.4900   1
  -3   5  -2 257.740 39.5000   1
  -3   5  -2 221.530 37.0200   1
   3  -5   2 249.740 37.4500   1
   3  -5   2 232.680 44.8000   1
   3  -5   2 272.560 47.7700   1
   4  -4   3 32531.1 448.620   1
  -4   4  -3 30262.5 443.930   1
   4  -4   3 30108.0 420.950   1
   4  -4   3 30008.5 430.060   1
  -4   4  -3 31964.5 458.070   1
   0   4  -7 16338.4 319.980   1
   0  -4   7 15454.6 263.860   1
   0  -4   7 14876.8 285.720   1
   0   4  -7 15884.1 296.890   1
   0   4  -7 15467.4 277.540   1
   0  -4   7 15956.7 275.570   1
   0  -4   7 15420.5 285.030   1
   0   4  -7 15647.3 303.090   1
  -1   0   8 184.720 28.2000   1
   1   0  -8 123.030 36.8900   1
   1   0  -8 100.930 35.8800   1
  -1   0   8 126.860 29.0000   1
   1   0  -8 142.300 28.4300   1
  -1   0   8 84.8000 35.4700   1
  -1   0   8 131.150 29.4200   1
  -1   0   8 101.000 28.7300   1
  -1   1  -8 1173.40 64.1000   1
  -1   1  -8 1029.21 77.4400   1
   1  -1   8 1174.01 65.0900   1
   1  -1   8 960.330 58.6400   1
  -1   1  -8 1004.00 73.0300   1
   1  -1   8 1208.93 63.8600   1
   0  -3   8 2463.72 109.250   1
   0   3  -8 2371.55 121.940   1
   0  -3   8 2245.96 91.1500   1
   0   3  -8 2554.51 113.260   1
   0   3  -8 2332.15 101.870   1
   0  -3   8 2463.45 97.9200   1
   0   3  -8 2225.28 92.7600   1
   0  -3   8 2487.80 101.970   1
  -3  -3   4 2258.87 91.1200   1
  -3  -3   4 2184.62 94.8900   1
   3   3  -4 2315.40 109.020   1
   3   3  -4 2241.30 94.8800   1
  -3  -3   4 2107.92 99.3300   1
   3   3  -4 2143.66 112.580   1
  -3   5  -1 2472.82 105.380   1
  -3   5  -1 2711.90 98.5400   1
  -3   5  -1 2539.14 104.100   1
   3  -5   1 2632.70 107.660   1
  -3   5  -1 2762.93 110.990   1
   3  -5   1 2557.59 113.070   1
   3  -5   1 2548.27 104.700   1
  -4   4   1 5182.56 139.210   1
   4  -4  -1 5482.59 164.230   1
  -4   4   1 5106.63 222.790   1
  -4   4   1 5570.81 168.400   1
   4  -4  -1 5574.77 161.080   1
   4  -4  -1 5448.64 183.780   1
  -4   4   1 6027.28 157.760   1
  -2  -4   4 3233.44 122.980   1
   2   4  -4 3102.17 127.300   1
  -2  -4   4 3284.06 116.410   1
   2   4  -4 3162.40 116.290   1
   0   4   3 6929.32 180.460   1
   0  -4  -3 7229.75 187.480   1
   0   4   3 7185.42 222.720   1
   0  -4  -3 6670.73 233.090   1
  -2  -4   1 25554.2 372.800   1
   2   4  -1 27181.2 410.160   1
   2   4  -1 25590.3 395.270   1
   2   4  -1 24751.9 437.150   1
   2   4  -1 26173.0 412.150   1
   0   0  -8 5249.35 139.810   1
   0   0  -8 5005.87 165.230   1
   0   0  -8 5187.35 166.570   1
   0   0   8 4932.66 131.660   1
   0   0   8 5171.21 125.410   1
   0   0   8 5066.15 130.420   1
   0   0   8 5385.33 157.710   1
   3  -5   3 4009.76 126.750   1
  -3   5  -3 3550.63 122.660   1
  -3   5  -3 3834.11 127.430   1
   3  -5   3 3730.30 124.800   1
  -3   5  -3 3919.02 133.580   1
  -3   5  -3 3959.88 131.410   1
   3  -5   3 3702.23 131.720   1
   0  -3  -5 2992.06 108.570   1
   0   3   5 3133.67 104.940   1
   0  -3  -5 3034.58 118.360   1
   0  -3  -5 3059.32 148.040   1
   0   3   5 3012.24 121.070   1
  -3   4   3 1652.86 90.2200   1
  -3   4   3 1684.79 97.2000   1
  -3   4   3 1714.08 96.1300   1
  -3   4   3 1695.56 87.7400   1
  -3   4   3 1660.91 88.8600   1
   3  -4  -3 1661.29 94.5700   1
  -2   5  -5 64.1300 22.7300   1
  -2   5  -5 119.360 31.1400   1
  -2   5  -5 63.1900 26.2200   1
   2  -5   5 83.4300 32.6100   1
   2  -5   5 91.6600 27.1300   1
  -2   5  -5 67.9800 21.1400   1
   2  -5   5 103.280 25.2400   1
  -2   5  -5 109.230 31.6300   1
   5  -2   0 9278.76 219.890   1
   5  -2   0 8799.89 201.150   1
   5  -2   0 9580.39 260.470   1
   1  -3   8 8690.91 196.810   1
  -1   3  -8 10508.7 213.140   1
   1  -3   8 9540.13 202.380   1
   1  -3   8 9705.80 215.670   1
  -1   3  -8 10480.4 223.620   1
   1  -3   8 9036.36 201.400   1
  -1   3  -8 9833.60 247.950   1
  -3   0   7 286.180 36.3400   1
  -3   0   7 241.520 31.9200   1
  -3   0   7 237.630 43.1700   1
  -3   0   7 254.350 41.0200   1
   3   0  -7 326.050 42.7000   1
   3   0  -7 278.030 40.3800   1
   3   0  -7 270.230 38.0000   1
   4   1   2 746.950 53.9200   1
   4   1   2 708.450 65.4100   1
  -4  -1  -2 666.910 69.6200   1
  -4  -1  -2 600.980 48.6600   1
  -5   1   1 75.5100 26.2000   1
   5  -1  -1 53.5800 23.4600   1
   5  -1  -1 63.1600 34.3800   1
   5  -1  -1 71.3200 26.8800   1
  -2  -1  -6 4780.38 128.970   1
  -2  -1  -6 5448.44 191.290   1
   2   1   6 5155.15 134.410   1
   3   3   0 4157.61 166.180   1
   3   3   0 4540.38 148.970   1
   3   3   0 4070.58 125.800   1
  -3  -3   0 4122.86 117.050   1
   5  -1   0 -4.2100 28.0000   1
   5  -1   0 31.7500 25.1100   1
   5  -2  -1 1011.75 67.8800   1
   5  -2  -1 1023.46 63.5500   1
  -1  -4  -2 5015.29 136.990   1
   1   4   2 5169.45 138.770   1
  -3  -1   7 13398.4 260.360   1
   3   1  -7 13513.5 290.080   1
   3   1  -7 13733.1 288.120   1
  -3  -1   7 13133.1 255.170   1
  -3  -1   7 13829.9 258.390   1
  -3  -1   7 13471.0 260.910   1
  -2   5   1 11799.4 228.270   1
  -2   5   1 12485.4 266.160   1
  -2   5   1 13370.0 266.020   1
  -2   5   1 13703.9 323.880   1
  -2   5   1 12921.2 274.370   1
  -2   5   1 12635.0 234.830   1
  -3   2   6 3857.16 125.140   1
   3  -2  -6 3920.57 135.070   1
  -3   2   6 4236.10 152.770   1
  -3   2   6 3813.52 133.500   1
  -3   2   6 3576.85 110.800   1
   3  -2  -6 3810.01 157.880   1
   4   1  -5 118.210 24.5100   1
  -4  -1   5 127.940 28.6900   1
  -4  -1   5 76.5500 29.8800   1
   4   1  -5 171.730 36.4000   1
  -4  -1   5 169.250 42.3800   1
   5  -2   1 889.760 61.1100   1
   5  -2   1 905.960 59.6200   1
   5  -2   1 897.170 64.5600   1
  -5   2  -1 868.170 81.5700   1
   0   5  -5 109.200 37.3000   1
   0  -5   5 152.860 34.8500   1
   0   5  -5 159.190 40.8800   1
   0   5  -5 138.330 32.7700   1
   0  -5   5 188.660 37.3000   1
  -2  -1   8 2083.42 83.4000   1
  -2  -1   8 1873.49 89.2200   1
   2   1  -8 2029.21 101.210   1
  -2  -1   8 1981.14 90.6700   1
  -2  -1   8 1859.82 94.4800   1
   2   1  -8 2088.98 104.950   1
  -2  -1   8 2058.67 94.8900   1
   2   1  -8 2126.60 115.690   1
   3   2   3 19193.9 305.090   1
  -3  -2  -3 17324.1 273.470   1
   3   2   3 18503.9 358.780   1
  -3  -2  -3 18654.4 364.870   1
  -3   5   0 125.390 30.6400   1
  -3   5   0 91.0700 30.4800   1
  -3   5   0 80.0600 21.6100   1
   3  -5   0 72.1200 34.6100   1
  -3   5   0 117.960 43.8800   1
   3  -5   0 133.110 35.4400   1
  -3   5   0 101.560 26.9600   1
   3  -5   0 81.0800 23.2100   1
  -1   5   1 82574.1 884.740   1
  -1   5   1 84921.1 761.730   1
  -1   5   1 83029.6 947.420   1
  -1   5   1 81036.8 925.480   1
  -1   5   1 83917.7 617.720   1
  -1   5   1 84221.2 575.540   1
   4   2  -2 11857.2 262.290   1
  -4  -2   2 11244.8 216.620   1
   4   2  -2 12124.6 291.250   1
   4   2  -2 12196.0 256.920   1
   4  -2   5 3410.59 112.370   1
  -4   2  -5 3179.07 136.970   1
   4  -2   5 3005.41 106.770   1
   0   5   0 7680.85 228.830   1
   0   5   0 7717.30 202.060   1
   0   5   0 7785.71 208.560   1
   0  -5   0 7359.91 200.930   1
   0   5   0 7426.18 171.830   1
   0   5   0 7792.79 203.350   1
   1   1   7 896.360 52.8800   1
  -1  -1  -7 858.510 68.3800   1
  -1  -1  -7 958.100 77.5600   1
   2   3   3 5039.26 126.760   1
  -2  -3  -3 5247.74 177.300   1
  -2  -3  -3 4724.61 121.900   1
   5  -1  -2 36397.2 569.170   1
   5  -1  -2 36608.7 506.530   1
   5  -1  -2 38907.1 520.990   1
  -5   1   2 35934.3 464.680   1
  -2  -3   7 5561.24 167.840   1
   2   3  -7 5680.54 190.240   1
   2   3  -7 6009.24 170.660   1
  -2  -3   7 6237.77 180.390   1
  -2  -3   7 5753.63 153.140   1
  -2  -3   7 6585.44 170.040   1
  -2   0  -7 213.340 38.9000   1
  -2   0  -7 285.760 52.4700   1
   2   0   7 211.470 34.7900   1
   2   0   7 247.000 35.7000   1
   2  -4   7 1429.43 67.4300   1
  -2   4  -7 1280.52 69.4000   1
  -2   4  -7 1213.59 79.4300   1
   2  -4   7 1340.36 69.3000   1
   2  -4   7 1394.09 77.9400   1
  -2   4  -7 1387.36 87.0100   1
  -2   4  -7 1316.42 78.7800   1
  -3   4  -6 18893.9 341.600   1
   3  -4   6 16971.5 282.290   1
  -3   4  -6 16469.6 274.340   1
  -3   4  -6 17952.0 371.430   1
  -3   4  -6 17042.0 346.400   1
   3  -4   6 17790.3 314.480   1
   4   2  -1 7217.33 180.070   1
  -4  -2   1 6159.33 160.220   1
  -4  -2   1 6458.72 160.720   1
   4   2  -1 6830.31 211.750   1
   4   2  -1 7257.97 192.140   1
  -3   5  -4 188.640 34.3700   1
  -3   5  -4 194.590 32.4000   1
  -3   5  -4 173.360 30.1500   1
   3  -5   4 208.860 33.0700   1
   3  -5   4 149.510 31.8400   1
  -3   5  -4 183.230 34.1700   1
  -3   3   5 2851.04 99.8100   1
   3  -3  -5 2958.35 126.240   1
  -3   3   5 2930.20 111.490   1
   3  -3  -5 2949.71 144.070   1
  -3   3   5 3136.82 122.330   1
  -3   3   5 3076.54 121.830   1
   4   2  -3 9651.38 217.450   1
  -4  -2   3 9339.01 225.320   1
   4   2  -3 9257.38 228.450   1
  -4  -2   3 9085.66 196.690   1
   4   2  -3 9008.11 209.560   1
   4  -4   4 80057.4 852.940   1
  -4   4  -4 80623.6 905.530   1
   4  -4   4 77885.2 876.990   1
   5  -1   1 282.060 40.5800   1
   5  -1   1 327.700 41.1400   1
   5  -1   1 366.120 44.4400   1
  -5   1  -1 289.140 49.8900   1
  -4   3  -5 690.710 62.3000   1
   4  -3   5 625.710 47.0200   1
   4  -3   5 715.250 48.5200   1
  -4   3  -5 644.400 48.5100   1
   4  -3   5 731.340 57.5900   1
  -4   3  -5 726.690 58.9500   1
   1   3  -8 1590.84 83.5500   1
  -1  -3   8 1681.75 82.4700   1
   1   3  -8 1674.23 80.2800   1
  -1  -3   8 1700.35 72.7300   1
  -1  -3   8 1714.29 88.6900   1
   1   3  -8 1745.87 82.0900   1
   1   3  -8 1678.03 89.1700   1
  -1  -3   8 1544.75 81.9800   1
  -2  -4   5 940.550 70.9500   1
   2   4  -5 859.340 59.3700   1
  -2  -4   5 993.810 72.6800   1
  -2  -4   5 931.760 65.9900   1
  -2  -4   5 923.130 64.4300   1
   2   4  -5 865.980 68.6500   1
   2   4  -5 851.880 63.3700   1
   2   4   0 23810.9 358.480   1
   2   4   0 22872.1 362.150   1
  -2  -4   0 23203.2 353.990   1
  -3  -3   5 304.510 40.6200   1
   3   3  -5 326.480 43.5100   1
  -3  -3   5 282.950 33.3100   1
  -3  -3   5 259.400 33.8800   1
   3   3  -5 283.710 40.4300   1
   1   2   6 537.680 43.8400   1
  -1  -2  -6 606.280 47.8600   1
  -1  -2  -6 575.700 57.6900   1
  -1  -2  -6 562.670 65.2100   1
  -2   0   8 12513.1 222.910   1
   2   0  -8 13169.3 256.870   1
   2   0  -8 13391.0 286.900   1
  -2   0   8 13077.0 254.350   1
  -2   0   8 13189.3 268.160   1
   2   0  -8 13737.1 296.380   1
  -2   0   8 13259.9 256.400   1
  -2   0   8 12246.4 276.840   1
   5  -2  -2 37.5300 23.1500   1
   5  -2  -2 37.8100 23.8600   1
  -4   2   5 5592.45 164.140   1
   4  -2  -5 5376.80 186.980   1
  -4   2   5 5401.53 152.370   1
   4  -2  -5 5825.92 167.530   1
   2  -4  -4 -16.770 41.2800   1
  -2   4   4 -8.4800 27.1100   1
  -2   4   4 -5.6300 24.2800   1
  -1   5  -6 13.6600 24.7700   1
  -1   5  -6 44.4400 29.1300   1
   1  -5   6 25.2000 26.3100   1
  -2  -2  -5 1690.61 81.8500   1
  -2  -2  -5 1841.00 116.860   1
   2   2   5 1755.19 76.4600   1
   1  -4  -4 191.470 51.7900   1
  -1   4   4 288.200 42.1200   1
  -1   4   4 265.610 30.9000   1
  -1   4   4 225.100 40.3100   1
   1  -4  -4 264.090 37.0800   1
   1  -4  -4 281.770 36.9500   1
  -4   4   2 996.740 62.6100   1
  -4   4   2 838.780 60.6500   1
   4  -4  -2 940.430 68.0100   1
  -4   4   2 944.360 77.4500   1
   4  -4  -2 794.130 58.8400   1
   4   0   4 74.4300 29.8200   1
  -4   0  -4 58.6500 40.0000   1
   4   0   4 45.3000 29.9000   1
  -5   2  -2 4200.22 169.760   1
   5  -2   2 4280.00 130.010   1
   5  -2   2 4087.70 122.810   1
   5  -2   2 4257.65 131.840   1
  -2  -2   8 1771.32 87.9000   1
  -2  -2   8 1899.72 83.2800   1
   2   2  -8 1905.15 90.6600   1
  -2  -2   8 2101.02 91.8400   1
   2   2  -8 1819.74 84.8100   1
  -2  -2   8 1948.32 88.9200   1
   5  -3   0 9.11000 28.5300   1
  -5   3   0 39.5500 25.3500   1
   1   4  -7 4570.72 149.160   1
  -1  -4   7 4564.25 150.380   1
   1   4  -7 4607.31 162.580   1
  -1  -4   7 4622.94 141.080   1
  -1  -4   7 4691.39 130.100   1
   5  -3   1 2434.95 115.840   1
  -5   3  -1 2547.90 150.630   1
   5  -3   1 2343.25 96.3600   1
  -5   3  -1 2650.20 117.200   1
  -3   1   7 2485.92 119.540   1
  -3   1   7 2198.86 105.690   1
   3  -1  -7 2281.85 115.890   1
   3  -1  -7 2394.95 137.530   1
   3  -1  -7 2346.10 128.970   1
  -3   1   7 2464.56 119.280   1
  -4   3   4 255.840 34.4700   1
   4  -3  -4 234.090 36.8500   1
  -4   3   4 227.770 34.2800   1
   4  -3  -4 212.430 48.4400   1
  -4   3   4 218.890 38.4100   1
   4  -3  -4 202.410 33.1300   1
   3   0   6 2748.76 110.290   1
   3   0   6 2907.94 132.820   1
  -3   0  -6 3219.76 158.470   1
   5   0  -1 3038.58 130.040   1
   5   0  -1 2986.26 127.040   1
   5   0  -1 2902.26 143.480   1
  -5   0   1 2635.17 114.500   1
  -1   2   7 11.6300 27.9400   1
  -1   2   7 35.9400 30.2200   1
   1  -2  -7 98.8900 33.0700   1
   1  -2  -7 43.1500 25.9700   1
  -1   2   7 59.3800 27.3400   1
  -2   2  -8 83.6200 25.6900   1
   2  -2   8 70.1700 26.6400   1
  -2   2  -8 53.4300 30.8400   1
   2  -2   8 50.0600 23.1700   1
  -2   2  -8 47.2500 32.6700   1
   4   2   0 16753.9 291.050   1
   4   2   0 15818.5 323.360   1
   4   2   0 16418.0 272.090   1
  -4  -2   0 15339.3 232.780   1
   1   5  -3 -11.980 29.6200   1
   1   5  -3 18.9400 30.4300   1
   3  -2   7 3523.19 131.730   1
  -3   2  -7 3236.47 136.170   1
   3  -2   7 3485.15 131.840   1
   3  -2   7 3085.68 119.770   1
   5  -1  -3 61389.8 598.420   1
   5  -1  -3 63703.0 633.420   1
   5  -1  -3 61680.5 577.840   1
   5  -1  -3 63796.7 637.010   1
   4  -1   5 12832.7 213.670   1
   4  -1   5 11615.9 245.310   1
  -4   1  -5 12965.1 265.170   1
   1   0   8 19488.8 296.420   1
  -1   0  -8 18496.9 320.270   1
  -4   0   6 227.510 33.6500   1
  -4   0   6 194.140 38.4000   1
  -4   0   6 196.010 33.2400   1
  -4   0   6 243.050 34.4500   1
   4   0  -6 337.510 46.9900   1
   4   0  -6 269.390 42.4100   1
  -3  -1  -5 7815.86 236.080   1
   3   1   5 8155.03 170.700   1
   4   2  -4 2461.36 116.630   1
   4   2  -4 2408.85 117.210   1
  -4  -2   4 2613.43 109.300   1
   4   2  -4 2551.05 118.150   1
  -4  -2   4 2490.05 114.670   1
   3   3   1 419.840 42.7200   1
  -3  -3  -1 354.330 35.4600   1
   3   3   1 255.060 49.8100   1
   3   3   1 293.370 38.4400   1
   5   0  -2 3204.95 132.710   1
  -5   0   2 3015.17 125.300   1
   5   0  -2 3446.23 168.870   1
   5   0  -2 3355.96 138.290   1
  -1  -5   2 12600.6 248.870   1
   1   5  -2 11509.8 232.260   1
   1   5  -2 12171.4 235.660   1
   1   5  -2 12365.9 214.780   1
   3  -5  -1 34722.4 457.860   1
  -3   5   1 35934.8 423.620   1
   3  -5  -1 36681.0 448.740   1
  -3   5   1 37343.5 426.550   1
  -3   5   1 34560.6 450.300   1
  -3   5   1 34407.4 405.290   1
   5  -3  -1 4589.49 162.340   1
  -5   3   1 4681.74 134.230   1
   5  -3  -1 4330.99 157.660   1
   3  -3   7 707.970 50.1700   1
  -3   3  -7 655.830 60.3400   1
  -3   3  -7 686.860 57.0800   1
  -3   3  -7 706.060 51.6100   1
   3  -3   7 708.080 53.4600   1
   3  -3   7 651.470 53.5000   1
   5   0   0 2885.25 117.870   1
   5   0   0 2817.79 130.850   1
   5   0   0 2848.25 142.170   1
  -2   5  -6 5261.37 159.140   1
   2  -5   6 4744.25 142.280   1
  -2   5  -6 5426.95 156.760   1
   2  -5   6 5054.69 151.100   1
  -2   5  -6 5165.23 164.910   1
  -2   5  -6 5053.52 143.270   1
   2  -5   6 5132.76 140.900   1
  -3  -2   7 4679.86 133.780   1
   3   2  -7 4850.84 139.250   1
  -3  -2   7 4866.20 144.200   1
  -3  -2   7 4386.73 171.280   1
   3   2  -7 4776.01 156.440   1
  -3  -2   7 4644.84 133.400   1
   3   2  -7 4775.58 156.470   1
  -3  -2   7 4644.08 137.850   1
   1   5  -4 6656.38 173.830   1
  -1  -5   4 7015.84 184.200   1
   1   5  -4 6745.09 161.240   1
  -5   3  -2 4842.20 167.860   1
   5  -3   2 5005.00 149.860   1
  -5   3  -2 4686.37 139.960   1
   5  -3   2 4433.82 161.430   1
   5  -3   2 4029.53 185.800   1
   2  -3   8 5610.04 137.410   1
  -2   3  -8 6234.92 175.370   1
   2  -3   8 5335.85 138.870   1
   2  -3   8 5534.07 138.340   1
  -2   3  -8 5364.74 139.060   1
  -2   3  -8 5727.39 183.220   1
   0   5  -6 2241.92 109.240   1
   0   5  -6 1917.68 95.8300   1
   0  -5   6 2033.39 108.240   1
   0   5  -6 2061.26 119.360   1
   0   5  -6 1881.98 92.2600   1
   5  -1   2 5046.68 145.540   1
  -5   1  -2 4553.36 202.680   1
   5  -1   2 5231.64 156.380   1
  -2   2   7 555.950 51.2200   1
  -2   2   7 424.280 44.6700   1
   2  -2  -7 513.840 55.4700   1
   2  -2  -7 490.530 56.7800   1
  -2   2   7 503.670 47.6500   1
   1  -1  -8 1234.15 80.1700   1
  -1   1   8 1278.16 79.1200   1
  -1   1   8 1256.52 73.5100   1
  -1   1   8 1229.27 65.7300   1
  -1   1   8 1180.78 75.7100   1
   1  -1  -8 1166.95 79.7600   1
  -4   1   6 5999.95 163.150   1
   4  -1  -6 6259.71 192.610   1
  -4   1   6 5930.41 162.150   1
   4  -1  -6 6118.81 165.740   1
   3  -5   5 6845.89 162.130   1
  -3   5  -5 6468.41 182.240   1
  -3   5  -5 6703.28 180.030   1
  -3   5  -5 7274.24 189.000   1
  -3   5  -5 7180.61 186.010   1
   3  -5   5 7313.63 166.140   1
   0   5   1 1461.80 89.7500   1
   0   5   1 1483.25 90.3300   1
   0  -5  -1 1453.56 96.8400   1
   0   5   1 1494.17 78.0800   1
   0   5   1 1424.63 86.4800   1
   4   1   3 8973.82 180.290   1
  -4  -1  -3 8764.51 238.990   1
   4   1   3 8864.27 216.790   1
  -5   2   3 945.880 73.9800   1
   5  -2  -3 988.530 76.2900   1
   5  -2  -3 1084.15 79.3300   1
  -2   5   2 492.080 52.4700   1
  -2   5   2 544.840 48.4700   1
  -2   5   2 504.540 45.0700   1
  -2   5   2 466.930 48.5800   1
  -2   5   2 711.460 75.7800   1
   1  -3  -6 -21.350 39.4600   1
  -1   3   6 18.8300 17.4400   1
   0  -2   9 1391.64 81.7700   1
   0   2  -9 1518.98 89.7700   1
   0  -2   9 1311.50 73.8300   1
   0   2  -9 1469.78 79.3800   1
   0  -2   9 1454.70 79.5600   1
   0   2  -9 1493.08 97.5800   1
   5   0  -3 12869.7 250.880   1
  -5   0   3 11322.7 213.670   1
   5   0  -3 11938.3 364.810   1
   5   0  -3 11035.9 288.240   1
   5   0  -3 12467.3 231.020   1
  -5   0   3 11983.3 252.080   1
  -1  -5   1 2462.89 114.460   1
   1   5  -1 2277.79 126.850   1
  -1  -5   1 2527.91 120.860   1
   1   5  -1 2323.54 110.820   1
   1   5  -1 2561.61 121.580   1
  -1   4  -8 4293.29 160.350   1
   1  -4   8 4476.14 152.280   1
  -1   4  -8 4312.03 154.280   1
   1  -4   8 4460.91 172.880   1
   1  -4   8 4060.89 158.130   1
  -1   4  -8 4061.21 144.990   1
   2   4  -6 563.030 52.2500   1
  -2  -4   6 574.790 54.1300   1
   2   4  -6 521.340 54.9500   1
  -2  -4   6 584.030 45.1300   1
  -2  -4   6 583.370 55.0700   1
  -2  -4   6 556.440 55.7000   1
   2   4  -6 604.420 49.3400   1
  -2   3   6 3596.82 147.350   1
  -2   3   6 3685.80 155.810   1
  -2   3   6 3499.46 134.060   1
   2  -3  -6 3811.53 180.500   1
   2  -3  -6 3378.26 148.820   1
   2  -1   8 6111.84 145.520   1
  -2   1  -8 6594.81 171.040   1
   2  -1   8 6445.53 159.860   1
   2   4   1 2006.92 94.9900   1
   2   4   1 1844.10 94.7300   1
  -2  -4  -1 2024.15 95.7100   1
   0  -4   8 1440.99 84.6700   1
   0   4  -8 1509.31 80.0500   1
   0  -4   8 1461.79 83.0300   1
   0  -4   8 1515.21 83.8200   1
   0   4  -8 1421.13 76.3800   1
   0   4  -8 1521.65 90.7200   1
   0   4  -8 1454.00 94.2500   1
   0   2   7 281.290 39.4600   1
   0  -2  -7 178.000 49.1000   1
   0  -2  -7 220.210 39.4700   1
  -1   5   2 8949.90 220.580   1
  -1   5   2 9449.14 187.070   1
  -1   5   2 9030.88 246.920   1
  -1   5   2 8919.76 204.950   1
  -1   5   2 9550.06 211.220   1
  -4  -1   6 6542.06 169.480   1
   4   1  -6 6754.57 193.800   1
  -4  -1   6 6654.90 162.200   1
  -4  -1   6 6623.49 169.080   1
   4   1  -6 7075.59 187.790   1
   3  -4  -4 5756.68 209.340   1
  -3   4   4 5457.85 159.420   1
  -3   4   4 5590.76 165.480   1
  -3   4   4 5135.14 152.270   1
  -3   4   4 5358.29 142.520   1
   3  -4  -4 5199.84 152.690   1
  -3   4   4 5310.88 169.530   1
  -4   4  -5 46724.5 499.820   1
  -4   4  -5 49782.6 526.830   1
   4  -4   5 47446.1 508.400   1
   4  -4   5 49316.7 480.520   1
   0  -1   9 6052.42 147.700   1
   0  -1   9 6314.31 167.070   1
   0   1  -9 6147.26 172.880   1
   0  -1   9 6339.02 149.370   1
   5  -2   3 3603.58 144.330   1
   5  -2   3 3720.98 141.680   1
  -5   2  -3 3917.42 191.490   1
   3   3  -6 24.3500 23.7700   1
   3   3  -6 27.5300 34.7100   1
  -3  -3   6 20.6100 31.3400   1
  -3  -3   6 59.5200 41.2700   1
   3   3  -6 57.4300 23.2200   1
  -3  -3   6 42.2700 25.7400   1
  -3  -3   6 41.7600 21.2200   1
  -1  -3  -5 2603.51 120.890   1
  -1  -3  -5 2752.19 144.080   1
   1   3   5 2575.74 104.990   1
   5   0   1 2630.95 116.370   1
   5   0   1 2670.52 132.090   1
  -5   0  -1 2222.76 132.650   1
  -3   1  -7 859.970 65.8000   1
   3  -1   7 768.690 51.6500   1
   5  -3  -2 38306.0 456.290   1
  -5   3   2 37783.8 430.140   1
   0  -1  -8 2841.51 133.080   1
   0   1   8 2595.24 111.040   1
   0  -1  -8 2656.21 128.970   1
   0   1   8 2547.83 113.800   1
  -1  -1   9 29099.0 326.440   1
  -1  -1   9 29533.2 386.370   1
   1   1  -9 31384.0 455.120   1
   1   1  -9 31672.6 434.800   1
   1   1  -9 31707.4 380.490   1
  -1  -1   9 30486.4 390.470   1
   0  -4  -4 105.310 36.8300   1
   0  -4  -4 70.1200 23.2400   1
   0   4   4 69.1800 25.6900   1
   0  -4  -4 46.3100 26.8200   1
   1   4   3 3563.52 135.690   1
  -1  -4  -3 3327.34 158.390   1
  -1  -4  -3 3435.95 138.490   1
  -4   5  -2 19.7300 24.3300   1
  -4   5  -2 0.32000 25.6300   1
   4  -5   2 30.8800 28.9600   1
   4   2   1 272.650 38.5600   1
  -4  -2  -1 265.200 30.1300   1
   4   2   1 329.010 48.3500   1
   1   5  -5 8427.20 181.810   1
   1   5  -5 8697.44 229.930   1
   1   5  -5 7736.26 215.260   1
  -1  -5   5 8283.27 193.610   1
  -4   5  -1 21665.0 326.950   1
  -4   5  -1 22811.9 312.710   1
   4  -5   1 21827.1 327.380   1
   4  -5   1 21938.8 352.660   1
  -4   5  -1 22591.3 314.710   1
   4  -5   1 23210.2 342.450   1
  -2   1   8 2022.08 101.720   1
   2  -1  -8 2069.65 114.460   1
   2  -1  -8 1755.86 98.5300   1
  -2   1   8 1821.88 99.0700   1
  -2   1   8 2033.55 115.360   1
  -2   1   8 2035.50 93.7000   1
  -1  -2   9 8085.81 192.980   1
   1   2  -9 8084.63 223.370   1
  -1  -2   9 7979.15 190.000   1
   1   2  -9 8265.65 202.460   1
   1   2  -9 7594.53 172.970   1
  -1  -2   9 8185.58 169.290   1
   4   2  -5 9061.41 203.390   1
  -4  -2   5 9759.50 207.500   1
   5  -3   3 1808.38 95.8600   1
  -5   3  -3 1861.37 104.990   1
   5  -3   3 1675.42 93.8000   1
   5  -3   3 1923.51 97.5800   1
  -5   3  -3 1805.63 107.740   1
  -5   1   4 459.450 45.7600   1
   5  -1  -4 551.850 56.5000   1
   5  -1  -4 438.720 43.6400   1
   5  -1  -4 493.550 46.2900   1
   4  -4  -3 1844.39 108.900   1
  -4   4   3 1854.75 95.9800   1
  -4   4   3 1843.65 106.510   1
   4  -4  -3 1595.13 89.4400   1
  -3  -2  -4 17.4100 41.9800   1
   3   2   4 3.18000 25.4400   1
  -3  -2  -4 15.8900 19.8200   1
   4  -5   3 256.660 36.9400   1
   4  -5   3 260.040 37.4900   1
  -4   5  -3 301.020 41.8700   1
  -4   5  -3 261.750 40.6400   1
  -4   5  -3 265.560 37.9200   1
   1  -2   9 20429.0 292.000   1
  -1   5  -7 5731.69 159.470   1
   1  -5   7 5873.15 145.370   1
  -1   5  -7 5342.39 152.750   1
  -1   5  -7 5039.11 134.920   1
   1  -5   7 5601.92 159.450   1
  -1   5  -7 5516.03 169.500   1
   4  -2   6 83.2300 29.9100   1
  -4   2  -6 68.7900 35.0800   1
   0  -3   9 5353.36 154.710   1
   0   3  -9 5302.29 144.200   1
   0  -3   9 5928.69 163.580   1
   0  -3   9 5997.87 169.920   1
   0   3  -9 6054.86 172.560   1
   0   3  -9 6203.07 188.030   1
  -4   5   0 3071.06 131.620   1
  -4   5   0 2849.18 150.210   1
   4  -5   0 3218.78 135.850   1
   4  -5   0 2974.25 138.920   1
   4  -5   0 2842.79 150.400   1
  -4   5   0 3179.50 161.570   1
  -4   5   0 3199.56 125.450   1
   4  -3   6 760.970 55.8800   1
  -4   3  -6 883.880 66.8300   1
  -4   3  -6 815.210 57.4700   1
   4  -3   6 732.160 50.1200   1
  -3   4  -7 18632.8 300.080   1
  -3   4  -7 17628.1 300.440   1
   3  -4   7 17085.6 284.850   1
   3  -4   7 18246.9 267.910   1
  -3   4  -7 16910.3 269.160   1
  -3   5   2 10285.0 274.430   1
  -3   5   2 10314.2 231.510   1
  -3   5   2 10288.0 212.670   1
  -3   5   2 9158.86 207.210   1
   3  -5  -2 9650.82 212.560   1
   2   3   4 23.0500 21.7600   1
  -2  -3  -4 -48.360 49.6800   1
  -2  -3  -4 15.4400 26.1700   1
  -2  -3   8 1795.66 93.7700   1
  -2  -3   8 1827.54 95.0700   1
  -2  -3   8 1708.86 90.4200   1
   2   3  -8 1799.17 99.5400   1
   2   3  -8 1508.35 103.290   1
   1   5   0 452.810 56.8300   1
   1   5   0 343.800 45.3700   1
  -1  -5   0 427.230 43.7800   1
   1   5   0 346.200 36.3400   1
  -5   0   4 27.9000 25.1600   1
   5   0  -4 23.5100 22.2800   1
   5   0  -4 36.7200 32.0800   1
  -3  -3  -2 441.200 42.4800   1
  -3  -3  -2 436.640 52.8600   1
   3   3   2 520.360 44.6400   1
   3   3   2 427.550 39.7100   1
   5  -1   3 10306.1 219.370   1
  -5   1  -3 10898.5 276.270   1
   5  -1   3 10248.0 211.560   1
   3   1  -8 4838.81 158.300   1
   3   1  -8 4695.34 160.930   1
  -3  -1   8 4683.38 140.030   1
   3   1  -8 4495.96 183.590   1
  -3  -1   8 4727.01 135.590   1
  -3  -1   8 4591.24 170.660   1
  -3  -1   8 4274.28 156.460   1
   0  -3  -6 8430.47 232.160   1
   0  -3  -6 7494.05 199.830   1
   0   3   6 8601.99 180.920   1
  -5   4  -1 688.090 49.2800   1
   5  -4   1 679.440 54.2200   1
   5  -4   1 625.950 47.0100   1
  -5   4  -1 623.830 60.6500   1
   3   0  -8 1760.97 101.950   1
  -3   0   8 1756.15 91.5100   1
  -3   0   8 1869.04 98.8500   1
   3   0  -8 1658.46 101.720   1
   3   0  -8 1849.37 114.990   1
  -3   0   8 1626.26 92.1600   1
   2  -4   8 1160.58 68.8300   1
   2  -4   8 1322.20 71.9400   1
  -2   4  -8 1115.22 68.9000   1
  -2   4  -8 1177.73 79.2100   1
  -2   4  -8 1148.22 79.7500   1
  -1   3  -9 30616.0 360.490   1
  -1   3  -9 29737.7 442.350   1
   1  -3   9 28878.1 359.300   1
   1  -3   9 29334.4 380.360   1
   1  -3   9 28102.9 346.330   1
  -5   4   0 2921.79 135.460   1
   5  -4   0 2673.30 123.950   1
   5  -4   0 2840.17 124.740   1
  -5   4   0 2885.20 130.280   1
   3  -2  -7 20926.5 361.970   1
  -3   2   7 21963.5 322.570   1
  -3   2   7 22315.8 313.270   1
  -3   2   7 22298.8 341.380   1
   3  -2  -7 21796.1 394.130   1
  -5   2   4 716.700 64.9200   1
   5  -2  -4 761.800 60.4000   1
   5  -2  -4 745.090 59.7700   1
  -4   2   6 6026.19 154.130   1
  -4   2   6 6092.91 156.870   1
   4  -2  -6 6245.76 200.570   1
  -4   2   6 6445.61 179.340   1
   4  -2  -6 6506.02 176.960   1
  -1   0   9 7189.99 156.120   1
   1   0  -9 7481.92 219.140   1
   1   0  -9 7050.24 197.380   1
  -1   0   9 7309.92 175.300   1
  -1   0   9 6522.63 174.180   1
  -5   4  -2 5444.76 169.120   1
  -5   4  -2 5798.55 161.460   1
   5  -4   2 5466.81 147.250   1
   5  -4   2 4707.60 175.900   1
   0   5  -7 3461.06 140.200   1
   0  -5   7 3104.88 135.530   1
   0   5  -7 3239.11 137.860   1
   0   5  -7 3162.13 130.250   1
   1  -1   9 20.9000 17.7000   1
   1  -1   9 5.14000 17.5200   1
  -1   1  -9 20.0200 36.3700   1
  -2   6  -3 2072.34 105.200   1
  -2   6  -3 1699.86 93.2800   1
   2  -6   3 1724.64 96.9700   1
   2  -6   3 1886.42 101.800   1
  -2   6  -3 1834.93 96.9600   1
  -2   6  -3 1836.60 107.050   1
  -3   5  -6 -5.2600 20.0200   1
  -3   5  -6 23.3800 30.7800   1
  -3   5  -6 7.65000 24.5400   1
  -3   5  -6 0.30000 28.5400   1
   3  -5   6 1.01000 23.3800   1
  -4   3   5 5962.85 179.450   1
   4  -3  -5 6241.99 233.340   1
  -4   3   5 6441.30 177.210   1
  -4   3   5 7102.50 177.340   1
  -4   3   5 6943.24 180.600   1
   4  -3  -5 6934.23 191.480   1
  -4   0  -5 24411.2 428.860   1
   4   0   5 24727.4 322.410   1
   4   0   5 22314.3 330.140   1
  -1  -4   8 276.240 33.7600   1
  -1  -4   8 253.820 35.5900   1
  -1  -4   8 251.240 34.0700   1
   1   4  -8 240.150 35.6000   1
   1   4  -8 310.300 38.5500   1
   1   4  -8 247.780 39.3900   1
  -1  -4   8 220.660 35.3600   1
   2  -6   2 17440.8 292.710   1
  -2   6  -2 16620.5 279.580   1
  -2   6  -2 16859.8 287.300   1
  -2   6  -2 16613.0 297.620   1
  -2   6  -2 17808.9 280.790   1
   5   0   2 17986.4 269.280   1
  -5   0  -2 16756.0 334.410   1
   5   0   2 17955.4 317.440   1
   5   1  -2 209.410 32.1800   1
  -5  -1   2 187.710 32.6900   1
   5   1  -2 260.860 38.6100   1
   5   1  -2 211.660 47.8300   1
  -3   3   6 87.7600 28.5200   1
  -3   3   6 69.1800 26.4200   1
  -3   3   6 80.2500 22.8900   1
  -3   3   6 88.7500 26.1500   1
   3  -3  -6 81.0300 29.3300   1
   3  -3  -6 82.3100 41.3000   1
   2   1   7 4764.67 133.070   1
  -2  -1  -7 4863.60 175.050   1
  -1   6  -3 61.3700 28.4100   1
  -1   6  -3 69.9000 24.9700   1
  -1   6  -3 84.9200 24.4400   1
  -1   6  -3 71.3500 22.4000   1
   1  -6   3 81.8300 31.1700   1
  -1   6  -3 73.2700 34.0200   1
  -2   5  -7 3026.88 139.390   1
   2  -5   7 2877.89 112.870   1
  -2   5  -7 2786.48 133.600   1
   2  -5   7 2878.40 122.290   1
  -2   5  -7 2890.82 123.800   1
  -2   5  -7 2774.31 126.940   1
   5   1  -1 6771.01 175.740   1
   5   1  -1 6958.83 213.150   1
   5   1  -1 7303.61 177.500   1
   4  -5   4 5518.55 149.220   1
   4  -5   4 5218.51 158.660   1
  -4   5  -4 5351.42 176.550   1
  -4   5  -4 5267.37 154.500   1
  -4   5  -4 5027.37 146.470   1
  -4   5  -4 5576.79 154.320   1
  -4   5  -4 4773.33 154.150   1
  -5   3   3 5133.59 150.270   1
   5  -3  -3 4798.07 156.910   1
  -5   3   3 4635.96 155.990   1
   5  -3  -3 4429.27 171.740   1
   1   5  -6 142.250 29.5000   1
   1   5  -6 136.770 40.6800   1
  -1  -5   6 119.120 30.2500   1
   1   5  -6 141.030 34.4700   1
   0  -5  -2 1576.60 94.0900   1
   0   5   2 1499.66 79.2700   1
  -1   6  -2 1982.37 96.9500   1
  -1   6  -2 2053.94 105.650   1
   1  -6   2 1999.81 122.760   1
  -1   6  -2 2159.33 107.440   1
  -1   6  -2 2211.19 99.4400   1
  -2   4   5 3298.49 153.720   1
   2  -4  -5 3513.45 162.060   1
  -2   4   5 3478.67 143.610   1
  -2   4   5 3381.26 130.810   1
   0   0  -9 4076.00 168.840   1
   0   0   9 4426.32 165.770   1
   0   0   9 4030.40 152.430   1
   0   0   9 4167.77 141.760   1
   0   0  -9 4238.67 165.440   1
   2   1  -9 5609.07 179.450   1
  -2  -1   9 5168.25 154.910   1
  -2  -1   9 5237.21 154.120   1
  -2  -1   9 5444.18 134.720   1
   2   1  -9 5079.87 152.220   1
   2   1  -9 5252.26 164.200   1
  -2  -1   9 4769.10 152.500   1
  -1  -3   9 70.9000 29.7700   1
  -1  -3   9 114.650 29.9900   1
   1   3  -9 81.8800 26.1100   1
   1   3  -9 99.4700 32.9300   1
   1   3  -9 77.7400 29.3200   1
  -1  -3   9 86.2900 26.4800   1
  -1  -3   9 29.6300 33.0000   1
  -1   6  -4 18894.2 343.790   1
  -1   6  -4 18148.9 315.450   1
  -1   6  -4 17979.2 282.150   1
  -1   6  -4 17733.5 316.780   1
   1  -6   4 18384.1 296.950   1
   2  -6   4 6838.77 182.330   1
  -2   6  -4 6327.54 180.460   1
   2  -6   4 6772.14 172.220   1
  -2   6  -4 6556.44 190.120   1
  -2   6  -4 6461.11 175.870   1
   2  -6   4 6214.03 181.770   1
  -2   6  -4 6733.31 179.530   1
  -1   4   5 354.260 36.8100   1
   1  -4  -5 277.880 45.0200   1
   1  -4  -5 346.920 60.2300   1
   3   4  -3 15396.1 292.980   1
  -3  -4   3 15725.5 259.950   1
  -3  -4   3 16430.0 285.840   1
   3   4  -3 16407.9 295.440   1
   3   4  -3 15847.7 273.100   1
  -5  -1   3 1054.97 68.0800   1
   5   1  -3 1089.35 106.910   1
   5   1  -3 1105.00 80.6000   1
   5   1  -3 1168.20 72.7600   1
   5   1  -3 1279.23 80.2100   1
  -4   0   7 1610.81 86.2500   1
   4   0  -7 1690.51 110.590   1
  -4   0   7 1539.18 87.4900   1
  -4   0   7 1727.66 93.2200   1
   4   0  -7 1673.03 98.6000   1
   5  -2   4 2143.68 101.280   1
  -5   2  -4 2452.48 140.420   1
   5  -2   4 2502.82 107.090   1
  -2  -4   7 7534.42 163.480   1
   2   4  -7 7418.08 187.300   1
  -2  -4   7 6786.33 197.360   1
  -2  -4   7 7300.74 185.280   1
  -2  -4   7 7473.46 166.090   1
   2   4  -7 7571.39 177.300   1
  -4   5   1 3293.18 133.850   1
   4  -5  -1 3267.25 148.950   1
  -4   5   1 3131.61 134.540   1
   4  -5  -1 3121.78 136.900   1
  -4   5   1 3687.90 182.140   1
   2   4   2 450.080 41.1300   1
  -2  -4  -2 397.020 39.5400   1
  -4  -2  -2 1266.88 70.2000   1
   4   2   2 1336.25 79.5400   1
  -4  -2  -2 1201.51 90.5600   1
  -5   4   1 2737.94 120.150   1
   5  -4  -1 2313.51 108.620   1
   5  -4  -1 2194.43 130.600   1
  -5   4   1 2710.76 170.280   1
   5  -4  -1 2365.86 108.660   1
   3   4  -2 10989.5 226.400   1
   3   4  -2 11963.5 231.480   1
   3   4  -2 11541.8 251.670   1
  -3  -4   2 10837.2 211.490   1
  -2   5   3 7764.05 202.480   1
  -2   5   3 8500.12 231.260   1
  -2   5   3 8309.55 180.420   1
  -2   5   3 8603.94 181.280   1
  -2   5   3 8401.76 213.880   1
  -2   6  -1 105.960 35.0400   1
  -2   6  -1 67.8600 25.9200   1
  -2   6  -1 78.1500 31.1100   1
  -2   6  -1 67.2500 24.7500   1
   2  -6   1 67.6200 33.5500   1
  -5   3  -4 22958.7 372.880   1
   5  -3   4 21549.8 296.150   1
   5  -3   4 21127.5 315.820   1
  -5   3  -4 22205.4 367.330   1
  -4   1  -6 93.0500 42.4400   1
   4  -1   6 91.5600 24.4000   1
   4  -1   6 133.590 33.6900   1
   5   1   0 148.080 43.5800   1
   5   1   0 209.810 40.0300   1
   5   1   0 173.610 29.0800   1
  -5  -1   0 206.080 32.1800   1
  -4  -1  -4 2055.45 118.040   1
   4   1   4 2161.80 95.6500   1
   2   2   6 3305.65 123.870   1
  -2  -2  -6 3526.64 158.440   1
  -2   0  -8 68.4200 46.4800   1
   2   0   8 45.9500 19.9000   1
   2   0   8 26.8500 29.6600   1
  -4  -2   6 124.280 32.7200   1
   4   2  -6 132.670 35.6400   1
  -4  -2   6 134.720 42.5200   1
   4   2  -6 126.030 34.2500   1
  -4  -2   6 174.680 32.0700   1
   5  -4   3 11669.3 213.290   1
  -5   4  -3 11363.3 226.340   1
   5  -4   3 10846.8 235.140   1
  -5   4  -3 11434.4 270.150   1
   3   3  -7 4435.21 163.940   1
  -3  -3   7 4186.56 159.280   1
  -3  -3   7 4332.68 167.360   1
  -3  -3   7 4326.54 168.230   1
  -3  -3   7 4611.26 161.880   1
   3   3  -7 3863.91 167.380   1
   3   3  -7 4485.18 161.020   1
   4  -4   6 97206.6 748.990   1
  -4   4  -6 98569.4 713.850   1
  -4   4  -6 97912.1 678.390   1
   1   1   8 18061.7 256.360   1
  -1  -1  -8 18130.4 372.460   1
  -3  -4   4 721.390 51.7000   1
   3   4  -4 758.360 63.4200   1
   3   4  -4 762.160 63.1500   1
   3   4  -4 713.700 53.0900   1
  -3  -4   4 635.060 55.1900   1
  -2  -2   9 3881.42 151.710   1
  -2  -2   9 3583.81 142.680   1
   2   2  -9 3645.23 158.770   1
  -2  -2   9 3258.68 127.290   1
   2   2  -9 3853.78 159.910   1
   3   2  -8 296.200 38.7300   1
   3   2  -8 260.080 36.3200   1
  -3  -2   8 366.310 41.3900   1
  -3  -2   8 294.200 38.1800   1
   3   2  -8 313.660 38.0500   1
   3   2  -8 315.360 39.4100   1
  -3  -2   8 320.840 42.3000   1
  -1  -2  -7 730.780 82.5700   1
  -1  -2  -7 761.880 60.6300   1
   1   2   7 807.560 49.4500   1
  -1   6  -1 64.3900 35.8400   1
  -1   6  -1 98.3700 34.3200   1
  -1   6  -1 56.6700 23.9800   1
  -1   6  -1 41.5700 24.2400   1
  -1   6  -1 42.2200 31.1100   1
  -1   5   3 284.470 36.5700   1
  -1   5   3 261.670 36.7000   1
  -5   1   5 1125.28 77.5300   1
   5  -1  -5 1179.44 87.7000   1
   5  -1  -5 1176.57 86.9900   1
   5  -1  -5 1226.62 80.2400   1
  -5   1   5 977.620 67.8200   1
  -3  -1  -6 1925.75 122.400   1
   3   1   6 1478.09 75.9100   1
  -2   0   9 59.3200 24.7300   1
   2   0  -9 59.6800 25.8500   1
  -2   0   9 40.4500 29.4400   1
  -2   0   9 24.4300 24.6400   1
  -4  -1   7 4310.76 172.330   1
  -4  -1   7 4300.47 159.080   1
   4   1  -7 3685.81 153.020   1
  -4  -1   7 4256.35 152.480   1
   4   1  -7 4244.61 164.170   1
  -4  -1   7 4446.09 163.670   1
   4   1  -7 4218.34 175.910   1
   4   1  -7 4518.10 165.930   1
  -4  -1   7 4653.94 145.980   1
  -3   1   8 68.6500 21.8400   1
   3  -1  -8 80.9500 40.9400   1
   3  -1  -8 69.4800 35.6600   1
  -3   1   8 90.7100 32.5300   1
  -3   1   8 92.3800 27.9800   1
   3   0   7 425.620 38.0800   1
  -3   0  -7 402.970 60.7500   1
   3   4  -1 158.440 31.1800   1
  -3  -4   1 129.670 25.6100   1
   3   4  -1 132.930 38.8400   1
  -4  -3   2 4830.36 128.650   1
   4   3  -2 5195.68 156.150   1
   4   3  -2 5134.82 148.810   1
   4   3  -2 4712.37 169.520   1
  -1  -5  -1 2727.01 123.230   1
   1   5   1 2661.42 124.040   1
   1   5   1 2746.05 115.180   1
   3  -3   8 19.9700 26.1000   1
  -3   3  -8 9.68000 27.2500   1
  -3   3  -8 -30.520 19.8400   1
   3  -3   8 13.0800 23.5100   1
   4  -1  -7 566.700 53.9600   1
   4  -1  -7 555.270 65.9900   1
  -4   1   7 503.380 52.2700   1
  -4   1   7 535.610 48.2800   1
  -4   1   7 527.290 46.8200   1
   4   3  -3 233.050 34.4500   1
   4   3  -3 281.260 41.3900   1
   4   3  -3 278.190 45.2700   1
  -4  -3   3 246.100 34.8600   1
  -3   2  -8 31968.0 457.160   1
   3  -2   8 31863.2 363.940   1
   3  -6   2 3052.28 132.050   1
   3  -6   2 3178.04 136.080   1
  -3   6  -2 2945.59 122.520   1
  -3   6  -2 3361.29 136.790   1
  -3   6  -2 3266.94 150.920   1
  -3   6  -2 3317.26 139.710   1
   5   0  -5 35.4900 21.5300   1
   5   0  -5 35.8200 22.7000   1
  -1   6  -5 8271.05 192.830   1
  -1   6  -5 8984.60 193.250   1
   1  -6   5 8643.31 195.620   1
  -1   6  -5 8755.79 240.640   1
  -1   6  -5 8833.37 191.730   1
   3  -6   3 254.950 42.3200   1
   3  -6   3 202.480 34.6400   1
  -3   6  -3 208.510 37.2200   1
  -3   6  -3 253.770 38.0800   1
  -3   6  -3 167.610 30.4400   1
  -3   6  -3 265.440 39.7700   1
  -2   6  -5 2277.77 106.300   1
  -2   6  -5 2022.23 109.050   1
   2  -6   5 1981.74 105.390   1
  -2   6  -5 2274.00 115.530   1
   2  -6   5 2155.07 103.070   1
   2  -6   5 2169.27 109.140   1
  -2   6  -5 2201.74 110.670   1
   5   1  -4 142.910 29.2500   1
  -5  -1   4 108.720 28.8500   1
   5   1  -4 135.790 32.7700   1
   5   1  -4 109.210 33.4500   1
  -5  -1   4 100.760 25.5700   1
  -4   4   4 5013.50 166.560   1
  -4   4   4 4501.58 170.810   1
   4  -4  -4 4755.02 153.770   1
  -4   4   4 4550.06 167.410   1
  -3   4   5 2618.30 127.290   1
   3  -4  -5 2598.32 124.600   1
  -3   4   5 2844.50 120.450   1
  -3   4   5 2376.74 116.710   1
  -3   4   5 2621.42 131.730   1
   3  -4  -5 2559.17 150.630   1
  -2   2  -9 154.320 42.6800   1
   2  -2   9 119.690 24.4400   1
  -2  -5   3 1.99000 29.3500   1
   2   5  -3 7.40000 36.6200   1
   2   5  -3 -9.1900 33.3300   1
   4  -5   5 1345.59 79.1900   1
  -4   5  -5 1106.38 77.8800   1
  -4   5  -5 1457.47 87.6400   1
   4  -5   5 1169.74 78.6900   1
  -4   5  -5 1285.09 74.1800   1
  -4   5  -5 1136.25 76.8400   1
   0   6  -3 1418.60 83.0400   1
   0   6  -3 1449.37 81.6100   1
   0   6  -3 1508.69 91.7200   1
   0  -6   3 1479.60 87.1500   1
   0   6  -3 1407.15 89.7500   1
  -3   5   3 20476.3 313.050   1
  -3   5   3 19995.8 316.270   1
   3  -5  -3 19811.2 343.780   1
  -3   5   3 20172.3 359.430   1
  -3   5   3 19907.5 316.690   1
  -2   6   0 154.770 36.1700   1
  -2   6   0 149.160 47.6900   1
  -2   6   0 134.270 28.5800   1
  -2   6   0 187.480 35.8000   1
  -2   6   0 147.830 28.1300   1
   4   3  -1 4416.17 169.370   1
   4   3  -1 4734.75 145.650   1
  -4  -3   1 4521.02 156.530   1
   3  -6   1 1923.59 105.420   1
  -3   6  -1 1761.42 93.9900   1
   3  -6   1 1603.15 100.640   1
  -3   6  -1 1687.46 107.630   1
  -3   6  -1 1744.65 88.7100   1
  -3   6  -1 1654.16 93.6900   1
   5  -1   4 3059.16 135.870   1
  -5   1  -4 3157.61 166.050   1
   5  -1   4 2841.13 119.090   1
  -1  -4  -4 1186.48 90.2800   1
  -1  -4  -4 1146.10 68.6400   1
   1   4   4 1152.84 69.7200   1
   3   4  -5 3601.11 154.170   1
  -3  -4   5 3676.22 146.140   1
  -3  -4   5 3554.78 150.740   1
   3   4  -5 3691.95 151.610   1
  -1   2   8 13549.7 230.250   1
  -1   2   8 13417.4 249.640   1
   1  -2  -8 12559.4 256.350   1
   1  -2  -8 13199.9 291.740   1
  -2   3  -9 13745.3 305.400   1
  -2   3  -9 12638.4 273.520   1
   2  -3   9 13735.4 220.620   1
   4   3  -4 34.4100 24.9800   1
   4   3  -4 13.8200 33.3900   1
   4   3  -4 24.1500 28.6400   1
   0   4  -9 667.870 58.4100   1
   0  -4   9 790.770 57.3700   1
   0   4  -9 730.520 58.3200   1
   0   4  -9 847.780 56.9000   1
   0  -4   9 823.710 58.7500   1
   0  -4   9 724.370 51.7800   1
  -5   4   2 35952.8 436.520   1
  -5   4   2 38314.0 454.880   1
   5  -4  -2 37051.6 432.190   1
   1  -4   9 155.030 29.8900   1
  -1   4  -9 123.390 28.6500   1
   1  -4   9 115.630 43.4800   1
  -1   4  -9 135.170 30.9400   1
  -1   4  -9 119.270 30.3100   1
   5   1   1 8434.39 193.820   1
   5   1   1 8382.70 194.110   1
   5   1   1 8305.50 224.130   1
  -2  -5   4 888.060 63.6500   1
   2   5  -4 952.040 67.0400   1
   2   5  -4 855.100 64.8000   1
  -2  -5   2 7289.84 188.030   1
   2   5  -2 7238.85 181.400   1
   2   5  -2 6892.25 174.890   1
   2   5  -2 7132.60 189.190   1
  -2  -5   2 7295.67 238.910   1
   0   6  -4 76.8600 26.6700   1
   0   6  -4 78.1600 41.6500   1
   0  -6   4 108.600 34.2600   1
   0   6  -4 87.2300 32.6500   1
  -3   6  -4 8387.40 197.820   1
  -3   6  -4 7595.95 186.570   1
  -3   6  -4 7519.70 188.610   1
   3  -6   4 7949.23 199.080   1
   3  -6   4 8609.16 198.750   1
  -3   6  -4 8704.62 179.220   1
   5   0   3 15890.7 265.460   1
  -5   0  -3 15611.3 319.920   1
   5   0   3 15738.6 281.360   1
   0   6  -2 3339.48 142.740   1
   0   6  -2 3318.15 143.010   1
   0   6  -2 3429.93 140.440   1
   0   6  -2 3415.66 139.020   1
   0   6  -2 3363.60 144.230   1
   0  -6   2 3335.86 143.640   1
   1  -5   8 27.3900 23.5200   1
  -1   5  -8 22.4900 19.9100   1
  -1   5  -8 5.88000 21.8200   1
  -3  -3  -3 4290.36 192.070   1
  -3  -3  -3 3852.33 150.910   1
   3   3   3 4231.06 152.600   1
   0  -4  -5 297.390 59.1500   1
   0  -4  -5 219.860 37.7200   1
   0   4   5 249.310 33.4800   1
   1   5  -7 7677.71 225.100   1
   1   5  -7 7755.59 248.890   1
  -1  -5   7 7804.78 230.880   1
  -1   0  -9 18807.9 476.470   1
   1   0   9 17971.6 412.270   1
   1   0   9 19973.1 434.550   1
  -4   5   2 4711.87 132.850   1
   4  -5  -2 4919.99 173.700   1
  -4   5   2 4736.75 153.880   1
  -4   5   2 4858.77 205.510   1
   4  -5  -2 4466.79 189.160   1
  -2   2   8 3273.89 136.330   1
   2  -2  -8 3441.50 164.160   1
   2  -2  -8 3452.27 162.310   1
  -2   2   8 3470.43 144.080   1
  -2   2   8 3332.56 130.900   1
  -5   4  -4 997.270 75.7300   1
   5  -4   4 877.330 77.0600   1
   5  -4   4 917.030 63.6700   1
  -5   4  -4 984.440 69.4300   1
  -1   6   0 4696.11 151.520   1
  -1   6   0 4544.64 177.180   1
  -1   6   0 4540.98 170.630   1
   1  -6   0 4527.62 182.970   1
  -1   6   0 4835.08 158.420   1
  -1   6   0 4557.97 185.710   1
   5  -3  -4 7328.62 239.280   1
  -5   3   4 8422.99 248.960   1
   5  -3  -4 8171.89 249.920   1
  -5   3   4 8343.15 245.190   1
  -5   2   5 3926.85 160.440   1
   5  -2  -5 3940.39 204.570   1
   5  -2  -5 4322.38 169.110   1
   5  -2  -5 3798.47 195.260   1
  -5   2   5 4112.76 169.950   1
   1  -3  -7 8460.64 266.000   1
   1  -3  -7 8865.21 287.820   1
  -1   3   7 8764.57 229.970   1
   3   2   5 3.62000 17.4400   1
  -3  -2  -5 13.0900 33.2000   1
   2  -3  -7 699.700 63.0900   1
  -2   3   7 735.460 61.5100   1
   2  -3  -7 709.520 70.4300   1
  -2   3   7 816.270 64.4400   1
  -2   3   7 785.290 58.9500   1
   3   4   0 20.2100 23.7700   1
  -3  -4   0 27.3200 19.4800   1
   3   4   0 12.4000 33.6100   1
  -3   5  -7 5096.12 177.700   1
   3  -5   7 4935.40 162.680   1
  -3   5  -7 4876.24 157.690   1
   3  -5   7 5459.51 167.520   1
  -3   5  -7 5120.90 171.750   1
   1   3   6 8137.83 231.700   1
  -1  -3  -6 7434.10 231.270   1
  -1  -3  -6 7742.37 251.980   1
  -4   3  -7 22232.1 524.330   1
   4  -3   7 22267.5 484.970   1
  -4   3  -7 22215.0 524.520   1
   0   5  -8 1123.24 88.1800   1
   0  -5   8 1128.96 72.9700   1
   0  -5   8 986.130 74.8000   1
   0  -5   8 1118.32 69.7000   1
   0  -5   8 1005.43 69.6500   1
   0   5  -8 1026.74 72.5800   1
   0   5  -8 1063.77 72.2100   1
  -1   1   9 1773.71 101.820   1
  -1   1   9 1655.13 93.1300   1
  -1   1   9 1738.82 89.9400   1
   1  -1  -9 1595.37 109.140   1
   1  -1  -9 1563.03 102.240   1
   3  -4   8 1653.49 90.9800   1
  -3   4  -8 1504.27 102.680   1
  -3   4  -8 1508.50 100.380   1
  -2  -5   5 1351.83 91.2100   1
   2   5  -5 1310.03 84.0400   1
   2   5  -5 1401.74 86.3700   1
  -3   1  -8 25794.7 617.980   1
   3  -1   8 26682.5 560.300   1
   4  -2   7 801.580 57.0900   1
  -4   2  -7 889.540 78.2600   1
   0  -6   5 7535.05 224.900   1
   0   6  -5 7299.79 236.730   1
   0   6  -5 8023.44 241.040   1
   0   6  -5 7981.27 231.710   1
   1  -6   6 3283.31 139.850   1
  -1   6  -6 3452.09 159.420   1
  -1   6  -6 3412.89 140.250   1
  -1   6  -6 3308.75 142.960   1
  -1   6  -6 3602.01 140.940   1
   2   5  -1 3150.20 149.290   1
   2   5  -1 3198.61 142.240   1
  -2  -5   1 3184.00 148.660   1
   2   5  -1 3346.27 147.440   1
   2   5  -1 3071.95 135.390   1
   0  -2  10 2110.73 93.6700   1
   0   2 -10 2184.34 127.010   1
   0  -2  10 2022.50 100.640   1
   0  -2  10 2205.94 111.140   1
   0   2 -10 2315.25 128.770   1
  -3   6   0 186.600 31.5000   1
  -3   6   0 231.140 32.6400   1
  -3   6   0 170.390 41.5600   1
  -3   6   0 171.660 35.0300   1
   3  -6   0 217.220 44.1000   1
   4   3   0 1483.85 94.9700   1
   4   3   0 1712.17 98.2100   1
  -4  -3   0 1536.46 83.2700   1
  -5   3  -5 7851.95 227.850   1
  -5   3  -5 7991.13 254.800   1
   5  -3   5 7224.58 220.890   1
   5  -3   5 7499.15 214.160   1
   0   6  -1 2072.36 96.2500   1
   0   6  -1 2155.40 116.270   1
   0   6  -1 2005.83 105.960   1
   0   6  -1 2059.51 106.760   1
   0   6  -1 2094.37 113.090   1
   0  -6   1 2003.91 118.630   1
   2   3   5 9375.44 242.050   1
  -2  -3  -5 9380.65 296.100   1
  -2   1  -9 1503.30 100.410   1
   2  -1   9 1330.70 79.6000   1
   0  -5  -3 7931.19 228.400   1
   0   5   3 8097.60 213.650   1
   4   3  -5 1594.68 103.200   1
   4   3  -5 1544.27 89.4200   1
  -4  -3   5 1404.64 92.1300   1
  -4  -3   5 1534.05 86.9000   1
   2   3  -9 -16.110 27.5600   1
  -2  -3   9 37.6100 22.4700   1
   2   3  -9 22.9300 23.2200   1
  -2  -3   9 18.5300 29.1100   1
   2   3  -9 75.3200 32.3700   1
   4   2   3 482.800 46.6000   1
  -4  -2  -3 453.650 63.8500   1
   0  -2  -8 4466.69 182.350   1
   0   2   8 4780.33 122.480   1
   0  -2  -8 5192.39 203.450   1
   5  -2   5 78.5900 28.6700   1
   5  -2   5 114.540 28.6200   1
  -5   2  -5 133.120 45.4600   1
   5   1  -5 257.180 39.5100   1
  -5  -1   5 248.260 39.3300   1
   5   1  -5 215.690 41.5800   1
  -2   5  -8 525.330 52.4400   1
   2  -5   8 617.550 58.7000   1
   2  -5   8 599.620 48.7700   1
  -2   5  -8 508.090 49.2200   1
  -2   5  -8 420.340 40.0600   1
   2  -6   6 18000.5 416.640   1
  -2   6  -6 17471.4 396.840   1
   2  -6   6 18127.0 426.660   1
  -2   6  -6 16222.4 387.550   1
  -2   6  -6 17745.9 412.240   1
  -2   6  -6 17138.5 429.960   1
  -3   6  -5 1303.79 81.4900   1
  -3   6  -5 1115.43 78.5700   1
   3  -6   5 1270.19 78.3500   1
  -3   6  -5 1351.44 92.0200   1
   3  -6   5 1224.37 79.0200   1
  -3   6  -5 1313.04 86.7300   1
   2   4  -8 6705.79 213.060   1
  -2  -4   8 6273.93 191.640   1
  -2  -4   8 6822.30 194.520   1
   2   4  -8 6464.61 202.380   1
  -2  -4   8 6532.49 202.940   1
  -2  -4  -3 442.810 58.8100   1
   2   4   3 395.700 39.4900   1
  -2  -4  -3 345.310 39.1400   1
  -1  -2  10 1386.81 87.7100   1
  -1  -2  10 1240.31 85.7100   1
  -1  -2  10 1324.47 79.8300   1
   1   2 -10 1403.76 89.8000   1
   1   2 -10 1265.69 78.1700   1
   1   2 -10 1351.65 99.2600   1
  -1  -2  10 829.920 99.4700   1
   4   2  -7 1990.10 119.640   1
  -4  -2   7 2002.94 95.7400   1
   4   2  -7 2127.72 110.980   1
   4   2  -7 1983.14 110.590   1
  -4  -2   7 1906.02 91.2100   1
  -4  -2   7 1726.50 105.710   1
  -4  -2   7 1897.89 93.8800   1
   4  -3  -6 306.450 44.5700   1
   4  -3  -6 398.680 68.3900   1
  -4   3   6 527.340 54.4600   1
  -4   3   6 404.040 49.2200   1
  -4   3   6 481.040 52.6900   1
  -4   3   6 452.220 49.2900   1
   3   4  -6 161.380 35.3800   1
   3   4  -6 148.960 30.8400   1
  -3  -4   6 122.110 31.0400   1
   3   4  -6 130.590 31.6000   1
  -3  -4   6 129.270 24.7000   1
  -3  -4   6 119.130 30.1900   1
   1   4  -9 426.680 49.5500   1
   1   4  -9 519.620 49.8900   1
  -1  -4   9 436.170 51.0400   1
  -1  -4   9 450.550 51.2600   1
   1   4  -9 427.510 48.0200   1
   1   4  -9 495.180 48.6900   1
  -1  -4   9 476.990 41.6800   1
  -1  -4   9 441.150 45.9900   1
   1   1 -10 2957.52 166.370   1
  -1  -1  10 2978.83 130.910   1
  -1  -1  10 2819.83 127.590   1
  -1  -1  10 3066.13 124.420   1
   0   1 -10 4502.90 193.080   1
   0  -1  10 4737.87 121.330   1
   0  -1  10 4305.66 164.240   1
   0  -1  10 4784.95 146.030   1
  -2   1   9 1942.01 113.030   1
   2  -1  -9 1917.25 105.990   1
  -2   1   9 1989.59 103.950   1
  -2   1   9 2101.59 100.340   1
   2  -1  -9 2033.80 127.110   1
  -2   6   1 3258.83 146.950   1
  -2   6   1 3540.47 140.740   1
  -2   6   1 3592.90 141.090   1
  -2   6   1 3296.60 142.210   1
  -2   6   1 3408.06 150.690   1
   6  -2   0 3818.79 184.920   1
   6  -2   0 3861.60 163.510   1
   6  -2   0 3721.00 159.560   1
   6  -2   0 3310.26 148.430   1
   2  -4   9 2653.01 110.270   1
  -2   4  -9 2503.62 136.810   1
  -2   4  -9 2349.51 119.390   1
  -2   4  -9 2318.17 105.110   1
   2  -4   9 2682.48 110.520   1
  -5   5  -1 131.520 30.6500   1
  -5   5  -1 146.270 33.6900   1
   5  -5   1 77.9900 31.6600   1
   4   0   6 3344.94 130.410   1
   4   0   6 3218.56 132.360   1
  -4   0  -6 3407.21 169.670   1
  -4   2   7 534.730 53.4600   1
   4  -2  -7 535.220 59.6600   1
  -4   2   7 642.430 56.2900   1
  -4   2   7 519.460 51.2600   1
   4  -2  -7 508.690 59.6300   1
   0  -1  -9 9351.55 293.480   1
   0   1   9 9349.89 264.400   1
   0   1   9 9808.35 245.810   1
   0  -1  -9 10493.8 305.790   1
  -3  -1   9 393.410 43.3100   1
   3   1  -9 404.270 52.7400   1
  -3  -1   9 409.500 42.9200   1
   3   1  -9 394.240 52.1300   1
   6  -2  -1 393.190 64.7100   1
   6  -2  -1 347.880 42.0000   1
   5  -5   2 148.280 40.1100   1
  -5   5  -2 133.180 32.5800   1
   5  -5   2 181.480 37.2800   1
  -5   5  -2 124.450 28.5200   1
   1   5   2 5297.53 167.660   1
  -1  -5  -2 5098.57 181.420   1
   0   3 -10 12379.0 325.750   1
   0  -3  10 12784.3 317.950   1
   0   3 -10 12575.8 333.100   1
   0   3 -10 12007.0 302.170   1
  -2   5   4 66.7700 23.9600   1
  -2   5   4 21.5000 25.7700   1
   2  -5  -4 71.6200 43.8200   1
  -2   5   4 37.1400 24.7800   1
   5   1   2 4723.89 132.370   1
   5   1   2 4448.46 183.930   1
  -5  -1  -2 4181.57 187.980   1
  -5   0   6 5815.60 197.150   1
   5   0  -6 5852.99 201.270   1
   5   0  -6 5651.46 214.440   1
  -5   0   6 5329.74 177.920   1
   5  -4  -3 924.000 71.3000   1
  -5   4   3 878.980 65.5400   1
   5  -4  -3 686.010 68.1400   1
  -5   4   3 929.980 72.9900   1
  -3  -3   8 3747.37 169.720   1
   3   3  -8 4050.56 164.370   1
   3   3  -8 4189.76 180.250   1
  -3  -3   8 3776.89 155.400   1
   3   3  -8 4098.88 166.900   1
  -3  -3   8 3909.33 152.000   1
  -3  -3   8 4044.19 152.990   1
   5  -1  -6 4943.29 176.230   1
  -5   1   6 4809.82 142.060   1
  -5   1   6 4244.85 169.730   1
   5  -1  -6 4733.09 186.270   1
   4  -4   7 29110.9 631.510   1
  -4   4  -7 31324.5 376.520   1
  -4   4  -7 29812.3 651.880   1
   4  -4   7 32469.8 339.310   1
  -4   5  -6 1231.03 78.1400   1
   4  -5   6 1403.38 84.6700   1
  -4   5  -6 1464.04 91.0800   1
   4  -5   6 1306.32 83.3500   1
  -4   5  -6 1547.20 87.7600   1
   1  -2  10 1726.74 92.4800   1
  -1   2 -10 1431.89 90.1000   1
   1  -2  10 1598.18 89.8400   1
   1  -2  10 1360.12 79.6300   1
  -1   2 -10 1588.30 102.530   1
   3   0  -9 6085.22 205.590   1
  -3   0   9 5422.11 164.210   1
  -3   0   9 5942.07 193.110   1
   6  -1  -1 447.460 48.4500   1
   6  -1  -1 381.140 40.8900   1
   6  -1  -1 507.950 53.5700   1
   6  -1  -1 413.640 44.8000   1
   6  -2   1 2316.79 121.830   1
  -6   2  -1 2187.32 149.540   1
   6  -2   1 2457.37 119.510   1
   6  -2   1 2357.55 115.510   1
   0  -3  -7 6842.79 239.790   1
   0  -3  -7 6501.83 224.960   1
   0   3   7 6336.79 180.460   1
   5  -5   0 1345.12 80.1100   1
  -5   5   0 1627.77 93.3200   1
   5  -5   0 1485.59 89.3000   1
  -5   5   0 1310.78 123.930   1
   5  -5   0 1309.61 99.8600   1
  -5   5   0 1445.23 95.2200   1
   4   1   5 119.640 32.3200   1
   4   1   5 101.530 31.3700   1
  -4  -1  -5 93.8900 36.2100   1
   5   2  -2 7814.59 244.120   1
   5   2  -2 6431.78 227.310   1
  -5  -2   2 6557.48 193.730   1
   5   2  -2 8095.77 231.640   1
  -3   3   7 79.2600 33.2900   1
  -3   3   7 86.9700 24.0500   1
  -3   3   7 120.090 34.0500   1
   3  -3  -7 141.040 50.4200   1
  -3   3   7 116.910 30.9000   1
  -1   6   1 11716.8 312.180   1
  -1   6   1 11332.9 310.410   1
  -1   6   1 11394.4 298.390   1
  -1   6   1 12490.8 314.560   1
  -1   6   1 11134.8 313.510   1
  -4   0   8 175.150 30.5000   1
  -4   0   8 196.110 36.0600   1
  -4   0   8 168.490 32.2000   1
   4   0  -8 245.660 46.9300   1
   4   0  -8 193.800 42.3600   1
   0  -6   6 13405.1 353.700   1
   0   6  -6 11768.8 327.890   1
   0   6  -6 12940.5 324.050   1
   0   6  -6 12928.9 326.760   1
   6  -1   0 1211.55 84.1800   1
   6  -1   0 1086.74 72.9300   1
   6  -1   0 1132.10 79.3400   1
   2   5  -6 5984.98 190.510   1
  -2  -5   6 5542.08 183.800   1
   2   5  -6 5921.95 182.440   1
   2  -4  -6 121.540 53.7000   1
   2  -4  -6 127.570 37.4200   1
  -2   4   6 158.430 27.7900   1
  -5   5  -3 2386.20 113.750   1
  -5   5  -3 2341.84 122.000   1
   5  -5   3 1879.29 115.210   1
   5  -5   3 2348.95 111.780   1
   6  -2  -2 3390.65 139.680   1
   6  -2  -2 2973.77 132.500   1
   3  -2  -8 8631.67 273.120   1
  -3   2   8 9305.55 264.250   1
   3  -2  -8 9863.22 298.130   1
  -3   2   8 9365.51 242.520   1
  -3   2   8 9739.31 273.230   1
   2   5   0 1474.35 96.0700   1
  -2  -5   0 1624.68 94.2500   1
   2   5   0 1660.98 89.7400   1
  -5  -2   3 7010.34 208.750   1
   5   2  -3 7189.17 213.500   1
   5   2  -3 8040.76 240.580   1
   5   2  -3 7492.53 263.770   1
   5   2  -3 7743.10 225.940   1
   1  -5  -4 4443.43 246.230   1
   1  -5  -4 4401.10 200.120   1
  -1   5   4 4209.30 154.590   1
  -4   6  -2 85.5500 24.0600   1
  -4   6  -2 95.7200 26.9800   1
  -4   6  -2 128.190 28.9800   1
   4  -6   2 99.5900 29.8800   1
  -4   6  -2 88.8100 25.2900   1
   4  -6   2 109.240 35.8600   1
   5  -4   5 599.220 51.2200   1
  -5   4  -5 524.990 57.3600   1
   5  -4   5 512.640 52.0900   1
  -5   4  -5 524.820 47.4300   1
   3   4   1 166.460 35.2500   1
   3   4   1 138.770 38.2600   1
  -3  -4  -1 140.060 27.0700   1
   3   4   1 128.210 27.8200   1
   6  -3   0 11204.4 288.330   1
   6  -3   0 10035.3 282.120   1
   6  -1  -2 2037.37 104.700   1
   6  -1  -2 1986.18 102.120   1
   6  -1  -2 1981.62 120.000   1
   6  -1  -2 1887.56 90.3900   1
  -1   3 -10 113.540 37.2000   1
   1  -3  10 65.2100 33.8400   1
   1  -3  10 50.0200 27.7100   1
   1  -3  10 54.3000 26.2000   1
  -1   3 -10 75.4400 25.2000   1
   0   6   0 12478.3 321.230   1
   0   6   0 12315.9 325.690   1
   0   6   0 13437.8 324.290   1
   0   6   0 13374.3 330.680   1
   0  -6   0 12948.9 348.410   1
   0   6   0 12455.2 323.650   1
   5   2  -1 315.170 40.5600   1
   5   2  -1 375.400 47.8600   1
   5   2  -1 313.080 55.1000   1
  -5  -2   1 291.910 35.4000   1
  -4   6  -3 21.8500 22.1300   1
  -4   6  -3 0.50000 18.7100   1
   3  -6  -1 3976.48 165.050   1
  -3   6   1 3978.22 155.310   1
  -3   6   1 4008.77 205.880   1
  -3   6   1 3407.27 142.750   1
  -3   6   1 3908.22 163.250   1
  -4   1  -7 5444.38 215.510   1
   4  -1   7 4378.59 158.200   1
   4  -1   7 5444.47 168.190   1
  -6   3  -1 917.670 99.2200   1
   6  -3   1 1063.77 76.5700   1
   1  -4  -6 291.120 59.4300   1
   1  -4  -6 164.560 35.9000   1
  -1   4   6 172.920 27.2300   1
  -4   5   3 2859.06 146.120   1
  -4   5   3 2955.33 137.690   1
  -4   5   3 3065.43 128.970   1
   4  -5  -3 3021.01 144.430   1
   4   1  -8 189.200 39.4700   1
   4   1  -8 365.220 47.3500   1
  -4  -1   8 284.620 38.3900   1
  -4  -1   8 238.100 38.0400   1
  -4  -1   8 308.760 48.3600   1
  -4  -1   8 239.470 41.5300   1
   4   1  -8 273.040 37.5400   1
  -4  -3  -1 1378.66 80.6800   1
   4   3   1 1549.06 92.1100   1
   4   3   1 1596.67 95.0700   1
  -4   6  -1 1408.57 89.6700   1
  -4   6  -1 1777.11 98.2000   1
  -4   6  -1 1462.32 92.1600   1
   4  -6   1 1583.73 95.7700   1
   4  -6   1 1510.23 105.820   1
  -4   6  -1 1701.73 96.7900   1
  -5   0  -4 421.180 66.0500   1
   5   0   4 346.400 47.8500   1
   5   0   4 357.320 40.3500   1
  -4   4   5 1650.52 98.2800   1
   4  -4  -5 1764.10 128.310   1
  -4   4   5 1631.60 99.3800   1
  -4   4   5 1695.29 101.650   1
  -4   4   5 1559.86 89.0600   1
  -4   4   5 1812.33 144.710   1
   4  -4  -5 1623.80 100.410   1
  -1  -3  10 9084.43 233.060   1
   1   3 -10 9881.66 282.460   1
  -1  -3  10 8953.39 250.780   1
  -1  -3  10 10426.7 280.620   1
  -1  -3  10 9517.04 267.050   1
   1   3 -10 10781.5 282.970   1
   1   3 -10 10335.6 288.740   1
   5  -1   5 27.2100 26.4600   1
   5  -1   5 34.6800 21.8900   1
  -5   1  -5 16.5000 32.4200   1
   6  -3  -1 3885.17 164.410   1
   6  -3  -1 3201.84 142.910   1
  -3  -2   9 2433.41 116.100   1
  -3  -2   9 2553.47 112.590   1
   3   2  -9 2408.01 115.950   1
  -3  -2   9 2549.11 119.280   1
   3   2  -9 1782.22 121.470   1
  -4  -3   6 6662.36 196.570   1
  -4  -3   6 6564.50 206.630   1
   4   3  -6 6784.03 204.500   1
   4   3  -6 6452.86 226.670   1
  -3   5   4 1042.90 117.770   1
  -3   5   4 1026.36 69.0200   1
  -3   5   4 1098.38 82.0500   1
  -3   5   4 1086.70 76.1300   1
   2   1   8 1203.80 74.4500   1
  -2  -1  -8 1159.70 98.0400   1
   1   5  -8 2626.14 125.860   1
  -1  -5   8 2859.72 119.590   1
   1   5  -8 2557.63 114.820   1
  -1  -5   8 2580.96 123.570   1
  -1   6  -7 4221.58 166.610   1
  -1   6  -7 4263.61 161.220   1
   1  -6   7 4473.14 173.860   1
  -1   6  -7 4106.14 165.750   1
   1  -6   7 4532.00 177.490   1
  -6   1  -1 702.380 79.7900   1
   6  -1   1 802.510 66.2300   1
   6  -1   1 793.360 68.6600   1
   6  -1   1 791.910 67.3000   1
   3  -6   6 34.2800 25.4400   1
  -3   6  -6 51.2200 28.8400   1
  -3   6  -6 8.45000 30.6600   1
  -3   6  -6 70.1100 30.4900   1
  -3   6  -6 23.5800 21.6700   1
  -3   6  -6 26.6600 20.4900   1
   3  -6   6 34.2200 22.4900   1
  -5  -2   4 5876.73 202.030   1
  -5  -2   4 5883.32 180.300   1
   5   2  -4 6672.51 220.040   1
   5   2  -4 6257.09 207.490   1
   5   2  -4 6577.91 207.820   1
   6  -2   2 896.130 65.3600   1
  -6   2  -2 960.620 90.4000   1
   6  -2   2 928.590 69.2300   1
  -2  -1  10 7462.51 228.110   1
  -2  -1  10 7603.30 210.770   1
  -2  -1  10 6671.86 217.210   1
   2   1 -10 7530.05 243.290   1
   5  -3  -5 4718.47 211.930   1
  -5   3   5 4849.44 175.760   1
   5  -3  -5 3787.56 176.050   1
  -5   3   5 4442.60 180.820   1
   5  -3  -5 4378.00 169.620   1
  -5   3   5 4310.48 170.010   1
  -5   3   5 4655.82 145.690   1
   1  -1  10 34.9800 26.6600   1
  -1   1 -10 15.4700 36.7200   1
   1  -1  10 21.3000 21.9300   1
   1   6  -3 5877.12 194.560   1
  -1  -6   3 5600.58 193.150   1
   1   6  -3 5821.06 178.090   1
   1   6  -3 5844.86 192.210   1
   1   6  -3 5610.24 191.060   1
   1   6  -3 5741.07 183.360   1
  -1   0  10 3749.59 138.350   1
  -1   0  10 3492.19 159.260   1
  -1   0  10 3645.39 146.760   1
   1   0 -10 3455.54 173.100   1
  -5   5   1 438.660 43.4700   1
   5  -5  -1 341.940 46.1500   1
   5  -5  -1 377.330 42.3100   1
  -5   5   1 432.380 44.8100   1
  -5   5   1 418.490 63.7600   1
   5  -5  -1 429.240 50.7200   1
   1   6  -4 178.310 40.8000   1
  -1  -6   4 166.190 40.5600   1
   1   6  -4 175.820 39.5300   1
   5   1  -6 2207.86 120.640   1
   5   1  -6 2120.17 106.020   1
  -5  -1   6 2035.76 102.770   1
  -5  -1   6 2009.20 101.370   1
  -4   6  -4 499.990 49.8100   1
   4  -6   4 435.320 45.3400   1
   4  -6   4 519.330 62.3700   1
  -4   6  -4 530.050 51.4900   1
  -4   6  -4 446.560 46.7800   1
  -4   6  -4 511.560 52.6200   1
  -2  -2  -7 781.170 82.0000   1
   2   2   7 825.970 55.2600   1
   6  -1  -3 10724.0 392.930   1
   6  -1  -3 11523.1 307.440   1
   6  -1  -3 11303.8 314.940   1
   6  -1  -3 10790.2 296.240   1
  -4   1   8 2697.48 126.250   1
   4  -1  -8 2772.36 141.450   1
  -4   1   8 2807.35 130.130   1
   4  -1  -8 3310.10 155.440   1
  -4   1   8 3024.69 124.000   1
   2  -6   7 2180.70 109.850   1
  -2   6  -7 2202.45 110.490   1
  -2   6  -7 2049.77 105.590   1
   2  -6   7 2299.37 105.950   1
  -2   6  -7 2049.67 99.0200   1
  -6   3  -2 3079.85 182.110   1
   6  -3   2 3045.73 171.540   1
   6  -3   2 3250.21 133.730   1
  -3  -3  -4 3507.99 165.100   1
   3   3   4 3161.43 124.250   1
  -5   2   6 111.630 25.3800   1
   5  -2  -6 144.050 36.9900   1
  -5   2   6 130.370 38.4900   1
   5  -2  -6 159.130 40.3400   1
  -2  -2  10 169.600 34.2700   1
  -2  -2  10 189.180 32.3500   1
   2   2 -10 133.980 31.5200   1
   2   2 -10 184.650 34.0100   1
  -2  -2  10 161.030 29.9200   1
  -2  -2  10 186.260 34.9300   1
   2   2 -10 227.340 34.8800   1
   5   2   0 534.920 57.2000   1
   5   2   0 443.970 56.2600   1
  -5  -2   0 401.150 39.3100   1
   5   2   0 493.210 50.4400   1
   5  -5   4 3254.22 151.890   1
   5  -5   4 3870.20 150.660   1
  -5   5  -4 3605.87 161.390   1
  -5   5  -4 3652.66 162.780   1
  -3  -1  -7 4090.65 193.100   1
   3   1   7 4425.64 158.970   1
   6  -2  -3 5.32000 34.8200   1
  -3   4   6 4828.28 179.400   1
  -3   4   6 4455.87 194.750   1
  -3   4   6 4968.56 161.190   1
   3  -4  -6 5223.19 215.430   1
  -3   4   6 5012.00 194.900   1
   3   4  -7 98.9500 33.5200   1
  -3  -4   7 114.810 29.1300   1
  -3  -4   7 121.360 28.9000   1
   3   4  -7 88.2800 30.6400   1
  -3  -4   7 127.950 40.1000   1
   3   4  -7 142.410 35.0100   1
   1   6  -2 4639.28 147.460   1
   1   6  -2 4800.48 153.330   1
   1   6  -2 4447.62 171.980   1
  -1  -6   2 4657.27 162.290   1
   4  -6   0 194.280 38.7000   1
  -4   6   0 162.020 32.3600   1
  -4   6   0 187.540 32.1900   1
   4  -6   0 129.790 38.0100   1
  -4   6   0 153.820 33.0500   1
  -4   6   0 185.170 49.1800   1
  -1   5  -9 4661.09 139.500   1
  -1   5  -9 5342.38 188.990   1
   1  -5   9 5438.93 166.640   1
  -1   5  -9 5452.03 197.050   1
   1  -5   9 5318.13 182.890   1
  -1   5  -9 5309.98 181.270   1
   1  -5   9 5500.15 171.260   1
   3  -3   9 119.170 33.0500   1
   3  -3   9 126.330 31.4900   1
  -3   3  -9 98.7200 31.6200   1
  -3   3  -9 105.090 35.4200   1
   0   0  10 8500.69 223.800   1
   0   0  10 7599.20 220.050   1
   0   0  10 8535.14 238.810   1
   0   0 -10 8849.94 289.460   1
  -1  -4  -5 3736.23 191.820   1
   1   4   5 4208.97 155.280   1
   6  -3  -2 317.130 41.5600   1
   6  -3  -2 293.290 46.3900   1
   3  -5   8 23172.7 504.370   1
  -3   5  -8 22645.8 528.300   1
  -3   5  -8 22127.4 509.270   1
  -3   5  -8 20606.5 465.050   1
   2   0   9 11298.7 276.980   1
  -2   0  -9 10774.8 311.000   1
   3   0   8 1238.13 73.5300   1
  -3   0  -8 1398.33 96.4100   1
  -5   3  -6 556.730 57.5600   1
   5  -3   6 477.640 48.0500   1
   5  -3   6 703.000 56.0000   1
  -2   6   2 215.330 40.2800   1
  -2   6   2 235.010 33.0600   1
  -2   6   2 233.090 44.5200   1
  -2   6   2 238.380 34.2900   1
  -2   6   2 258.280 43.0000   1
  -3   1   9 259.440 35.0500   1
   3  -1  -9 275.990 48.5800   1
  -3   1   9 247.670 40.1800   1
  -3   1   9 340.570 40.7300   1
   6   0  -1 1919.29 89.7000   1
   6   0  -1 1830.34 138.620   1
   6   0  -1 1847.23 102.510   1
  -1  -2  -8 2034.96 132.610   1
  -1  -2  -8 1679.95 114.520   1
   1   2   8 1916.83 79.9400   1
   3  -2   9 1078.26 69.6500   1
  -3   2  -9 1089.38 81.3100   1
   1   6  -5 4050.53 155.780   1
  -1  -6   5 4446.16 183.010   1
   1   6  -5 3816.14 154.120   1
   6   0  -2 -17.570 20.3800   1
   6   0  -2 34.7700 36.1000   1
   0  -5   9 2403.42 111.560   1
   0   5  -9 2417.89 115.240   1
   0   5  -9 2557.49 124.550   1
   0  -5   9 2301.04 117.660   1
   0  -5   9 2150.03 107.600   1
   0   5  -9 2058.51 114.180   1
   1   1   9 931.900 63.3000   1
  -1  -1  -9 943.310 155.390   1
   1   1   9 938.160 70.5900   1
   0   4 -10 3515.97 148.360   1
   0   4 -10 3608.23 144.810   1
   0   4 -10 3611.87 156.400   1
   0  -4  10 3161.15 141.190   1
   0  -4  10 3290.62 142.590   1
   5   1   3 252.060 39.8900   1
  -5  -1  -3 172.860 49.2700   1
   4   2   4 8522.35 227.350   1
   4   2   4 8695.45 245.330   1
  -4  -2  -4 8847.42 284.660   1
   0   6  -7 18898.7 443.550   1
   0  -6   7 18627.6 432.310   1
   0   6  -7 18389.8 423.970   1
  -2  -5   7 71.1700 28.0000   1
   2   5  -7 75.5800 26.9800   1
  -2   0  10 6409.84 183.140   1
  -2   0  10 6985.74 209.000   1
  -2   0  10 5931.03 233.680   1
   2   0 -10 7180.24 242.430   1
  -1   4 -10 336.730 37.4000   1
   1  -4  10 299.740 35.5000   1
   1  -4  10 262.820 39.7000   1
  -1   4 -10 369.460 43.4200   1
  -1   4 -10 321.550 43.2600   1
   2   5   1 3939.00 172.460   1
   2   5   1 4057.51 149.440   1
  -2  -5  -1 3622.32 149.910   1
  -5   2  -6 -25.940 35.5400   1
   5  -2   6 18.2900 21.9400   1
  -5   4   4 3350.14 146.390   1
  -5   4   4 3297.64 148.720   1
   5  -4  -4 2651.41 133.700   1
  -5   4   4 3478.15 151.060   1
   5  -4  -4 3339.13 143.380   1
   6  -1   2 3349.59 150.660   1
  -6   1  -2 3462.47 179.930   1
   6  -1   2 3619.72 148.900   1
   5   2  -5 44.0800 22.2100   1
  -5  -2   5 85.2000 31.6600   1
   5   2  -5 36.0100 29.3300   1
  -5  -2   5 67.4800 30.2900   1
  -5  -2   5 46.7100 27.7300   1
   6   0   0 18079.4 431.430   1
   6   0   0 17443.6 421.750   1
   6   0   0 18019.1 453.460   1
   0   6   1 1111.01 86.4200   1
   0   6   1 1056.33 81.2000   1
   0   6   1 1105.21 75.7200   1
   0   6   1 1125.74 70.2400   1
   0  -6  -1 1211.40 91.1400   1
   0  -5  -4 1889.72 110.610   1
   0   5   4 1785.39 97.3000   1
   0  -5  -4 1771.11 118.990   1
  -4  -2   8 89.4400 27.0200   1
  -4  -2   8 76.6900 28.3600   1
   4   2  -8 75.2300 27.1100   1
   4   2  -8 89.2900 38.6500   1
  -4  -2   8 107.460 43.4700   1
   4   2  -8 50.0700 31.5600   1
   4   2  -8 71.5600 30.1700   1
  -4  -2   8 74.3200 30.6600   1
   0  -4  -6 600.560 72.6800   1
   0   4   6 572.430 48.4600   1
   0  -4  -6 547.000 63.2300   1
  -4   3  -8 2225.95 117.470   1
   4  -3   8 2371.02 102.800   1
  -4   3  -8 2162.59 122.070   1
  -3  -2  -6 876.230 85.3900   1
   3   2   6 756.340 56.5000   1
   1   6  -1 245.040 50.7800   1
   1   6  -1 225.630 30.9800   1
   1   6  -1 215.360 41.2300   1
  -1  -6   1 156.550 36.6800   1
  -6   4  -1 3219.06 134.860   1
  -6   4  -1 3288.22 175.190   1
   6  -4   1 3205.32 140.720   1
  -4   6  -5 77.4200 37.0500   1
  -4   6  -5 35.5900 20.5700   1
   4  -6   5 52.7000 25.7000   1
  -4   6  -5 27.8600 29.0100   1
  -4   6  -5 35.0000 23.5300   1
   6   0  -3 2994.91 132.950   1
   6   0  -3 2949.45 139.050   1
   6   0  -3 2837.36 146.700   1
   6   0  -3 2716.45 150.420   1
  -1   6   2 5697.37 183.830   1
  -1   6   2 5202.02 189.430   1
  -1   6   2 5914.49 191.270   1
  -1   6   2 5493.12 186.520   1
  -1   6   2 5493.16 198.740   1
  -2   3 -10 23.6800 40.9200   1
   2  -3  10 32.8500 28.4100   1
   6  -3   3 2092.93 111.390   1
  -6   3  -3 2383.34 154.570   1
   6  -3   3 2396.61 110.220   1
   6  -3   3 2039.58 103.870   1
   4  -5   7 4149.99 155.000   1
   4  -5   7 3740.28 156.610   1
  -4   5  -7 4227.88 165.230   1
  -4   5  -7 4154.27 168.690   1
   1   5   3 3957.83 143.900   1
  -1  -5  -3 3558.12 145.920   1
  -2  -4   9 5365.88 181.850   1
  -2  -4   9 5331.66 174.970   1
   2   4  -9 5323.03 177.700   1
   2   4  -9 5530.18 195.670   1
  -2  -4   9 5097.37 160.420   1
  -6   4   0 512.760 51.5900   1
   6  -4   0 522.340 54.8100   1
  -3   6   2 9278.80 252.230   1
   3  -6  -2 9498.24 275.470   1
  -3   6   2 9909.75 276.940   1
  -3   6   2 8733.50 322.410   1
  -3   6   2 9474.68 263.690   1
  -3   6   2 9361.74 278.820   1
  -6   2  -3 259.610 51.3700   1
   6  -2   3 312.890 46.7700   1
   2   4   4 14484.0 342.190   1
  -2  -4  -4 14565.8 400.120   1
  -2   5  -9 52.7800 21.1200   1
   2  -5   9 50.8000 24.1300   1
  -2   5  -9 92.0300 25.3100   1
   2  -5   9 80.8900 37.1300   1
  -2   5  -9 50.8300 32.2700   1
  -2   2 -10 8811.64 269.270   1
   2  -2  10 8004.87 209.380   1
   3   4   2 1050.45 73.4200   1
  -3  -4  -2 889.840 64.0100   1
   6  -1  -4 220.380 43.9400   1
  -6   1   4 219.890 37.5900   1
   6  -1  -4 253.160 41.8600   1
   6  -1  -4 270.350 38.1800   1
  -5   5   2 1475.25 94.5500   1
   5  -5  -2 1429.50 94.0600   1
  -5   5   2 1525.74 91.6200   1
  -5   5   2 1338.17 97.3900   1
   5  -5  -2 1263.30 88.8100   1
  -3   4  -9 9017.53 267.780   1
   3  -4   9 9509.12 249.330   1
  -3   4  -9 8441.55 266.890   1
   5   0  -7 2345.33 119.520   1
  -5   0   7 2060.66 104.060   1
  -5   0   7 1876.36 107.330   1
   5   0  -7 2269.77 124.220   1
   5   0  -7 2196.89 110.310   1
  -4  -3  -2 2703.16 110.350   1
   4   3   2 3209.02 133.330   1
  -5   4  -6 8945.29 273.650   1
  -5   4  -6 9190.48 248.670   1
   5  -4   6 8660.31 227.370   1
   5  -4   6 8371.18 249.630   1
   5   2   1 237.140 35.2500   1
   5   2   1 163.570 33.3300   1
   4  -2   8 1612.11 88.1900   1
   4  -2   8 1631.75 91.0400   1
  -4   2  -8 1622.06 108.350   1
   4   3  -7 12699.1 338.280   1
  -4  -3   7 12216.0 303.350   1
  -4  -3   7 12224.9 306.230   1
  -4  -3   7 12460.1 332.700   1
   4   3  -7 12554.3 333.940   1
   6  -4   2 13.3000 29.0800   1
  -6   4  -2 -7.3200 25.0800   1
   4  -6  -1 101.430 39.4000   1
  -4   6   1 59.6400 27.7300   1
  -4   6   1 81.9200 25.2400   1
  -4   6   1 34.1800 36.9300   1
  -4   6   1 74.3900 28.0900   1
  -1   2   9 9762.90 251.250   1
   1  -2  -9 9228.63 280.920   1
   1  -2  -9 9897.30 301.060   1
  -5   1   7 5214.11 181.560   1
   5  -1  -7 5725.62 198.120   1
   5  -1  -7 5543.54 225.660   1
  -5   1   7 4959.05 178.160   1
   6  -3  -3 159.680 34.1900   1
   6  -3  -3 175.800 32.4200   1
  -1  -6   6 3460.57 168.470   1
   1   6  -6 3637.54 183.900   1
   1   6  -6 3563.13 167.920   1
   5  -5   5 43.1200 30.9800   1
   5  -5   5 2.50000 19.3700   1
  -5   5  -5 26.4400 27.0600   1
  -1  -3  -7 398.530 56.9400   1
   1   3   7 270.900 31.2700   1
  -1  -3  -7 269.560 45.4300   1
  -2  -3  -6 1446.12 113.520   1
   2   3   6 1246.80 66.4700   1
   6  -2  -4 5966.67 201.560   1
   6  -2  -4 4714.04 200.850   1
  -6   2   4 4436.30 187.500   1
   2   3 -10 12920.5 345.730   1
  -2  -3  10 12818.2 337.410   1
  -2  -3  10 13147.0 322.130   1
   2   3 -10 12187.3 360.080   1
  -3   6  -7 -11.090 26.8500   1
   3  -6   7 24.5200 24.0400   1
  -3   6  -7 -1.3500 22.2700   1
  -3   6  -7 19.5200 22.8000   1
  -3   6  -7 27.8900 32.1300   1
   6  -4  -1 3.76000 33.7500   1
   6  -4  -1 22.9200 27.1300   1
  -2   3   8 202.570 36.4800   1
  -2   3   8 219.400 39.1400   1
   2  -3  -8 205.590 39.5100   1
   2  -3  -8 215.120 57.0100   1
   3   3  -9 -7.6600 31.5800   1
  -3  -3   9 22.8600 22.0700   1
   3   3  -9 9.45000 27.4600   1
  -3  -3   9 81.5700 41.2200   1
   2  -2  -9 7003.52 238.140   1
   2  -2  -9 7578.20 254.320   1
  -2   2   9 7400.73 211.010   1
  -2   2   9 7487.92 247.050   1
  -2   2   9 7470.69 234.750   1
  -4   3   7 881.470 64.6400   1
   4  -3  -7 1216.69 80.3000   1
  -4   3   7 1185.11 81.7700   1
   4  -3  -7 1143.01 94.2800   1
  -4   3   7 1186.02 72.8800   1
  -4   3   7 1333.28 89.0100   1
  -1   3   8 120.990 35.0800   1
   1  -3  -8 118.250 38.4900   1
   1  -3  -8 97.2700 35.9600   1
   2  -5  -5 8388.19 284.090   1
  -2   5   5 8375.58 247.870   1
  -2   5   5 8304.07 231.480   1
   6   0   1 4176.42 168.820   1
   6   0   1 4265.38 153.940   1
   6   0   1 3528.15 195.110   1
  -4   5   4 8133.22 269.040   1
  -4   5   4 7631.32 243.510   1
  -4   5   4 7403.98 241.110   1
   4  -5  -4 7569.62 239.140   1
  -4   5   4 8077.53 235.770   1
  -4   5   4 7797.30 226.970   1
  -4   4  -8 15464.3 396.810   1
  -4   4  -8 15468.0 446.150   1
   4  -4   8 16558.4 388.080   1
   1   4 -10 3872.29 189.400   1
  -1  -4  10 3101.58 157.350   1
  -1  -4  10 4267.30 170.030   1
  -1  -4  10 3834.50 187.820   1
   1   4 -10 4173.38 164.090   1
  -1   6  -8 1974.00 116.600   1
   1  -6   8 1892.92 109.630   1
  -1   6  -8 1859.96 111.200   1
  -1   6  -8 1662.14 102.830   1
   1  -6   8 1959.57 113.030   1
   4   4  -3 427.270 47.1900   1
   4   4  -3 519.840 51.4500   1
   4   4  -3 414.360 48.9100   1
  -4  -4   3 385.200 39.9900   1
   3  -1   9 3039.93 142.850   1
  -3   1  -9 3285.38 177.300   1
   1   0  10 1843.39 97.0400   1
   1   0  10 1536.28 97.1600   1
  -1   0 -10 1877.89 125.000   1
   4   0   7 74.4700 31.0600   1
  -4   0  -7 139.400 39.6400   1
   4   0   7 74.3800 24.1500   1
   6   0  -4 2995.49 198.930   1
   6   0  -4 3227.70 172.280   1
   6   0  -4 3087.73 159.290   1
   6   0  -4 3281.90 170.990   1
  -3  -5   3 3525.43 170.480   1
  -3  -5   3 3873.20 187.300   1
   3   5  -3 4005.46 193.450   1
   3   5  -3 3808.27 182.230   1
   3   5  -3 3817.34 192.350   1
   2  -7   3 5034.95 179.600   1
  -2   7  -3 4696.29 170.660   1
  -2   7  -3 5118.73 168.850   1
  -2   7  -3 5026.51 171.370   1
  -2   7  -3 4562.72 199.170   1
  -5   0  -5 189.870 55.0600   1
   5   0   5 216.950 39.7200   1
  -4   2   8 113.770 28.8400   1
   4  -2  -8 105.610 46.1400   1
   4  -2  -8 71.1500 38.5900   1
  -4   2   8 117.480 39.5200   1
  -4   2   8 83.9700 33.5400   1
   4   4  -2 5693.80 202.160   1
   4   4  -2 5631.34 193.600   1
  -4  -4   2 5087.60 174.480   1
   4   4  -2 5522.48 183.160   1
   3   5  -4 10038.3 277.070   1
  -3  -5   4 9844.51 277.370   1
   3   5  -4 8664.26 264.590   1
  -3  -5   4 8905.64 264.490   1
   3   5  -4 9668.74 278.950   1
   4   4  -4 1324.08 98.0800   1
  -4  -4   4 1287.78 70.5700   1
  -4  -4   4 1150.28 71.7600   1
   4   4  -4 1389.08 80.5400   1
   4   4  -4 1432.76 96.6600   1
   5   1  -7 6294.14 214.590   1
  -5  -1   7 5610.85 184.760   1
   5   1  -7 5943.76 200.260   1
  -5  -1   7 5395.10 188.090   1
   5   1  -7 6194.03 219.480   1
  -2   4 -10 81.9900 26.2500   1
  -2   4 -10 56.6100 32.5400   1
   2  -4  10 71.8200 22.0300   1
   4   1   6 23.3300 27.1900   1
   4   1   6 25.6400 28.8500   1
  -4  -1  -6 21.1800 49.4100   1
  -2   7  -4 2133.89 130.660   1
  -2   7  -4 2443.76 132.460   1
   2  -7   4 2605.99 136.920   1
   2  -7   4 2429.91 132.080   1
  -2   7  -4 2173.42 124.910   1
  -2   7  -4 2670.28 142.180   1
  -2   6  -8 4685.54 174.160   1
   2  -6   8 4826.46 167.530   1
   2  -6   8 5055.24 166.870   1
  -2   6  -8 4083.98 152.740   1
  -2   6  -8 4749.07 178.170   1
   6  -4   3 46.0700 31.5300   1
  -6   4  -3 89.1700 30.7800   1
  -6   4  -3 59.9000 34.1500   1
  -1  -5   9 53.1600 24.2300   1
   1   5  -9 50.2800 27.0500   1
  -1  -5   9 46.6300 30.9700   1
   1   5  -9 63.0300 35.3100   1
   1  -5  -5 165.780 34.8100   1
  -1   5   5 132.150 25.4800   1
   1  -5  -5 122.150 42.4800   1
   1   6   0 2608.59 137.300   1
   1   6   0 2812.31 147.470   1
  -1  -6   0 2903.76 156.340   1
   1   6   0 2968.03 145.550   1
  -1  -6   0 2817.24 150.780   1
  -2   7  -2 53.4200 25.3400   1
  -2   7  -2 18.4500 28.3900   1
   5  -1   6 35.3900 24.5700   1
  -5   1  -6 -8.8700 37.6300   1
   0  -2  11 10292.8 264.180   1
   0   2 -11 10122.8 318.160   1
   0  -2  11 8578.41 250.150   1
   0  -2  11 9853.63 277.040   1
   0   2 -11 9654.85 320.040   1
  -3  -5   2 1363.73 74.3000   1
   3   5  -2 1414.95 85.5600   1
   3   5  -2 1558.23 100.940   1
   3   5  -2 1449.70 93.5100   1
   5   2  -6 269.040 37.5700   1
  -5  -2   6 335.510 43.7000   1
  -5  -2   6 238.310 36.6500   1
   5   2  -6 325.140 50.1300   1
   3   4  -8 4119.60 148.420   1
  -3  -4   8 4132.32 157.180   1
   3   4  -8 4054.88 142.270   1
   3   4  -8 3555.83 190.210   1
  -3  -4   8 4008.05 184.370   1
  -3  -4   8 3750.09 188.970   1
  -6   1  -3 74.2100 50.3000   1
   6  -1   3 52.2200 30.9100   1
   6  -1   3 120.080 28.1900   1
  -1   1  10 42.8600 36.7900   1
  -1   1  10 59.0900 25.3100   1
   1  -1 -10 78.1000 43.0000   1
  -3  -1  10 2000.33 118.750   1
   3   1 -10 2131.94 130.440   1
  -3  -1  10 2095.07 111.960   1
   3   1 -10 2238.86 140.440   1
  -2   1 -10 36.9600 40.1200   1
   2  -1  10 38.6400 27.8000   1
  -3   5   5 2733.75 140.090   1
  -3   5   5 2851.12 158.390   1
  -3   5   5 2860.50 151.060   1
   3  -5  -5 3063.69 179.400   1
  -3   5   5 2923.77 159.480   1
   5  -3  -6 74.2600 41.4000   1
  -5   3   6 45.0000 21.7600   1
  -5   3   6 27.6100 32.4500   1
  -4   4   6 3579.13 181.120   1
  -4   4   6 3574.97 175.100   1
  -4   4   6 3629.72 183.610   1
   4  -4  -6 3423.67 204.490   1
   4  -4  -6 3528.57 180.320   1
  -4   4   6 3772.86 187.910   1
  -4   4   6 3472.88 165.040   1
  -1   7  -3 8.53000 32.6700   1
  -1   7  -3 17.8600 24.5600   1
   0  -2  -9 1551.89 106.060   1
   0   2   9 1549.86 90.8200   1
   0  -2  -9 1436.22 104.530   1
   4   0  -9 5936.87 231.130   1
  -4   0   9 5748.64 194.230   1
   4   0  -9 6073.94 216.220   1
  -4   0   9 5928.06 183.600   1
  -4   6  -6 2154.83 126.470   1
  -4   6  -6 2040.60 117.010   1
   4  -6   6 2304.43 124.640   1
  -4   6  -6 2275.01 126.300   1
   4  -6   6 1890.24 117.300   1
  -4   6  -6 2261.36 132.390   1
  -1   7  -4 730.070 59.2900   1
  -1   7  -4 761.830 62.0500   1
  -1   7  -4 751.040 58.9900   1
   1  -7   4 639.060 56.9700   1
  -1   7  -4 683.730 64.5300   1
  -1   7  -4 762.380 59.1900   1
   6  -3   4 1889.16 112.020   1
  -6   3  -4 2344.95 155.340   1
   6  -3   4 2023.80 116.020   1
  -6   4   2 1877.25 109.050   1
   6  -4  -2 1565.31 110.050   1
   6  -4  -2 1985.85 111.990   1
   1   2 -11 1937.95 136.620   1
   1   2 -11 2173.37 124.090   1
  -1  -2  11 1987.83 104.710   1
  -1  -2  11 1983.19 118.730   1
  -1  -2  11 2143.41 121.170   1
  -4  -1   9 -10.710 33.9400   1
   4   1  -9 11.1400 33.8100   1
  -4  -1   9 4.28000 28.1800   1
   3   5  -5 2417.16 135.450   1
   3   5  -5 2032.04 144.710   1
  -3  -5   5 2186.56 126.580   1
   0   6  -8 1384.32 75.6800   1
   0  -6   8 1452.37 104.930   1
   0   6  -8 1530.18 93.6200   1
   0   6  -8 1300.28 105.600   1
  -2  -5   8 591.370 47.2900   1
  -2  -5   8 686.160 56.2800   1
   2   5  -8 608.290 54.9000   1
  -2  -5   8 611.010 45.7700   1
  -2   6   3 5253.39 173.140   1
  -2   6   3 4894.50 170.200   1
  -2   6   3 4729.68 176.070   1
   4   4  -1 4070.29 135.610   1
   4   4  -1 4001.16 192.510   1
  -4  -4   1 3314.19 166.200   1
   0  -3  11 4619.09 160.260   1
   0   3 -11 4712.73 176.100   1
   0  -3  11 5109.88 176.340   1
   0   3 -11 4791.97 178.070   1
  -2   4   7 344.930 42.7000   1
   2  -4  -7 337.130 48.7400   1
   2  -4  -7 409.820 62.6200   1
   4   4  -5 159.140 34.9000   1
  -4  -4   5 136.940 26.8900   1
   4   4  -5 210.730 33.8300   1
  -4  -4   5 150.200 42.5600   1
   6  -1  -5 7834.84 281.020   1
   6  -1  -5 8250.99 259.480   1
   6  -1  -5 7992.45 262.170   1
  -6   1   5 6927.41 228.370   1
  -2  -5  -2 388.650 43.9000   1
   2   5   2 356.610 39.4600   1
   3  -7   3 4333.37 170.500   1
  -3   7  -3 4498.23 152.170   1
  -3   7  -3 4074.17 150.100   1
  -3   7  -3 3796.56 186.590   1
  -3   7  -3 4463.91 155.450   1
   2  -7   5 17.7100 27.1600   1
  -2   7  -5 100.380 35.6700   1
  -2   7  -5 47.4600 24.5000   1
  -2   7  -5 23.8600 34.2100   1
   3  -3  -8 286.050 43.2800   1
  -3   3   8 312.290 43.7100   1
  -3   3   8 321.950 47.4800   1
   3  -3  -8 307.930 57.3000   1
  -3   3   8 300.110 37.0300   1
  -3   3   8 299.330 39.2200   1
  -5   6  -2 3445.08 180.650   1
   5  -6   2 3662.23 172.830   1
  -5   6  -2 3890.84 185.040   1
   6  -2   4 5186.84 182.880   1
   6  -2   4 5996.89 191.590   1
  -6   2  -4 6115.69 263.150   1
  -2   1  10 3827.80 170.990   1
  -2   1  10 4070.20 128.510   1
   2  -1 -10 4489.94 203.360   1
  -2   1  10 4208.36 156.450   1
  -1   7  -2 6178.38 200.950   1
  -1   7  -2 6276.19 194.500   1
   1  -7   2 5919.36 202.610   1
  -1   7  -2 6516.08 194.570   1
  -1   7  -2 6517.40 204.230   1
  -5   2   7 81.8400 36.1800   1
   5  -2  -7 46.6300 31.7100   1
  -3   0  10 2091.90 109.340   1
   3   0 -10 2392.28 139.410   1
  -3   0  10 2359.72 131.930   1
   1   6  -7 2141.78 122.430   1
   1   6  -7 1911.12 108.260   1
  -1  -6   7 2076.19 121.900   1
   1   1 -11 1899.26 127.440   1
  -1  -1  11 1980.88 116.450   1
  -1  -1  11 1737.05 109.790   1
  -1  -1  11 2071.27 111.320   1
  -5   5   3 762.670 56.0000   1
   5  -5  -3 634.010 53.0800   1
  -5   5   3 674.830 80.8500   1
  -5   5   3 682.580 58.7900   1
   5  -5  -3 764.850 63.9900   1
   0   6   2 2312.97 128.000   1
   0  -6  -2 2423.10 147.730   1
   0   6   2 2438.93 146.800   1
   0   6   2 2329.54 131.570   1
   0   6   2 2476.75 128.510   1
   4  -1   8 14.8300 25.0200   1
  -4   1  -8 20.9800 27.9000   1
   4  -1   8 34.5500 27.8400   1
   5   1   4 4665.47 154.510   1
  -5  -1  -4 4391.39 189.090   1
  -5  -2  -2 1535.66 110.230   1
   5   2   2 1561.85 93.7200   1
  -3   7  -2 5056.38 163.040   1
  -3   7  -2 4552.21 171.940   1
  -3   7  -2 4742.07 196.440   1
  -3   7  -2 5148.50 175.040   1
   3  -7   2 4910.97 184.540   1
   6   1  -2 4007.79 188.260   1
   6   1  -2 3458.17 213.320   1
   6   1  -2 4155.12 154.770   1
  -2   7  -1 4125.17 161.290   1
  -2   7  -1 4438.96 154.270   1
  -2   7  -1 4450.70 155.800   1
  -2   7  -1 4038.63 134.570   1
   6   0   2 8.84000 35.1600   1
   6   0   2 8.01000 27.8200   1
   5  -6   1 322.920 44.3400   1
  -5   6  -1 222.770 36.5100   1
   5  -6   1 214.510 42.5700   1
  -5   6  -1 247.570 38.7600   1
  -4   6   2 1480.60 97.0800   1
   4  -6  -2 1240.38 82.4900   1
  -4   6   2 1341.28 101.130   1
  -4   6   2 1518.51 122.420   1
  -4   6   2 1539.95 90.8700   1
  -4   6   2 1310.61 100.500   1
   0  -1  11 2.93000 20.0900   1
   0  -1  11 15.8500 30.2300   1
   0   1 -11 -7.7600 32.6200   1
  -3  -2  10 1396.97 70.3100   1
  -3  -2  10 1311.22 75.5100   1
   3   2 -10 1344.69 82.1800   1
   3   2 -10 1284.24 91.4100   1
   0  -3  -8 1526.53 120.070   1
   0   3   8 1679.34 94.3500   1
   0  -3  -8 1420.46 103.980   1
   3   3   5 40.1300 26.4100   1
  -3  -3  -5 17.5600 38.5400   1
   3  -7   4 13550.4 353.360   1
  -3   7  -4 11864.0 328.080   1
  -3   7  -4 13651.4 341.910   1
  -3   7  -4 12041.4 336.540   1
  -3   7  -4 13298.6 334.040   1
  -1   7  -5 2321.57 140.750   1
   1  -7   5 2506.83 136.340   1
  -1   7  -5 2716.64 143.640   1
  -1   7  -5 2264.91 133.800   1
  -1   7  -5 2524.89 139.120   1
   3   5  -1 408.410 46.9700   1
  -3  -5   1 329.790 39.6900   1
   3   5  -1 436.230 48.8300   1
   3   5  -1 357.000 75.0400   1
  -5   6  -3 552.640 57.3500   1
   5  -6   3 512.040 52.1400   1
   5  -6   3 489.430 56.8600   1
  -5   6  -3 528.330 51.7700   1
  -5   6  -3 387.240 41.6700   1
  -5   6  -3 491.310 47.1100   1
  -6   3   4 2484.39 142.280   1
   6  -3  -4 2223.22 138.100   1
   6  -3  -4 2515.11 139.280   1
   3  -2  -9 5273.58 208.170   1
   3  -2  -9 4909.16 193.780   1
  -3   2   9 5604.81 192.660   1
  -3   2   9 5721.10 177.470   1
   1  -4  -7 8543.21 306.470   1
  -1   4   7 8509.83 237.480   1
   1  -4  -7 8118.26 261.770   1
   0   1  10 796.320 53.6700   1
   0  -1 -10 684.490 61.0800   1
   0   1  10 673.710 54.4800   1
   6   1  -1 4478.16 167.230   1
   6   1  -1 4272.51 164.370   1
   6   1  -1 3855.18 205.590   1
  -5   3  -7 17532.0 349.440   1
   5  -3   7 16930.4 406.630   1
   5  -4  -5 68.7500 29.1700   1
  -5   4   5 66.8100 36.5900   1
  -5   4   5 153.950 33.2300   1
  -5   4   5 103.310 29.1200   1
   6   1  -3 110.410 25.7300   1
   6   1  -3 14.7900 37.9300   1
   6   1  -3 49.9500 33.2200   1
   6   1  -3 78.4400 34.2100   1
  -3   6   3 3508.21 171.640   1
  -3   6   3 3552.25 182.670   1
  -3   6   3 3588.85 174.450   1
   1  -2  11 6341.77 186.450   1
  -1   2 -11 5978.40 238.850   1
   3  -5   9 2942.89 144.420   1
  -3   5  -9 2892.22 156.990   1
  -3   5  -9 2972.61 161.610   1
   5  -5   6 853.570 59.0000   1
  -5   5  -6 746.000 55.1300   1
  -5   5  -6 872.020 66.7900   1
   5  -5   6 642.940 57.5600   1
   6   0  -5 4685.32 174.060   1
  -6   0   5 3676.37 192.400   1
   6   0  -5 4711.18 174.200   1
  -1   3 -11 7999.49 255.400   1
   1  -3  11 7609.60 228.950   1
   1  -3  11 8825.33 254.310   1
  -1   3 -11 8857.00 260.740   1
  -6   2   5 4327.88 168.820   1
   6  -2  -5 4477.11 184.200   1
   6  -2  -5 5255.85 180.600   1
   4   3   3 13009.8 324.840   1
  -4  -3  -3 12712.4 392.680   1
   4   3   3 12738.0 327.020   1
   5   3  -3 4271.12 151.510   1
   5   3  -3 3811.37 185.190   1
  -5  -3   3 3986.67 188.900   1
  -5  -3   3 3643.90 176.430   1
   5   3  -3 4408.57 164.160   1
  -1  -3  11 334.080 39.5800   1
  -1  -3  11 338.220 44.3300   1
  -1  -3  11 362.970 47.8800   1
   1   3 -11 426.390 71.5700   1
  -1  -3  11 282.540 42.6900   1
   1   3 -11 330.060 45.2000   1
  -1   6   3 924.460 59.1300   1
  -1   6   3 814.960 98.7400   1
  -1   6   3 884.730 64.5300   1
   1  -5  10 11988.3 307.380   1
  -1   5 -10 13486.5 358.420   1
   1  -5  10 12872.7 332.730   1
  -1   5 -10 12516.6 327.530   1
  -3  -4  -3 4491.27 189.410   1
   3   4   3 4359.65 150.330   1
  -6   4  -4 963.460 64.0900   1
  -6   4  -4 995.740 84.5900   1
   6  -4   4 869.530 75.8700   1
   6  -4   4 1061.54 68.5100   1
  -5  -3   2 3374.90 162.000   1
   5   3  -2 3605.87 173.430   1
   5   3  -2 4018.63 194.050   1
   4   2   5 9648.73 267.080   1
   4   2   5 8741.01 237.170   1
  -4  -2  -5 10151.7 333.430   1
  -3   7  -1 395.820 47.7800   1
  -3   7  -1 374.300 48.0500   1
  -3   7  -1 328.600 42.6400   1
   3  -7   1 373.290 48.2700   1
  -3   7  -1 365.260 46.0000   1
   4  -1  -9 55.1200 32.2900   1
  -4   1   9 108.960 29.5800   1
   4  -1  -9 81.9400 33.5200   1
  -4   1   9 30.3600 30.0500   1
  -4  -3   8 647.640 51.7000   1
   4   3  -8 617.670 62.4800   1
  -4  -3   8 680.560 50.3000   1
   4   3  -8 558.610 58.7100   1
  -4  -3   8 441.720 49.9100   1
  -4  -3   8 562.780 54.0200   1
   4   3  -8 637.320 64.4200   1
   5  -6   0 477.490 49.5100   1
  -5   6   0 495.260 49.3200   1
   5  -6   0 459.150 53.9600   1
  -5   6   0 468.280 74.6600   1
  -5   6   0 425.420 44.4200   1
  -3  -5   6 1556.89 104.040   1
   3   5  -6 1503.83 92.1000   1
   3   5  -6 1536.08 96.5300   1
   3   5  -6 1206.04 84.1700   1
  -3  -5   6 1395.97 85.8400   1
   1  -7   1 649.010 58.8800   1
  -1   7  -1 716.420 59.1100   1
  -1   7  -1 555.890 48.5400   1
  -1   7  -1 562.720 53.3000   1
  -1   7  -1 663.610 53.9300   1
  -3   4   7 54.3200 30.1100   1
  -3   4   7 38.0500 25.3700   1
  -3   4   7 47.1200 32.0300   1
  -3   4   7 12.1000 29.1700   1
   0  -5  10 415.240 49.5400   1
   0   5 -10 400.740 52.7300   1
   0   5 -10 348.210 53.2500   1
   0   5 -10 415.770 45.1100   1
   0  -5  10 434.720 38.5100   1
   0  -5  10 366.090 45.0700   1
   0   5 -10 385.210 42.0000   1
  -4   5  -8 558.190 58.3300   1
  -4   5  -8 595.530 64.6200   1
   4  -5   8 689.970 51.9500   1
   5  -2   7 550.220 45.9400   1
  -5   2  -7 554.590 55.6800   1
  -1  -4  -6 7975.29 294.130   1
   1   4   6 7827.71 217.090   1
  -1  -4  -6 6857.24 252.000   1
   2   6  -4 1170.71 97.8800   1
  -2  -6   4 1276.85 80.0800   1
   2   6  -4 1380.20 78.1500   1
   2   6  -4 1303.88 74.8200   1
   5   3  -4 3311.54 161.480   1
  -5  -3   4 2557.93 132.340   1
   5   3  -4 3188.90 173.370   1
   5   3  -4 3070.03 160.220   1
  -2  -6   3 281.290 45.0600   1
   2   6  -3 300.060 49.4200   1
   2   6  -3 297.750 39.5700   1
   2   6  -3 226.080 33.3200   1
  -3   7  -5 1853.12 115.860   1
  -3   7  -5 2101.09 111.240   1
   3  -7   5 2145.88 122.340   1
  -3   7  -5 2187.69 128.820   1
  -3   7  -5 1722.46 111.500   1
   6   1   0 79.1300 32.4300   1
   6   1   0 106.380 32.9400   1
   6   1   0 95.0800 40.9600   1
   5  -4   7 114.120 33.3000   1
  -5   4  -7 79.6100 29.3300   1
  -5   4  -7 97.7800 41.9500   1
   5  -4   7 130.380 36.1500   1
  -5   6  -4 2742.08 149.250   1
   5  -6   4 2579.26 134.620   1
  -5   6  -4 2606.79 139.480   1
   5  -6   4 2012.13 121.780   1
   6  -5   1 602.910 54.0700   1
  -6   5  -1 584.960 57.5700   1
  -6   5  -1 566.280 51.3800   1
   4   4   0 87.4500 25.5800   1
  -4  -4   0 112.570 23.1500   1
   4   4   0 84.7600 38.7800   1
  -2  -1  -9 268.970 62.9100   1
   2   1   9 359.190 41.3800   1
  -2   7  -6 981.360 62.7100   1
   2  -7   6 956.450 68.5000   1
  -2   7  -6 862.240 71.2700   1
  -2   7  -6 837.120 57.7600   1
   2  -7   6 951.520 73.6700   1
  -2   7  -6 791.930 62.9800   1
  -4  -2   9 7521.98 221.080   1
   4   2  -9 7286.63 264.680   1
   4   2  -9 9100.06 288.510   1
   4   2  -9 9429.23 290.110   1
  -4  -2   9 8323.11 266.960   1
  -4  -2   9 8781.16 247.540   1
  -1  -5  -4 1841.10 124.960   1
   1   5   4 2291.14 116.470   1
  -3   6  -8 34.4600 27.2600   1
  -3   6  -8 15.9600 30.2900   1
  -3   6  -8 -9.7800 22.9700   1
  -4  -4   6 2473.56 133.540   1
   4   4  -6 2321.68 125.580   1
  -4  -4   6 2115.48 121.030   1
   4   4  -6 1994.62 132.890   1
   1   6   1 42.0200 32.6700   1
   1   6   1 5.69000 22.2200   1
   1   6   1 36.4200 37.8900   1
  -6   5  -2 707.200 67.4500   1
  -6   5  -2 695.010 59.0100   1
   6  -5   2 725.540 60.0200   1
   6   1  -4 1960.81 146.920   1
   6   1  -4 1935.97 122.200   1
   6   1  -4 2165.85 128.550   1
   6   1  -4 1655.00 134.380   1
   6  -4  -3 5133.85 182.670   1
  -6   4   3 5329.33 183.760   1
   6  -4  -3 4180.59 170.670   1
   2   2   8 1500.90 91.6700   1
  -2  -2  -8 1561.48 111.800   1
   3   1   8 7215.54 206.350   1
  -3  -1  -8 7432.86 279.460   1
   5   0  -8 5507.12 207.550   1
  -5   0   8 5992.78 196.720   1
  -5   0   8 4954.93 184.980   1
  -5   0   8 5510.24 177.040   1
   5   0  -8 6279.51 215.680   1
   5   0  -8 5696.43 239.280   1
  -1   7  -6 663.820 64.3200   1
   1  -7   6 624.070 52.1400   1
  -1   7  -6 742.220 60.6600   1
  -1   7  -6 649.060 59.1500   1
  -1   7  -6 706.050 53.8800   1
  -5  -3   1 586.720 48.1400   1
   5   3  -1 638.620 58.7500   1
   5   3  -1 653.120 57.2400   1
   0   5   5 539.530 46.7600   1
   0  -5  -5 530.010 55.7800   1
   0  -5  -5 457.950 58.7400   1
  -2  -1  11 16668.7 403.980   1
   2   1 -11 17042.7 470.500   1
  -2  -1  11 17270.1 243.970   1
   3  -3  10 87.9100 29.4400   1
  -3   3 -10 52.8900 35.0700   1
  -3   3 -10 41.9300 27.1100   1
  -6   5   0 3387.12 182.310   1
  -6   5   0 3447.98 164.030   1
   6  -5   0 3327.84 170.360   1
  -2  -2  11 559.340 44.4700   1
   2   2 -11 421.170 53.8000   1
  -2  -2  11 341.800 54.8200   1
  -2  -2  11 477.020 55.8600   1
   2   2 -11 461.080 50.5100   1
  -2   7   0 12.8500 20.6300   1
  -2   7   0 21.6800 30.9900   1
  -2   7   0 27.9800 30.8600   1
   2   6  -5 2567.42 133.880   1
  -2  -6   5 2682.00 144.810   1
   2   6  -5 2841.68 142.370   1
   0   7  -4 18.6900 39.3600   1
   0  -7   4 43.3700 37.5600   1
   0   7  -4 45.3000 30.5500   1
   2   4 -10 10.0100 23.5100   1
   2   4 -10 1.58000 23.1000   1
  -2  -4  10 71.7900 46.6900   1
  -2  -4  10 33.6300 20.6500   1
  -2  -6   2 41.3600 39.1600   1
   2   6  -2 51.6000 27.3800   1
   2   6  -2 57.7200 29.7200   1
   2   6  -2 14.2900 27.6100   1
  -2  -6   2 59.8200 24.6400   1
  -5  -2   7 37.4800 27.7100   1
   5   2  -7 23.2600 25.6000   1
   0  -7   3 33.5700 27.9900   1
   0   7  -3 5.29000 38.5200   1
   0   7  -3 10.8900 33.7400   1
   2   4   5 34.4600 28.8400   1
  -2  -4  -5 -11.610 59.2200   1
   6  -1   4 2017.44 117.610   1
  -6   1  -4 2310.28 157.090   1
   6  -1   4 2316.17 122.890   1
   3   5   0 74.6600 28.3100   1
   3   5   0 32.9600 36.6600   1
  -1   6  -9 8696.83 265.570   1
   1  -6   9 8595.45 252.110   1
  -1   6  -9 9245.71 256.950   1
  -1   6  -9 8145.23 236.860   1
   1  -6   9 9380.27 259.500   1
   0  -4  11 6274.74 207.870   1
   0   4 -11 6256.51 218.180   1
   0  -4  11 6215.63 196.750   1
   0   4 -11 6394.71 218.730   1
   0   4 -11 5509.60 193.720   1
   1  -1  11 615.530 49.3700   1
  -1   1 -11 620.420 59.3600   1
   2  -5  10 7420.18 212.190   1
  -2   5 -10 6668.81 222.650   1
   2  -5  10 6756.32 208.220   1
  -2   5 -10 7286.59 253.480   1
  -1   0  11 257.820 33.9100   1
  -1   0  11 262.230 40.4600   1
   1   0 -11 272.270 41.7300   1
  -1   0  11 308.220 49.0100   1
   4  -5  -5 4649.10 178.360   1
  -4   5   5 4262.84 163.300   1
  -4   5   5 4399.75 180.090   1
  -4   5   5 4366.41 154.120   1
  -4   5   5 4281.17 166.060   1
  -4   5   5 4237.88 161.460   1
  -4   6  -7 1290.32 85.5400   1
  -4   6  -7 1243.69 77.1000   1
   4  -6   7 1316.38 72.2700   1
   4  -3   9 10490.1 279.770   1
  -4   3  -9 10877.4 313.650   1
  -6   3  -5 15718.4 434.860   1
   6  -3   5 14932.3 367.480   1
   6  -3   5 12701.4 336.500   1
  -5   1   8 1.52000 25.0700   1
  -5   1   8 -2.6500 22.5200   1
  -5   1   8 -3.6300 33.1100   1
   5  -1  -8 4.78000 34.6300   1
  -3   0  -9 30.8000 47.5200   1
   3   0   9 41.0000 43.0000   1
   6  -5   3 929.180 61.7700   1
  -6   5  -3 1042.76 73.6600   1
  -6   5  -3 946.020 76.9200   1
  -3   2 -10 20.2000 44.0900   1
   3  -2  10 -26.880 26.5900   1
  -5  -3   5 7832.85 230.520   1
   5   3  -5 8898.57 275.700   1
   5   3  -5 8536.00 249.930   1
  -5  -3   5 8644.89 255.230   1
   3  -1 -10 90.2900 38.5100   1
  -3   1  10 189.560 41.9300   1
  -3   1  10 107.620 32.4000   1
   0   7  -5 45.6900 28.8200   1
   0  -7   5 17.9700 33.0100   1
   0   7  -5 70.5100 36.6500   1
   1  -4  11 2915.81 148.640   1
  -1   4 -11 2910.37 149.280   1
  -1   4 -11 2671.74 150.640   1
   1  -4  11 2382.29 129.060   1
  -3   7   0 557.920 52.4800   1
  -3   7   0 559.580 50.3000   1
   3  -7   0 674.270 64.9800   1
  -3   7   0 523.590 51.1400   1
  -3   7   0 585.440 55.1200   1
  -3  -2  -7 1160.56 83.8500   1
   3   2   7 1156.75 61.0500   1
  -5   6   1 10527.8 303.380   1
  -5   6   1 10096.2 336.790   1
  -5   6   1 10515.6 284.770   1
   5  -6  -1 10516.0 309.680   1
   0   7  -2 4093.75 155.160   1
   0   7  -2 4298.13 161.460   1
   0   7  -2 4132.53 147.810   1
   0   7  -2 4488.71 159.560   1
   0   7  -2 4200.54 153.990   1
   0  -7   2 4584.83 179.120   1
  -5  -1   8 2501.00 136.130   1
   5   1  -8 2113.30 118.720   1
  -5  -1   8 2052.04 110.010   1
   5   1  -8 2325.46 141.660   1
   5   1  -8 2205.62 128.370   1
   6   0   3 588.380 57.4700   1
  -6   0  -3 521.430 70.2300   1
   6   0   3 492.880 47.5300   1
   0   4   7 1532.86 88.6000   1
   0  -4  -7 1360.72 99.3300   1
   0  -4  -7 1438.48 108.280   1
   1   6  -8 2390.04 147.480   1
   1   6  -8 2030.02 112.340   1
  -1  -6   8 2161.61 125.920   1
  -3   4 -10 1703.29 111.190   1
  -3   4 -10 1686.21 128.330   1
   3  -4  10 1757.27 98.2100   1
   3  -4  10 1450.20 84.0200   1
   1   2   9 663.050 51.4900   1
  -1  -2  -9 637.470 64.7700   1
  -2   6  -9 2838.62 158.270   1
  -2   6  -9 2767.32 164.630   1
   2  -6   9 2774.54 138.310   1
  -2   6  -9 2993.40 156.290   1
  -2   6  -9 2598.67 141.360   1
   2  -6   9 2975.76 147.390   1
  -6   1   6 7022.35 235.490   1
   6  -1  -6 7715.48 269.710   1
   6  -1  -6 7277.39 295.920   1
   6  -1  -6 8078.54 251.440   1
  -6   1   6 8045.02 243.400   1
   4  -7   3 847.690 65.3000   1
   4  -7   3 755.100 64.1800   1
  -4   7  -3 727.890 63.1300   1
  -4   7  -3 840.450 54.3600   1
  -4   7  -3 864.120 66.4000   1
  -4   7  -3 797.950 63.0600   1
   6   1   1 283.590 40.9400   1
   6   1   1 242.050 41.0900   1
   6   1   1 299.370 48.6600   1
  -6   5   1 1058.46 98.3600   1
   6  -5  -1 842.330 87.8200   1
  -6   5   1 905.210 64.2100   1
   6  -5  -1 1075.57 69.9400   1
   2   0  10 1791.68 97.3700   1
  -2   0 -10 2275.57 143.820   1
  -3  -3  10 4548.92 166.020   1
  -3  -3  10 4192.33 153.080   1
   3   3 -10 4435.17 170.370   1
   3   3 -10 4374.09 184.100   1
  -3  -3  10 4491.64 148.950   1
  -3  -4   9 306.220 41.9700   1
   3   4  -9 261.030 43.5100   1
   3   4  -9 253.790 37.5400   1
  -3  -4   9 278.930 37.6900   1
  -3  -4   9 250.950 43.5900   1
  -4   7  -2 2337.66 135.010   1
   4  -7   2 2645.13 139.930   1
  -4   7  -2 2203.94 126.810   1
  -4   7  -2 2779.97 137.780   1
  -4   7  -2 2709.40 142.470   1
   0   0  11 7640.78 207.760   1
   0   0  11 7036.43 219.440   1
   0   0 -11 8494.29 272.800   1
  -3   7  -6 1184.90 70.6400   1
  -3   7  -6 1114.59 75.1100   1
  -3   7  -6 941.080 71.2300   1
   3  -7   6 1149.62 71.8700   1
  -3   7  -6 1103.34 81.6300   1
  -5   6  -5 1654.08 109.940   1
  -5   6  -5 1712.49 105.920   1
   5  -6   5 1631.51 97.6100   1
   5  -6   5 1358.83 92.0400   1
  -1   7   0 171.140 36.3800   1
  -1   7   0 208.680 35.8000   1
  -1   7   0 278.580 43.5800   1
  -1   7   0 208.920 42.1200   1
  -1   7   0 243.980 45.8500   1
   1  -7   0 188.600 36.3700   1
  -5   0  -6 39.4000 47.9800   1
   5   0   6 48.5500 35.9100   1
   6  -2   5 2899.37 143.720   1
  -6   2  -5 2827.21 162.960   1
   6  -2   5 2535.58 137.350   1
   5   3   0 1771.66 106.810   1
   5   3   0 1981.20 114.620   1
  -4   4  -9 8393.59 260.470   1
  -4   4  -9 8711.46 263.790   1
   4  -4   9 8955.70 240.940   1
   5   2   3 375.390 38.9400   1
  -5  -2  -3 473.360 67.8000   1
   0  -6   9 903.720 71.0200   1
   0   6  -9 883.340 61.9500   1
   0   6  -9 1020.20 72.9300   1
   0   6  -9 746.650 63.8100   1
   0  -6   9 896.500 78.1800   1
  -2  -6   6 7.16000 34.9900   1
   2   6  -6 9.27000 40.6500   1
   2   6  -6 56.1400 35.9800   1
  -4   6   3 1132.85 70.6000   1
  -4   6   3 1093.19 67.7200   1
  -4   6   3 1059.31 88.4500   1
  -4   6   3 1090.00 72.8700   1
   4  -6  -3 1076.61 70.8600   1
   2  -5  -6 5950.18 246.430   1
  -2   5   6 6270.34 201.140   1
  -2   5   6 5955.66 181.680   1
   4  -2   9 2045.74 107.710   1
   4  -2   9 2092.48 111.830   1
  -4   2  -9 1982.78 135.000   1
   3   5  -7 9974.17 274.920   1
  -3  -5   7 9936.57 288.270   1
  -3  -5   7 9767.12 266.310   1
  -3  -5   7 8488.82 280.370   1
   3   5  -7 10028.6 267.560   1
  -5   5   4 452.320 52.5500   1
   5  -5  -4 403.830 53.0900   1
  -5   5   4 468.210 44.6600   1
  -5   5   4 452.310 51.2400   1
   6   1  -5 94.1600 32.3600   1
   6   1  -5 95.6300 31.0400   1
  -6  -1   5 58.3400 38.8300   1
  -2  -6   1 843.680 62.5600   1
   2   6  -1 878.500 61.9300   1
   2   6  -1 810.730 60.4100   1
  -2  -6   1 879.480 67.9700   1
   2   6  -1 909.740 73.7100   1
   2   6  -1 876.170 60.8300   1
   2   5  -9 424.210 43.2300   1
  -2  -5   9 445.230 45.3100   1
  -2  -5   9 422.210 52.2600   1
   2   5  -9 374.470 47.2100   1
  -2  -5   9 449.470 43.6900   1
   6  -3  -5 2963.08 159.940   1
  -6   3   5 2958.46 154.120   1
  -6   3   5 2398.66 159.250   1
   1   1  10 2211.32 115.040   1
  -1  -1 -10 2255.26 138.970   1
   6   0  -6 313.750 45.0800   1
   6   0  -6 324.970 41.2500   1
  -6   0   6 268.480 43.1400   1
  -6   0   6 225.780 36.5600   1
   6   0  -6 300.080 41.4900   1
  -6   4  -5 13.1200 35.4400   1
   6  -4   5 0.30000 23.1400   1
   6  -4   5 12.7000 24.7800   1
  -2   0  11 3040.45 127.220   1
   2   0 -11 3165.39 162.770   1
  -2   0  11 2603.70 136.910   1
  -2   0  11 3057.46 120.940   1
  -4   7  -4 188.250 41.5900   1
   4  -7   4 163.900 38.3700   1
  -4   7  -4 141.110 35.4700   1
   4  -7   4 176.230 41.4300   1
  -4   7  -4 214.250 48.1800   1
  -4   7  -4 148.020 30.2200   1
   1   5 -10 485.650 50.0800   1
   1   5 -10 551.040 59.2800   1
  -1  -5  10 422.300 49.1600   1
   1   5 -10 425.130 46.9400   1
  -1  -5  10 440.420 43.9200   1
  -1  -5  10 374.570 43.0600   1
   2   5   3 11346.0 362.420   1
  -2   3 -11 244.420 47.3100   1
  -2   3 -11 229.370 40.9300   1
   2  -3  11 250.100 35.4300   1
  -4   3   8 1119.50 73.3100   1
  -4   3   8 1006.19 79.9700   1
   4  -3  -8 1172.94 101.720   1
  -4   3   8 1059.66 67.4800   1
  -2  -3  -7 5389.78 252.780   1
   2   3   7 5101.58 192.770   1
  -2  -3  11 310.180 45.3300   1
  -2  -3  11 435.230 56.2400   1
   2   3 -11 484.470 53.9200   1
  -2  -3  11 385.480 44.4000   1
   2   3 -11 422.130 50.6600   1
   4   4   1 93.7700 44.3400   1
  -4  -4  -1 131.470 26.0700   1
   4   4   1 170.060 34.9700   1
  -2   7  -7 6117.28 228.650   1
   2  -7   7 6811.37 247.390   1
   2  -7   7 6467.74 243.440   1
  -2   7  -7 5395.72 212.730   1
  -2   7  -7 6504.80 231.290   1
   0   6   3 279.920 31.8800   1
  -4   7  -1 6856.92 238.660   1
  -4   7  -1 6009.96 242.200   1
  -4   7  -1 6887.36 246.600   1
   4  -7   1 6912.70 260.450   1
  -2   6   4 3519.51 148.530   1
  -2   6   4 3801.66 144.550   1
  -2   6   4 3552.91 132.210   1
  -1   7  -7 4146.58 165.070   1
  -1   7  -7 3455.84 155.210   1
   1  -7   7 4190.44 173.810   1
  -1   7  -7 4288.94 180.830   1
   1   4 -11 557.360 56.3300   1
   1   4 -11 454.950 49.6100   1
  -1  -4  11 609.160 51.9300   1
  -1  -4  11 512.260 55.0500   1
   1   4 -11 566.140 66.9400   1
  -1  -4  11 594.910 62.5600   1
  -1  -4  11 489.790 52.1200   1
   5  -1   7 705.600 57.1900   1
  -5   1  -7 818.500 77.7400   1
  -4  -4   7 308.550 40.3000   1
   4   4  -7 426.460 54.2900   1
  -4  -4   7 308.210 52.9300   1
   4   4  -7 426.400 49.3000   1
   4   4  -7 288.270 42.8400   1
  -4  -4   7 291.630 36.2400   1
   0  -7   6 1082.64 79.5500   1
   0   7  -6 1103.42 67.2500   1
   0   7  -6 994.260 77.8100   1
  -5   3   7 977.860 77.2600   1
  -5   3   7 1073.75 75.0400   1
  -5   3   7 939.480 70.5900   1
   5  -3  -7 1159.04 74.0200   1
   5  -3  -7 970.340 116.720   1
  -2   2 -11 7113.41 280.990   1
   2  -2  11 7535.35 252.330   1
  -6   5  -4 6894.88 265.770   1
   6  -5   4 5828.71 242.620   1
  -6   5  -4 7130.67 259.860   1
   6  -5   4 6971.36 249.420   1
   5  -5   7 317.180 37.2900   1
   5  -5   7 239.160 37.5200   1
  -5   5  -7 322.310 48.4400   1
  -5   5  -7 325.210 48.2100   1
   0   7  -1 6853.92 247.950   1
   0  -7   1 7156.60 282.590   1
   0   7  -1 6915.47 251.350   1
   0   7  -1 7232.05 257.040   1
   0   7  -1 6451.11 256.460   1
   0   7  -1 6944.89 243.570   1
  -1  -3  -8 484.360 71.3700   1
  -1  -3  -8 459.610 61.7400   1
   1   3   8 497.770 50.6700   1
   6  -2  -6 261.480 51.6200   1
   6  -2  -6 204.000 44.2000   1
  -6   2   6 231.470 35.3600   1
  -6   2   6 268.350 46.4100   1
   5   1   5 2097.96 97.3800   1
  -5  -1  -5 2292.55 131.800   1
  -4  -1  -7 1221.22 98.0700   1
   4   1   7 1278.13 72.0300   1
  -4   0  -8 -15.170 46.6200   1
   4   0   8 -26.940 20.2100   1
   3  -5  -6 1051.14 98.7400   1
  -3   5   6 975.770 69.2000   1
  -3   5   6 905.850 72.0900   1
   1  -5  -6 1143.07 95.6500   1
   1  -5  -6 1249.37 95.8600   1
  -1   5   6 1253.69 73.8600   1
  -2   7   1 4077.29 184.520   1
  -2   7   1 4131.87 171.940   1
  -2   7   1 3374.29 145.840   1
  -2   7   1 4065.77 168.380   1
  -2   7   1 4082.28 165.830   1
  -6   4   4 3267.26 141.310   1
   6  -4  -4 3263.68 137.410   1
  -6   4   4 2988.95 136.770   1
   5   3  -6 586.070 57.4500   1
  -5  -3   6 434.720 49.5900   1
  -5  -3   6 455.410 47.8400   1
   5   3  -6 494.210 56.6800   1
  -4   4   7 177.530 35.3400   1
  -4   4   7 173.400 38.4500   1
   4  -4  -7 177.660 56.7500   1
  -4   4   7 149.500 30.7300   1
  -4   4   7 157.260 35.1700   1
  -4   2   9 1242.79 90.2600   1
   4  -2  -9 1402.26 111.180   1
  -4   2   9 1322.76 84.3500   1
  -4   2   9 1285.77 69.4000   1
   2  -3  -9 122.330 50.5200   1
   2  -3  -9 82.0800 34.9200   1
  -2   3   9 89.9000 32.6500   1
  -2   3   9 95.7000 35.1700   1
  -3   6   4 743.070 71.2700   1
  -3   6   4 655.780 64.3700   1
  -3   6   4 689.100 56.2300   1
   3   5   1 13893.6 436.920   1
   3   5   1 14108.2 434.330   1
   3   5   1 14956.7 463.960   1
  -3  -5  -1 12468.5 409.030   1
  -1   2  10 968.390 74.8100   1
   1  -2 -10 986.360 85.5300   1
  -1   2  10 1029.44 61.7100   1
   5  -4  -6 859.210 99.1300   1
  -5   4   6 871.990 74.4700   1
   5  -4  -6 968.560 80.1400   1
  -5   4   6 827.800 63.4000   1
  -5   4   6 992.240 76.6200   1
  -5   4   6 1018.61 76.8100   1
  -6   5   2 163.370 37.7300   1
   6  -5  -2 159.420 36.0900   1
   6  -5  -2 90.6700 27.8100   1
  -4   7  -5 6982.09 256.600   1
  -4   7  -5 5747.06 232.100   1
   4  -7   5 7351.04 272.670   1
  -4   7  -5 5843.35 237.320   1
  -4   7  -5 7143.75 252.990   1
   4  -7   5 5870.44 230.110   1
   1  -3  -9 56.5700 50.2400   1
   1  -3  -9 92.1100 34.4400   1
  -1   3   9 118.650 35.0700   1
  -4  -3  -4 5068.32 224.260   1
   4   3   4 4978.34 186.450   1
   4   3   4 5468.09 209.480   1
   7  -2  -1 14.0700 26.9200   1
  -1  -6  -2 -1.9900 25.6900   1
   1   6   2 -12.200 37.5000   1
   1   6   2 34.0900 24.9000   1
   7  -2   0 1557.47 87.0300   1
   7  -2   0 1597.21 96.5000   1
   7  -2   0 1452.62 85.7700   1
   2  -4  11 43.6000 20.1300   1
  -2   4 -11 22.0400 44.6800   1
  -2   4 -11 52.8700 30.3000   1
   2  -2 -10 12683.4 439.040   1
  -2   2  10 12391.1 401.460   1
  -2   2  10 11430.0 368.820   1
  -2   2  10 11618.0 362.930   1
  -3   7   1 11906.7 393.180   1
  -3   7   1 12096.4 384.000   1
  -3   7   1 11891.2 382.810   1
   5  -2  -8 16689.7 275.680   1
  -5   2   8 16813.0 265.260   1
  -5   2   8 16254.4 496.550   1
   5  -2  -8 15981.6 561.080   1
  -5   2   8 14233.4 454.300   1
   4   1 -10 707.290 65.1200   1
   4   1 -10 707.060 68.8900   1
  -4  -1  10 730.210 67.5700   1
  -4  -1  10 695.940 56.9100   1
   5  -6  -2 625.360 64.0700   1
  -5   6   2 698.810 58.6900   1
  -5   6   2 697.950 79.8500   1
  -5   6   2 777.850 66.8500   1
   3  -1  10 105.230 26.6800   1
  -3   1 -10 111.080 37.4800   1
  -1   6   4 743.430 58.7800   1
   3   4   4 1173.06 76.6600   1
  -3  -4  -4 893.140 93.3200   1
  -4  -3   9 6748.58 250.110   1
  -4  -3   9 6190.18 226.880   1
   4   3  -9 6906.18 246.530   1
   4   3  -9 6810.37 267.310   1
  -4  -3   9 5232.31 209.090   1
   4   3  -9 6718.12 247.040   1
  -4   0  10 -16.360 20.1400   1
  -4   0  10 14.2200 32.0300   1
   4   0 -10 37.7900 43.9800   1
  -5   3  -8 1603.42 108.250   1
   5  -3   8 1643.84 81.9600   1
  -6  -1  -2 -23.020 46.7400   1
   6   1   2 21.9100 21.4800   1
   7  -3   0 4014.54 168.760   1
  -4   7   0 2790.56 122.840   1
  -4   7   0 2676.96 160.400   1
  -4   7   0 2524.53 129.250   1
   4  -7   0 2921.37 131.460   1
  -4   7   0 2674.96 117.130   1
   2   6  -7 1633.62 103.350   1
   2   6  -7 1839.42 91.2800   1
  -2  -6   7 1503.95 86.7600   1
   5   3   1 8965.29 316.050   1
   5   3   1 9524.71 322.770   1
   7  -2  -2 1394.62 82.4600   1
  -3  -3  -6 2055.07 129.700   1
   3   3   6 1894.64 93.8700   1
   2   6   0 6605.74 230.280   1
  -2  -6   0 5900.73 225.380   1
   2   6   0 6446.14 253.840   1
   3   1 -11 598.810 63.9300   1
  -3  -1  11 832.250 59.9200   1
  -3  -1  11 646.630 59.9200   1
   5  -6   6 420.410 48.0000   1
  -5   6  -6 545.370 57.9700   1
   5  -6   6 373.880 47.3300   1
  -5   6  -6 520.270 53.9300   1
   7  -3  -1 169.840 46.3300   1
  -3   7  -7 302.910 42.1800   1
  -3   7  -7 358.450 47.0600   1
  -3   7  -7 315.640 42.4300   1
   3  -7   7 366.500 43.1900   1
   7  -2   1 3373.43 143.350   1
   7  -2   1 3050.24 138.550   1
   7  -2   1 3256.16 138.360   1
   5   2  -8 2147.24 122.310   1
   5   2  -8 1851.20 99.2100   1
   5   2  -8 2139.77 102.970   1
  -5  -2   8 2041.96 106.060   1
  -3   6  -9 11.2200 30.6200   1
  -3   6  -9 33.2700 26.4000   1
   3  -6   9 15.4300 22.6300   1
   6   2  -2 14.9400 37.5000   1
   6   2  -2 15.6000 33.6400   1
   7  -3   1 134.090 30.2500   1
  -1   7   1 10450.0 357.370   1
  -1   7   1 10216.4 342.580   1
  -1   7   1 10697.4 345.680   1
  -1   7   1 11290.2 358.150   1
  -1   7   1 9200.66 325.680   1
   6   2  -3 2805.08 123.990   1
   6   2  -3 2520.46 122.220   1
   6   2  -3 2745.03 120.650   1
   6   2  -3 2633.37 159.260   1
  -6   1  -5 8502.89 350.020   1
   6  -1   5 8669.80 314.220   1
   1   0  11 117.570 36.0500   1
  -1   0 -11 119.720 37.3800   1
  -3   5 -10 217.250 37.3400   1
  -3   5 -10 186.660 39.6000   1
   3  -5  10 193.610 38.7300   1
  -6  -1   6 683.940 66.0300   1
   6   1  -6 863.330 68.9300   1
  -6  -1   6 829.290 73.1100   1
   6   1  -6 704.820 65.8100   1
   5  -4   8 2829.77 112.350   1
  -5   4  -8 2996.98 134.010   1
  -5   4  -8 2795.41 124.330   1
  -4   5  -9 1294.32 102.680   1
   4  -5   9 1346.40 77.3900   1
  -4   5  -9 1408.64 95.1900   1
   7  -1  -1 540.930 56.3600   1
   7  -1  -1 533.220 57.8500   1
   7  -1  -1 498.900 60.1900   1
   0   7  -7 598.250 56.0800   1
   0  -7   7 614.160 65.4700   1
   0   7  -7 564.040 52.0300   1
   2  -4  -8 27.9400 28.6900   1
   2  -4  -8 64.7200 47.9400   1
  -2   4   8 14.0000 31.5200   1
  -4  -2  -6 180.280 55.3900   1
   4   2   6 133.700 30.9700   1
  -4   6  -8 1648.06 94.3600   1
   4  -6   8 1830.55 90.2000   1
  -4   6  -8 1622.72 96.6200   1
   6  -3   6 6125.72 222.050   1
  -6   3  -6 6284.25 270.120   1
   4  -1   9 722.700 56.9200   1
  -4   1  -9 910.110 79.8300   1
   6   0   4 13497.0 427.920   1
  -6   0  -4 12282.1 437.660   1
   7  -1  -2 52.1400 40.1700   1
   7  -1  -2 72.2900 29.8100   1
   3   2 -11 1190.15 95.6300   1
  -3  -2  11 1140.22 68.8100   1
  -3  -2  11 1232.95 79.6200   1
   3   2 -11 1186.03 91.7500   1
   0  -2  12 936.300 70.1300   1
   0   2 -12 933.500 92.9100   1
   0  -2  12 1041.36 63.0900   1
   0  -2  12 835.740 68.7900   1
   3  -3  -9 172.110 60.0100   1
   3  -3  -9 158.890 41.0700   1
  -3   3   9 201.270 39.6600   1
  -3   3   9 215.380 35.1100   1
  -3   3   9 220.990 39.7400   1
   3   5  -8 3160.62 144.990   1
   3   5  -8 4006.84 164.940   1
  -3  -5   8 3937.60 175.610   1
  -3  -5   8 3348.85 134.200   1
  -3  -5   8 3855.57 120.640   1
   3   5  -8 4021.91 169.610   1
   0   7   0 -5.6800 35.7500   1
   0   7   0 -10.350 28.9600   1
   0   7   0 84.3900 41.3600   1
   0   7   0 -8.7800 24.2600   1
   6   2  -1 603.010 54.0900   1
   6   2  -1 775.140 80.6000   1
   7  -1   0 326.280 51.8000   1
   7  -1   0 364.280 51.9500   1
  -2   1 -11 6912.49 264.970   1
   2  -1  11 7120.90 240.410   1
  -1   5 -11 365.480 43.9400   1
   1  -5  11 440.690 66.1400   1
  -1   5 -11 362.630 50.6800   1
   1  -5  11 331.660 41.7000   1
  -1   5 -11 410.310 53.7800   1
   6  -5   5 981.930 72.9900   1
   6  -5   5 597.100 76.8800   1
  -6   5  -5 810.500 80.8000   1
  -6   5  -5 837.310 74.9900   1
   1   6  -9 6390.35 233.220   1
  -1  -6   9 5844.34 222.590   1
   1   6  -9 6287.66 242.870   1
  -5   2  -8 -18.980 31.4100   1
   5  -2   8 -8.8600 24.3200   1
   1   7  -4 6801.76 238.740   1
  -1  -7   4 6976.42 264.440   1
   1   7  -4 6745.20 244.770   1
  -1  -5  -5 3254.50 152.950   1
   1   5   5 3428.01 126.260   1
   1   2 -12 950.740 89.5300   1
  -1  -2  12 868.230 59.0900   1
   1   2 -12 880.510 77.8600   1
  -1  -2  12 916.890 73.2000   1
   6   2  -4 578.360 58.7300   1
   6   2  -4 394.720 60.0100   1
   6   2  -4 625.950 63.8500   1
   6   2  -4 567.750 57.6100   1
  -1   1  11 353.400 46.9000   1
   1  -1 -11 277.400 55.4400   1
  -1   1  11 422.430 44.8000   1
  -1   1  11 338.040 47.5100   1
   0   2  10 5970.74 218.680   1
   0  -2 -10 5819.16 242.460   1
   7  -3  -2 2662.03 127.170   1
   0   3 -12 6857.40 258.450   1
   0  -3  12 8146.31 266.700   1
   0  -3  12 7045.00 253.310   1
   0   3 -12 7292.94 277.610   1
  -4  -2  10 27.5900 29.7500   1
   4   2 -10 3.29000 37.4900   1
  -4  -2  10 -13.400 34.2400   1
   0  -5  11 3108.47 118.850   1
   0  -5  11 4094.98 166.920   1
   0   5 -11 4069.37 175.920   1
   0   5 -11 3526.05 140.360   1
   0  -5  11 3459.93 171.390   1
   0   5 -11 3813.37 190.120   1
   3   0 -11 11143.7 402.410   1
  -3   0  11 10880.3 342.780   1
  -3   0  11 10647.9 355.450   1
   1   7  -3 9345.40 312.930   1
  -1  -7   3 10284.3 349.140   1
   1   7  -3 10602.1 341.500   1
   1   7  -3 9662.86 343.510   1
   1   7  -3 10128.9 343.740   1
   1  -4  -8 13.1700 55.1500   1
   1  -4  -8 98.0200 33.4800   1
  -1   4   8 115.080 28.5800   1
  -1   6 -10 8729.98 314.530   1
  -1   6 -10 8718.92 298.890   1
   1  -6  10 9240.71 299.750   1
   1  -6  10 8339.73 290.810   1
  -1   6 -10 8508.86 324.640   1
  -1   6 -10 7557.89 265.700   1
   1  -7   8 979.720 76.4100   1
  -1   7  -8 909.480 80.6500   1
  -1   7  -8 1142.05 71.7000   1
  -1   7  -8 1056.63 68.6500   1
  -5   0   9 3575.05 137.940   1
  -5   0   9 3883.61 131.970   1
  -5   0   9 3046.25 163.160   1
   5   0  -9 3943.58 193.900   1
   5   0  -9 3843.17 147.740   1
   2  -7   8 391.640 51.8900   1
   2  -7   8 401.610 47.6500   1
  -2   7  -8 346.540 40.5200   1
  -2   7  -8 365.640 42.3500   1
  -4   7  -6 7728.44 262.130   1
  -4   7  -6 7667.63 271.270   1
  -4   7  -6 6465.51 253.070   1
   4  -7   6 7942.65 276.460   1
   7  -2  -3 2482.84 111.210   1
   7  -2  -3 2172.86 125.670   1
   7  -3   2 11437.8 412.630   1
   7  -3   2 12161.5 425.070   1
   7  -3   2 11920.5 429.020   1
   7  -3   2 13967.2 440.280   1
  -7   3  -2 11980.4 476.370   1
   6  -1  -7 1181.26 100.980   1
   6  -1  -7 1422.76 86.8500   1
  -6   1   7 1035.64 76.3100   1
  -6   1   7 1333.90 88.1800   1
   6  -1  -7 1304.38 104.050   1
   4   4   2 25.2400 29.7300   1
   4   4   2 82.5500 43.3600   1
   6  -4   6 261.390 41.4900   1
  -6   4  -6 325.600 58.5000   1
  -6   4  -6 318.530 49.5400   1
   6  -4   6 340.870 40.0500   1
   1   7  -5 1133.64 78.1200   1
  -1  -7   5 1182.66 81.0400   1
   1   7  -5 1119.55 73.2400   1
   6   0  -7 8559.91 309.490   1
  -6   0   7 7957.56 290.450   1
   6   0  -7 8341.61 306.340   1
   6   0  -7 7597.69 291.290   1
   4   4  -8 1298.71 87.1700   1
  -4  -4   8 1322.40 92.0800   1
  -4  -4   8 1467.51 92.1300   1
   4   4  -8 1383.01 95.2900   1
  -4  -4   8 1270.00 81.0700   1
   4   4  -8 1529.62 86.9200   1
  -3   2  10 824.720 65.2300   1
  -3   2  10 851.100 68.6900   1
   3  -2 -10 820.240 77.1600   1
   0   3   9 196.800 32.4100   1
   0  -3  -9 105.520 52.1300   1
   0  -3  -9 176.370 40.1700   1
   7  -2   2 15186.0 472.270   1
  -7   2  -2 14616.8 509.060   1
   7  -2   2 15832.5 600.750   1
   7  -2   2 15996.7 493.430   1
   5   3  -7 4048.73 183.530   1
  -5  -3   7 3529.64 133.840   1
  -5  -3   7 4091.31 177.100   1
   5   3  -7 4086.11 170.670   1
  -2   1  11 185.360 41.0600   1
   2  -1 -11 139.220 43.1300   1
  -2   1  11 133.580 27.4400   1
  -2   1  11 107.040 27.1500   1
   5   2   4 47.7300 31.6100   1
  -5  -2  -4 93.1600 41.4700   1
   7  -1  -3 703.820 67.7000   1
   7  -1  -3 671.680 71.2500   1
   7  -1  -3 776.460 64.3100   1
  -4   6   4 11.9400 36.2600   1
  -4   6   4 35.5400 26.1600   1
  -4   6   4 -3.0300 23.2800   1
   4  -6  -4 13.1000 27.0500   1
  -6   2  -6 1414.38 97.6000   1
   6  -2   6 1287.50 73.1700   1
  -3   4   8 3682.68 129.320   1
  -3   4   8 3887.28 127.180   1
  -3   4   8 3583.20 145.120   1
   3  -4  -8 3779.85 187.010   1
  -4   5   6 2862.77 218.560   1
  -4   5   6 3018.45 132.340   1
  -4   5   6 2985.25 124.330   1
  -4   5   6 3015.43 150.030   1
  -4   5   6 3130.87 135.280   1
   4  -5  -6 3363.14 176.920   1
  -4   1  10 1121.63 78.2300   1
   4  -1 -10 1298.88 93.5000   1
  -4   1  10 1254.47 73.6500   1
   0  -5  -6 1899.21 122.040   1
   0  -5  -6 2116.73 128.680   1
   0   5   6 2144.37 102.080   1
  -1  -4  -7 3328.87 166.320   1
   1   4   7 3144.23 124.080   1
  -1  -4  -7 2863.48 148.120   1
  -6   3   6 15074.4 490.100   1
  -6   3   6 13716.6 456.750   1
   6  -5  -3 145.840 28.3400   1
  -6   5   3 168.290 36.6400   1
  -6   5   3 160.980 33.9600   1
   6  -5  -3 108.470 39.8700   1
  -6   5   3 154.300 33.1400   1
  -6   6  -2 3324.10 147.210   1
   6  -6   2 3296.88 133.020   1
  -6   6  -2 3338.50 137.470   1
   1   1 -12 5570.37 227.650   1
  -1  -1  12 4821.72 207.220   1
  -1  -1  12 5887.04 210.280   1
  -1  -1  12 5593.93 213.860   1
  -5   5   5 1.31000 21.1000   1
   5  -5  -5 50.2600 34.2500   1
   7  -1   1 54.3500 31.4800   1
   7  -1   1 79.3200 31.4500   1
   7  -1   1 91.5300 30.7000   1
   1   3 -12 3972.42 204.010   1
  -1  -3  12 3309.83 135.990   1
   1   3 -12 3958.02 187.030   1
  -1  -3  12 3857.09 125.130   1
  -1  -3  12 4559.94 167.830   1
  -5  -1   9 41.9700 29.7500   1
   5   1  -9 51.0800 28.8500   1
  -5  -1   9 64.0900 30.1500   1
   5   1  -9 42.2300 28.2900   1
  -2  -4  11 2134.82 103.750   1
   2   4 -11 2742.47 131.740   1
  -2  -4  11 2830.18 123.770   1
   2   4 -11 2976.22 133.130   1
  -2  -4  11 2633.80 118.540   1
  -6   6  -1 1691.63 92.0400   1
   6  -6   1 1831.14 96.6400   1
  -6   6  -1 1636.22 96.4600   1
   6  -6   1 1325.23 104.030   1
  -4   7   1 7987.75 280.850   1
  -4   7   1 7598.71 334.000   1
  -4   7   1 7869.02 288.420   1
   4  -7  -1 8279.75 285.990   1
  -2  -4  -6 225.960 71.0600   1
   2   4   6 304.150 39.9900   1
   7  -4   0 40.8900 29.0300   1
  -2   7   2 375.670 55.7500   1
  -2   7   2 456.980 50.3600   1
  -2   7   2 381.760 42.1100   1
  -2   7   2 413.710 56.2200   1
   7  -4   1 193.290 41.4100   1
   1   7  -2 38.6300 36.9300   1
   1   7  -2 82.2600 36.6800   1
   1   7  -2 69.8900 31.3600   1
  -1  -7   2 63.1400 31.8300   1
   1   7  -2 191.360 53.8500   1
   6   2   0 40.9000 30.3300   1
   6   2   0 22.4700 27.5100   1
   3   4 -10 1048.66 82.8400   1
  -3  -4  10 1531.84 92.4100   1
   3   4 -10 1353.41 88.1400   1
  -3  -4  10 1394.38 79.9400   1
  -3  -4  10 1181.06 67.3000   1
   2  -6  10 885.460 65.1100   1
  -2   6 -10 943.420 71.0800   1
  -2   6 -10 812.560 68.5400   1
  -2   6 -10 636.720 53.6100   1
   2  -6  10 837.640 67.7600   1
  -1   3 -12 522.490 65.5500   1
   1  -3  12 536.420 53.5300   1
  -1   3 -12 409.880 49.1100   1
   1  -3  12 431.840 44.2100   1
   0  -1  12 1443.31 74.8900   1
   0   1 -12 1416.82 96.4300   1
   0  -1  12 1513.18 84.0400   1
   0  -1  12 1176.32 78.3200   1
   0  -6  10 629.050 80.8800   1
   0   6 -10 697.550 56.5900   1
   0   6 -10 598.560 65.6100   1
   0  -6  10 671.470 57.5200   1
   0  -6  10 559.950 67.5300   1
   0   6 -10 542.330 54.1200   1
   5  -1  -9 394.410 53.4500   1
  -5   1   9 386.300 51.2200   1
   5  -1  -9 477.530 59.5200   1
  -5   1   9 345.760 52.5900   1
   0   1  11 283.690 34.2600   1
   0  -1 -11 231.290 60.6300   1
   0   1  11 333.550 36.6200   1
  -2  -5  10 8.03000 43.0200   1
   2   5 -10 0.93000 32.3800   1
   2   5 -10 2.18000 28.6500   1
  -4  -5   3 220.380 31.1000   1
  -4  -5   3 211.700 45.8900   1
   4   5  -3 286.940 49.1100   1
   4   5  -3 313.320 49.3400   1
  -4  -5   4 2070.81 120.920   1
  -4  -5   4 2459.40 119.410   1
   4   5  -4 2231.62 129.070   1
   4   5  -4 2802.31 128.870   1
   4   5  -4 2507.20 109.520   1
  -1   2 -12 2103.55 113.980   1
   1  -2  12 2083.17 93.4800   1
  -6   6  -3 1674.65 100.520   1
   6  -6   3 1279.57 116.470   1
  -6   6  -3 1730.26 105.930   1
   6  -6   3 1601.83 90.9300   1
   6   2  -5 1980.83 99.4700   1
   6   2  -5 2126.49 108.130   1
   3   5   2 6635.35 240.280   1
  -3  -5  -2 5888.87 225.010   1
   3   5   2 7012.53 245.450   1
  -3   7   2 5576.73 229.400   1
  -3   7   2 5667.60 216.180   1
  -3   7   2 5708.81 210.320   1
  -3   7   2 5827.41 215.100   1
  -6   4   5 569.070 58.0900   1
  -6   4   5 523.300 55.6300   1
   6  -4  -5 699.910 63.5700   1
  -6   4   5 619.780 60.6200   1
   6  -4  -5 457.820 66.2600   1
  -5   7  -2 85.6200 28.0400   1
  -5   7  -2 116.070 27.4000   1
   5  -7   2 132.520 39.6000   1
  -5   7  -2 43.4300 30.7600   1
  -2  -5  -4 13253.9 453.490   1
   2   5   4 14097.7 429.660   1
   2   6  -8 445.520 50.4600   1
  -2  -6   8 519.090 57.6500   1
   2   6  -8 519.110 59.9100   1
  -5   7  -3 9684.47 338.690   1
   5  -7   3 10007.9 338.830   1
  -5   7  -3 9535.95 310.920   1
  -2   5 -11 10177.6 359.250   1
  -2   5 -11 9515.55 366.080   1
   2  -5  11 9881.89 327.630   1
   2  -5  11 9649.52 312.540   1
  -5   6   3 243.560 47.1900   1
  -5   6   3 257.550 45.4700   1
  -5   6   3 314.930 38.9900   1
   5  -6  -3 198.410 48.6900   1
  -5   6   3 236.860 42.5100   1
   1   7  -6 1461.38 80.3600   1
   1   7  -6 1267.67 75.6800   1
  -1  -7   6 1375.12 88.1300   1
   7  -4  -1 1010.61 76.4600   1
   7  -3  -3 18820.4 296.600   1
   2   6   1 66.9900 27.6700   1
   2   6   1 143.480 47.5500   1
   5   3   2 4447.68 187.520   1
   5   3   2 4546.84 174.560   1
  -6   6   0 5160.27 228.920   1
  -6   6   0 5350.40 208.660   1
   6  -6   0 5337.40 203.530   1
  -6   6   0 4726.22 245.810   1
   5  -5   8 3101.27 126.770   1
  -5   5  -8 2869.02 142.640   1
  -5   5  -8 2937.33 134.790   1
   6   1   3 980.020 76.4300   1
  -6  -1  -3 1052.93 101.430   1
  -7   4  -2 86.0200 39.4400   1
   7  -4   2 123.070 42.2300   1
  -3  -1  -9 4250.81 216.870   1
   3   1   9 4516.00 169.510   1
   0   6   4 29961.9 314.270   1
  -6   2   7 4060.72 187.700   1
   6  -2  -7 4830.18 258.350   1
  -6   2   7 5130.77 204.390   1
   6  -2  -7 5179.56 215.180   1
  -5   0  -7 10238.1 397.300   1
   5   0   7 10569.9 340.750   1
  -3   3 -11 9.48000 33.4400   1
   3  -3  11 7.05000 20.8100   1
   4  -3  10 906.670 61.8200   1
   4  -3  10 834.940 62.6400   1
  -4   3 -10 870.910 74.6000   1
   2   2   9 667.510 58.5600   1
  -2  -2  -9 710.430 85.0300   1
   4   5  -2 8701.79 315.010   1
   4   5  -2 8974.64 308.320   1
   4   5  -2 8581.56 296.460   1
  -4  -5   2 7314.82 264.470   1
  -7   3  -3 8298.49 353.920   1
   7  -3   3 7361.96 276.890   1
   7  -3   3 8317.32 283.520   1
   2   1  10 14534.0 443.480   1
  -2  -1 -10 13320.7 466.680   1
  -4  -5   5 959.740 76.3400   1
  -4  -5   5 751.410 64.3800   1
   4   5  -5 836.770 73.2800   1
   4   5  -5 999.460 80.2300   1
   0   7  -8 89.1600 27.7000   1
   0  -7   8 66.6900 38.2000   1
   0   7  -8 91.5300 27.2500   1
  -5   7  -1 518.020 59.5400   1
  -5   7  -1 506.190 74.8400   1
  -5   7  -1 486.390 53.5300   1
   5  -7   1 614.140 61.1600   1
  -5   7  -1 591.260 48.7900   1
   3   3 -11 424.610 48.4000   1
  -3  -3  11 482.880 60.1100   1
  -3  -3  11 408.620 51.1600   1
  -2  -2  12 568.280 57.9800   1
   2   2 -12 719.550 75.5600   1
   2   2 -12 709.860 81.0400   1
  -2  -2  12 808.130 64.6500   1
  -2  -2  12 628.790 50.1100   1
   5  -6   7 1737.10 93.5500   1
  -5   6  -7 1801.61 104.890   1
  -5   6  -7 1804.98 102.850   1
   5  -6   7 1382.51 92.3400   1
   7   0  -2 665.590 74.0300   1
   7   0  -2 627.720 54.9500   1
  -2   6   5 3855.33 127.820   1
  -2   6   5 3814.02 146.840   1
   7  -2  -4 2582.93 119.260   1
   7  -2  -4 1726.46 123.390   1
  -3   7  -8 4605.43 199.440   1
  -3   7  -8 4604.02 191.150   1
   3  -7   8 5002.12 193.740   1
   0  -4  12 6130.75 219.170   1
   0   4 -12 5589.87 222.660   1
   0  -4  12 5807.71 220.550   1
   0   4 -12 5635.15 222.780   1
   7  -1  -4 6701.14 254.950   1
   7  -1  -4 5697.25 285.570   1
   7  -1  -4 5818.57 241.040   1
   7  -1  -4 6712.15 248.730   1
   7   0  -1 2554.35 117.420   1
   7   0  -1 2501.68 124.500   1
   7   0  -1 2408.58 128.550   1
   5  -7   4 4826.78 219.230   1
   5  -7   4 5489.52 204.770   1
  -5   7  -4 5936.38 222.200   1
  -5   7  -4 5682.58 234.980   1
   1   5 -11 45.5100 40.9700   1
   1   5 -11 9.68000 25.6700   1
  -1  -5  11 21.9800 29.7800   1
   1   5 -11 -6.8700 37.4700   1
  -1  -5  11 17.7300 21.6800   1
   1   6   3 4246.97 162.020   1
  -4   4 -10 3790.82 171.780   1
  -4   4 -10 3795.78 165.750   1
   4  -4  10 4009.88 159.730   1
   3   2   8 7979.22 269.540   1
  -3  -2  -8 8709.73 340.920   1
  -2  -1  12 118.920 26.5700   1
   2   1 -12 137.910 43.1800   1
  -2  -1  12 176.810 45.4100   1
  -2  -1  12 87.1100 30.5800   1
   6   1  -7 13535.7 440.340   1
  -6  -1   7 13752.4 433.240   1
   6   1  -7 14506.3 462.390   1
   5   4  -3 33.9000 40.7600   1
  -5  -4   3 36.6400 21.9500   1
   5   4  -3 26.2600 30.0200   1
   5   4  -3 23.9700 33.3600   1
  -1   7   2 2386.97 113.900   1
  -1   7   2 2400.55 122.490   1
  -1   7   2 2367.78 110.900   1
  -1   7   2 2202.57 122.610   1
   0   7   1 441.120 56.9100   1
   0   7   1 487.330 46.9600   1
   0   7   1 419.200 49.7500   1
   0  -7  -1 422.600 55.1600   1
   0   7   1 410.960 55.2000   1
   0   7   1 520.530 62.3200   1
   3   6  -4 429.470 53.0100   1
   3   6  -4 473.800 51.9500   1
   3   6  -4 514.020 62.2300   1
  -3  -6   4 445.710 55.6700   1
   5   1   6 36.6900 33.0800   1
  -5  -1  -6 -24.420 55.4900   1
   1   7  -1 402.240 60.9800   1
   1   7  -1 326.570 48.1500   1
  -1  -7   1 303.950 45.9700   1
   1   7  -1 324.790 41.3000   1
   1   7  -1 351.670 50.9300   1
   6  -6   4 1698.75 115.810   1
  -6   6  -4 1969.60 109.070   1
  -6   6  -4 2057.56 112.700   1
   6  -6   4 2017.58 100.440   1
   3  -4  11 54.1000 28.4700   1
  -3   4 -11 51.4500 41.1900   1
  -3   4 -11 105.730 33.3900   1
   3  -4  11 92.6000 25.0000   1
   7  -2   3 130.690 45.9700   1
  -7   2  -3 135.240 60.4300   1
   7  -2   3 152.010 37.2300   1
   7  -1   2 627.420 60.5400   1
   7  -1   2 672.820 60.5400   1
  -7   1  -2 584.780 86.9200   1
   7  -1   2 650.020 62.7400   1
  -2   5   7 22674.7 275.340   1
   2  -5  -7 23619.1 448.040   1
  -3   6   5 862.080 64.6400   1
  -3   6   5 718.780 70.7400   1
  -3   6   5 859.480 69.1300   1
  -1   4 -12 3403.80 154.790   1
   1  -4  12 2886.04 122.440   1
  -1   4 -12 3039.15 148.090   1
   1  -4  12 2835.57 120.360   1
  -5  -4   4 2071.70 101.300   1
   5   4  -4 2443.42 118.140   1
   5   4  -4 2399.23 126.750   1
   5   4  -4 2526.83 116.150   1
   3   6  -3 720.080 59.5400   1
   3   6  -3 798.520 67.1100   1
  -3  -6   3 659.410 74.6200   1
  -3  -6   3 767.080 70.4800   1
   3   6  -3 775.080 67.9400   1
   7   0  -3 5749.28 253.630   1
   7   0  -3 5541.98 234.840   1
   7   0  -3 5662.55 283.260   1
   7   0  -3 6125.79 241.240   1
   0  -4  -8 2016.16 127.310   1
   0   4   8 2473.49 103.810   1
   0  -4  -8 2492.01 134.410   1
  -6   5  -6 13.5400 40.2000   1
  -6   5  -6 32.1000 25.1800   1
   6  -5   6 43.7000 26.7700   1
   6  -5   6 30.8300 24.0000   1
  -5   3   8 656.710 65.6800   1
   5  -3  -8 628.210 81.8900   1
   5  -3  -8 786.620 74.5800   1
  -5   3   8 571.910 50.0200   1
  -5   3   8 660.190 59.5400   1
  -4   7  -7 5316.80 197.890   1
  -4   7  -7 5255.63 213.730   1
  -4   7  -7 5462.52 219.120   1
   4  -7   7 5574.16 204.160   1
   3   0  10 424.560 46.3500   1
  -3   0 -10 469.500 59.2500   1
   7  -4  -2 749.230 68.1300   1
   5  -1   8 17122.0 254.500   1
  -5   1  -8 16141.3 532.980   1
   3  -2  11 -0.5100 30.4900   1
  -3   2 -11 17.4500 31.0800   1
   5   4  -2 27.3400 38.9000   1
   5   4  -2 59.7100 31.2400   1
   5   4  -2 68.0100 28.3700   1
  -5  -4   2 22.5200 22.5900   1
   7   0   0 397.250 45.9700   1
   7   0   0 450.080 49.8900   1
   7   0   0 457.260 57.5200   1
  -4  -3  -5 2541.68 156.220   1
   4   3   5 2357.34 102.470   1
   6   2   1 1196.54 75.0200   1
   6   2   1 1195.49 76.5100   1
  -3  -6   5 19.2900 40.5700   1
   3   6  -5 11.6500 28.4400   1
   3  -1 -11 351.450 62.4800   1
  -3   1  11 248.790 37.4000   1
  -3   1  11 262.930 43.7600   1
  -7   4  -3 837.900 98.0800   1
   7  -4   3 962.270 74.2900   1
   4  -2  10 636.900 54.5900   1
   4  -2  10 720.980 57.9400   1
  -4   2 -10 768.700 83.3400   1
  -6   6   1 261.840 39.8300   1
  -6   6   1 236.280 52.6200   1
  -6   6   1 307.640 42.4600   1
   6  -6  -1 385.740 52.4500   1
  -5   4   7 100.140 47.8200   1
  -5   4   7 96.9900 33.0700   1
   5  -4  -7 122.460 39.6300   1
   5  -4  -7 78.9500 42.6700   1
  -5   4   7 114.000 33.5300   1
  -5   4   7 113.810 37.4200   1
  -5   4   7 109.290 28.9700   1
  -3  -5   9 9168.99 317.830   1
  -3  -5   9 9712.43 319.410   1
   3   5  -9 9440.39 344.430   1
  -3  -5   9 9349.08 311.210   1
   3   5  -9 9724.75 332.250   1
   4  -3  -9 269.200 58.6500   1
  -4   3   9 248.280 39.8800   1
  -4   3   9 167.550 41.2200   1
  -4  -5   1 6486.37 243.230   1
   4   5  -1 8037.08 298.230   1
   4   5  -1 7807.83 270.010   1
   4   5  -1 7919.50 291.000   1
  -2   8  -4 3043.34 122.680   1
  -2   8  -4 2585.92 119.470   1
  -2   8  -4 2781.64 129.350   1
  -2   8  -4 2881.56 129.400   1
   2  -8   4 2557.35 117.850   1
   1   7  -7 75.2900 29.6100   1
  -1  -7   7 162.320 46.7300   1
   1   7  -7 135.040 41.5300   1
  -5   7   0 1607.75 89.1000   1
  -5   7   0 1531.07 117.700   1
  -5   7   0 1669.74 83.8900   1
   5  -7   0 1802.92 100.880   1
  -5   7   0 1301.04 80.2800   1
   1  -1  12 2991.30 115.000   1
  -1   1 -12 3144.36 148.310   1
   4   5  -6 1696.83 99.5700   1
  -4  -5   6 1539.20 91.2900   1
   4   5  -6 1567.41 103.050   1
  -4  -5   6 1788.06 101.100   1
   5   2  -9 16633.2 289.210   1
   5   2  -9 16145.7 511.610   1
  -5  -2   9 15691.4 485.730   1
   5   2  -9 16638.2 304.300   1
   5   2  -9 16725.9 260.640   1
  -2   8  -3 1413.19 120.560   1
  -2   8  -3 1816.75 95.4300   1
  -2   8  -3 1991.44 96.8100   1
  -2   8  -3 1870.38 93.7800   1
  -2   8  -3 1493.61 91.7700   1
   3  -5  -7 13185.2 477.890   1
  -3   5   7 12132.2 384.950   1
  -3   5   7 12171.1 380.440   1
   4   3 -10 806.380 70.5000   1
  -4  -3  10 817.970 62.8300   1
   4   3 -10 724.960 72.8600   1
   4   3 -10 697.930 73.1800   1
  -4  -3  10 874.880 73.9700   1
   4   3 -10 753.350 79.0100   1
   6   2  -6 25.8100 32.9900   1
  -6  -2   6 76.0200 51.5300   1
   6   2  -6 20.2300 34.7300   1
  -1   0  12 2333.73 118.450   1
  -1   0  12 2070.31 126.140   1
  -1   0  12 2392.25 130.520   1
   1   0 -12 2365.55 145.350   1
   3   4   5 6768.70 194.390   1
  -3  -4  -5 6668.03 239.210   1
  -6   1  -6 102.680 49.9500   1
   6  -1   6 150.340 45.7200   1
   1  -6  -5 114.670 42.6200   1
  -1   6   5 106.320 25.5500   1
   5   4  -5 2538.28 136.250   1
  -5  -4   5 2308.73 129.540   1
  -5  -4   5 2768.59 148.860   1
  -5  -4   5 2234.47 122.200   1
   5   4  -5 2905.92 148.460   1
   5   4  -5 3355.99 171.950   1
  -3  -6   2 3375.32 199.910   1
  -3  -6   2 3986.54 154.240   1
   3   6  -2 3734.65 148.070   1
   3   6  -2 3876.88 144.840   1
   3   6  -2 3893.17 164.180   1
  -6   0  -5 5147.40 226.080   1
   6   0   5 4955.09 164.660   1
   2   3   8 1676.67 95.9600   1
  -2  -3  -8 1225.42 113.070   1
   1   4 -12 173.280 33.6700   1
  -1  -4  12 225.730 42.7100   1
   1   4 -12 219.820 41.9800   1
  -1  -4  12 196.140 34.7800   1
  -1  -4  12 160.040 35.6800   1
  -1   7  -9 585.910 65.7300   1
   1  -7   9 637.990 71.9200   1
  -1   7  -9 784.030 128.030   1
  -1   7  -9 694.160 73.9400   1
   5  -7   5 71.3900 30.4500   1
   5  -7   5 55.2800 37.3600   1
  -5   7  -5 92.6900 35.5800   1
  -5   7  -5 70.7300 28.7000   1
  -5   7  -5 85.6000 30.2800   1
   2   3 -12 457.750 59.2700   1
  -2  -3  12 417.940 64.9900   1
  -2  -3  12 265.060 51.8300   1
  -2  -3  12 409.040 50.6800   1
   2   3 -12 503.880 60.9700   1
   1   2  10 2583.84 129.700   1
  -1  -2 -10 3235.49 197.540   1
   4  -7  -2 491.800 62.5200   1
  -4   7   2 410.820 56.8900   1
  -4   7   2 431.970 55.2900   1
  -4   7   2 400.330 54.1700   1
   1  -5  -7 1712.48 133.010   1
   1  -5  -7 1979.90 140.650   1
  -1   5   7 1868.33 103.180   1
  -4  -1  -8 2032.43 145.850   1
   4   1   8 2043.30 110.750   1
  -5  -3   8 11136.6 274.540   1
   5   3  -8 10088.6 291.240   1
   5   3  -8 11920.6 295.630   1
  -5  -3   8 11431.3 283.440   1
   5   3  -8 11365.3 288.530   1
  -4   6  -9 8.56000 33.0000   1
   4  -6   9 -35.310 27.7700   1
  -4   6  -9 20.1500 28.7700   1
  -4   4   8 58.6600 30.8700   1
   4  -4  -8 128.620 50.0200   1
  -4   4   8 68.3500 33.7100   1
  -4   4   8 43.3300 25.0700   1
   2  -7   9 1737.17 104.690   1
  -2   7  -9 1826.31 109.170   1
   2  -7   9 1834.13 114.440   1
  -2   7  -9 1884.83 117.600   1
  -6   3  -7 1906.99 137.050   1
   6  -3   7 1933.72 109.480   1
  -2   0 -11 2336.34 143.980   1
   2   0  11 2212.38 113.670   1
  -6   5   4 642.760 71.7500   1
  -6   5   4 716.690 78.3700   1
   6  -5  -4 697.870 78.3900   1
  -6   5   4 733.790 81.1300   1
   6  -5  -4 537.230 69.3500   1
  -6   5   4 745.080 80.8300   1
  -2   8  -5 4461.48 161.940   1
  -2   8  -5 3629.50 176.890   1
   2  -8   5 3732.18 139.140   1
  -2   8  -5 3770.01 160.020   1
  -2   8  -5 4347.31 153.460   1
   7  -3  -4 528.660 68.4800   1
   7  -3  -4 463.710 59.5800   1
   4   4   3 511.820 55.2900   1
   4   4   3 500.630 57.5600   1
  -3   6 -10 187.600 43.1700   1
  -3   6 -10 142.030 35.2200   1
   3  -6  10 177.880 33.7500   1
   7   0  -4 3494.78 129.090   1
   7   0  -4 3404.76 178.730   1
   7   0  -4 2831.41 185.560   1
   7   0  -4 2920.00 195.930   1
  -3   8  -3 945.050 106.550   1
  -3   8  -3 1124.11 98.7200   1
  -3   8  -3 955.830 96.0900   1
   3  -8   3 1174.28 81.7300   1
  -3   8  -3 1143.03 68.4700   1
  -1  -6  10 448.710 51.5400   1
  -1  -6  10 455.750 56.3900   1
  -1  -6  10 412.530 59.3700   1
   1   6 -10 418.920 61.6500   1
   1   6 -10 443.340 52.4400   1
  -1  -6  10 465.850 54.1200   1
  -5  -4   1 628.220 69.5800   1
   5   4  -1 685.380 69.9800   1
   5   4  -1 654.540 74.1800   1
  -3   8  -4 5899.79 181.250   1
   3  -8   4 6001.82 191.370   1
  -3   8  -4 6274.62 195.850   1
  -2   3 -12 263.520 52.8900   1
   2  -3  12 338.560 46.0400   1
  -2   3 -12 274.330 45.7200   1
   5  -2  -9 4830.59 180.010   1
  -5   2   9 4320.16 153.500   1
   5  -2  -9 4261.42 216.500   1
  -5   2   9 4339.02 146.550   1
  -4   0  -9 55.5100 37.8500   1
   4   0   9 -20.710 31.7800   1
  -2   8  -2 82.6200 40.5500   1
  -2   8  -2 29.1300 29.9400   1
  -2   8  -2 32.8300 26.4900   1
  -2   8  -2 14.9600 41.8100   1
   5  -3   9 399.180 48.7000   1
  -5   3  -9 539.860 71.1300   1
   3   6  -6 -9.3900 36.1200   1
  -3  -6   6 18.5000 43.9700   1
   3   6  -6 6.01000 26.9700   1
  -4  -4   9 1886.28 116.690   1
  -4  -4   9 1894.42 109.220   1
  -4  -4   9 1888.21 112.870   1
   4   4  -9 2113.94 120.450   1
   4   4  -9 1999.81 116.130   1
   4   4  -9 1961.28 126.410   1
   6  -4   7 6462.82 211.470   1
   6  -4   7 8048.79 220.090   1
  -6   4  -7 7683.57 233.890   1
   0   0  12 1743.48 121.180   1
   0   0 -12 2348.46 159.430   1
   0   0  12 2314.41 117.940   1
   7  -3   4 471.910 57.6100   1
   7  -3   4 577.440 62.5800   1
  -7   3  -4 673.610 95.1500   1
   7   0   1 74.6500 37.8900   1
   7   0   1 81.1200 40.3600   1
   7   0   1 77.1200 37.7400   1
  -5   4  -9 6630.77 204.970   1
   5  -4   9 6075.92 173.150   1
  -5   4  -9 6083.96 221.280   1
  -2   0  12 2034.92 107.000   1
  -2   0  12 1652.94 142.410   1
  -2   0  12 2094.96 117.680   1
   2   0 -12 2049.59 127.750   1
   7  -1  -5 230.850 46.3100   1
   7  -1  -5 287.290 57.2000   1
  -7   1   5 264.280 50.2900   1
   7  -1  -5 332.160 54.8700   1
   6  -6   5 2993.17 155.700   1
  -6   6  -5 2884.95 157.730   1
   6  -6   5 2058.03 130.140   1
  -6   6  -5 2889.20 148.960   1
  -1   8  -4 280.000 42.9200   1
  -1   8  -4 331.990 55.6000   1
   1  -8   4 270.260 46.4800   1
  -1   8  -4 343.660 75.4600   1
  -1   8  -4 310.330 42.5500   1
  -4   2  10 1360.19 82.8300   1
  -4   2  10 1515.63 97.2400   1
   4  -2 -10 1532.98 113.930   1
   1   1  11 1603.53 95.6500   1
  -1  -1 -11 1945.10 128.510   1
   6   0  -8 3529.83 156.620   1
   6   0  -8 3609.84 139.730   1
  -6   0   8 2730.96 154.840   1
  -6   0   8 3489.00 133.650   1
   6   0  -8 3318.08 192.360   1
  -4  -1  11 1978.64 107.330   1
  -4  -1  11 1979.29 118.250   1
   4   1 -11 1934.59 125.740   1
  -1  -3  -9 277.320 69.0500   1
   1   3   9 244.150 38.1100   1
  -3   8  -2 155.310 31.0100   1
  -3   8  -2 167.180 40.0300   1
  -3   8  -2 145.010 40.5100   1
  -3   8  -2 164.330 38.3200   1
   3  -8   2 176.820 41.2100   1
   7  -5   1 90.9800 29.4200   1
  -7   5  -1 254.510 40.9600   1
  -4   5 -10 1706.57 118.050   1
   4  -5  10 1614.10 92.3400   1
  -4   5 -10 1575.38 113.230   1
   6  -1  -8 403.020 55.2000   1
   6  -1  -8 445.550 67.2700   1
  -6   1   8 417.480 56.2200   1
  -6   1   8 319.740 50.9100   1
  -1   8  -3 23.7500 37.5000   1
   1  -8   3 13.4600 27.0400   1
  -1   8  -3 -15.380 24.4300   1
  -2   7   3 16.1400 26.7000   1
  -2   7   3 3.06000 35.8900   1
  -2   7   3 48.9700 40.4600   1
  -2   7   3 48.3700 30.7100   1
   7  -2  -5 117.320 31.5000   1
   7  -2  -5 88.9300 31.2200   1
  -7   2   5 98.2300 36.4800   1
   1   7   0 553.570 70.5600   1
   1   7   0 525.970 63.1400   1
  -1  -7   0 552.790 67.6500   1
   1   7   0 487.510 62.4700   1
   1   7   0 626.030 63.7200   1
   3   3   7 7236.83 200.510   1
  -3  -3  -7 7545.82 254.150   1
  -3   8  -5 262.550 39.5000   1
  -3   8  -5 343.630 52.2300   1
  -3   8  -5 269.510 48.4500   1
   3  -8   5 288.940 48.4600   1
  -3   8  -5 204.840 38.0300   1
   2   6  -9 2064.90 126.150   1
   2   6  -9 1689.64 113.020   1
  -2  -6   9 1864.57 115.710   1
   7  -4  -3 318.750 51.3900   1
   7  -4  -3 237.200 37.4500   1
  -1   8  -5 1046.34 110.390   1
  -1   8  -5 1199.51 88.6000   1
  -1   8  -5 1071.65 105.800   1
   1  -8   5 1126.42 111.170   1
  -1   8  -5 1242.81 85.2000   1
  -1   8  -5 1153.96 83.4700   1
   2  -2  12 -6.3000 21.6100   1
  -2   2 -12 25.8800 53.4000   1
   7  -5   0 712.330 78.2100   1
  -7   5   0 709.480 75.3200   1
  -3   7   3 6956.74 201.880   1
  -3   7   3 7070.57 207.120   1
  -3   7   3 6822.00 210.610   1
  -3   7   3 7283.42 223.310   1
   7  -5   2 11269.1 283.520   1
  -7   5  -2 11049.7 299.150   1
  -7   5  -2 10264.8 331.020   1
   7  -1   3 93.7400 33.3700   1
  -7   1  -3 72.0500 48.7500   1
   7  -1   3 41.8600 26.5300   1
   2   6   2 223.150 58.9700   1
  -2  -6  -2 208.420 37.3800   1
   2   6   2 257.970 34.9200   1
  -5  -2  -5 2134.47 149.500   1
   5   2   5 2070.36 112.890   1
  -3  -6   1 1042.00 107.250   1
   3   6  -1 1094.69 105.970   1
   3   6  -1 1105.34 98.5700   1
   3   6  -1 1095.46 99.7500   1
  -2   4 -12 556.810 69.7600   1
  -2   4 -12 540.920 67.3500   1
   2  -4  12 599.190 62.0400   1
  -5  -4   6 2664.54 142.660   1
   5   4  -6 3310.35 167.970   1
  -5  -4   6 3177.48 164.880   1
   5   4  -6 3039.92 170.370   1
  -3   5 -11 -4.8200 27.5100   1
  -3   5 -11 -20.870 23.4600   1
  -4   6   5 75.3600 33.6500   1
  -4   6   5 43.2800 22.2600   1
  -4   6   5 81.3200 35.6400   1
  -4   0  11 1896.18 103.790   1
  -4   0  11 1902.32 112.210   1
   4   0 -11 2042.91 145.790   1
  -2   3  10 8117.33 212.700   1
  -2   3  10 7508.83 210.630   1
   2  -3 -10 6610.35 222.140   1
   2  -3 -10 6871.53 247.320   1
  -2   8  -6 8468.83 237.970   1
   2  -8   6 8429.75 241.630   1
  -2   8  -6 8443.37 239.920   1
  -2   8  -6 7143.32 216.850   1
   4   2   7 2647.29 137.080   1
  -4  -2  -7 2923.91 177.960   1
   5   3   3 244.380 41.6600   1
  -5  -3  -3 317.450 68.3900   1
  -5   6   4 771.690 75.0100   1
  -5   6   4 798.110 89.0500   1
  -5   6   4 776.380 81.1700   1
  -5   6   4 825.170 80.5900   1
   5  -6  -4 835.070 83.6200   1
   7  -4   4 2007.65 112.250   1
   7  -4   4 1403.36 130.050   1
  -7   4  -4 1904.07 146.840   1
  -6   3   7 2133.98 130.680   1
   6  -3  -7 2179.75 127.050   1
  -6   3   7 1653.64 107.320   1
   6  -3  -7 2114.23 171.880   1
   3   5   3 3504.00 117.090   1
  -6   2  -7 104.140 45.4800   1
   6  -2   7 8.80000 30.7000   1
   4   5   0 76.5900 39.7400   1
  -4  -5   0 89.4900 28.4600   1
   4   5   0 134.090 32.8300   1
  -1   6 -11 173.860 33.4800   1
  -1   6 -11 180.030 39.4400   1
   1  -6  11 170.400 35.1600   1
  -1   6 -11 235.470 35.2800   1
   1  -6  11 170.510 32.4800   1
   6  -6  -2 155.990 38.1900   1
  -6   6   2 118.230 28.9400   1
  -6   6   2 108.550 37.9700   1
  -6   6   2 157.730 34.4000   1
  -5   7   1 1216.31 83.6300   1
   5  -7  -1 1437.12 95.8900   1
  -5   7   1 1499.09 96.8700   1
  -5   7   1 1507.79 96.1600   1
   0   7  -9 129.490 30.3500   1
   0   7  -9 154.740 32.1600   1
   0  -7   9 143.150 45.5800   1
  -6  -1  -4 72.5200 45.7700   1
   6   1   4 94.4400 34.7900   1
   7  -2   4 33.8200 28.5200   1
   7  -2   4 44.8900 32.9500   1
   4   5  -7 8668.60 272.820   1
  -4  -5   7 9219.34 267.200   1
   4   5  -7 10513.4 264.590   1
  -4  -5   7 10148.2 278.220   1
  -4  -5   7 9024.39 266.150   1
  -5   5   6 28.0700 33.9600   1
  -5   5   6 18.5200 21.3600   1
   5  -5  -6 -47.970 46.7700   1
  -1  -5  -6 71.3800 29.3800   1
   1   5   6 87.0300 29.7100   1
  -1  -5  -6 61.4200 65.8600   1
  -6   4   6 6.13000 22.3700   1
   6  -4  -6 -15.290 48.1100   1
   1  -3 -10 2093.75 215.860   1
   1  -3 -10 1707.94 110.200   1
  -1   3  10 1811.27 100.070   1
  -2   8  -1 12045.0 307.480   1
  -2   8  -1 13519.5 323.000   1
  -2   8  -1 13788.1 318.800   1
  -2   8  -1 13859.8 323.110   1
  -1   8  -2 888.140 85.6700   1
  -1   8  -2 1029.74 91.8000   1
  -1   8  -2 1022.90 95.4200   1
   1  -8   2 918.690 97.2600   1
  -1   8  -2 986.770 99.0800   1
   6   2   2 335.500 53.8500   1
   6   2   2 411.290 58.0200   1
   5  -7   6 797.230 77.1100   1
  -5   7  -6 713.160 72.2600   1
   5  -7   6 549.450 66.1700   1
  -5   7  -6 760.720 79.7600   1
   5  -2   9 77.0400 29.6800   1
  -5   2  -9 112.800 55.9800   1
   3  -1  11 1076.02 93.7800   1
  -3   1 -11 959.490 95.8700   1
  -5   0  10 425.010 52.6400   1
   5   0 -10 432.050 59.6200   1
  -5   0  10 386.070 59.2800   1
   5   0 -10 335.950 54.7700   1
  -4  -2  11 16215.9 371.880   1
   4   2 -11 15608.8 377.640   1
  -4  -2  11 15991.4 348.100   1
   4   2 -11 15471.0 386.890   1
  -1  -7   8 2564.37 144.440   1
   1   7  -8 2700.73 148.860   1
   1   7  -8 2654.95 152.440   1
  -1   2  11 393.000 52.0200   1
   1  -2 -11 423.640 68.9400   1
  -1   2  11 441.360 54.7100   1
   2  -2 -11 3559.81 172.800   1
  -2   2  11 3444.51 112.160   1
  -2   2  11 3061.24 164.280   1
  -2   2  11 3288.39 173.380   1
  -3   8  -1 676.900 74.6300   1
  -3   8  -1 960.650 90.6900   1
  -3   8  -1 961.520 92.6100   1
  -3   8  -1 874.420 85.2200   1
   5   4   0 4264.43 150.300   1
   5   4   0 4477.63 161.640   1
  -5   6  -8 1116.89 104.580   1
   5  -6   8 1283.34 85.0600   1
  -5   6  -8 1152.82 66.9900   1
  -7   5   1 797.640 84.3400   1
   7  -5  -1 547.550 97.1000   1
   7  -5  -1 767.880 82.2400   1
   0   7   2 3302.80 170.320   1
   0   7   2 3250.42 171.080   1
   0  -7  -2 3407.27 189.900   1
   0   7   2 3250.17 161.190   1
  -3  -1  12 230.430 30.4100   1
  -3  -1  12 310.760 59.3600   1
   3   1 -12 234.950 42.9000   1
   7   0  -5 108.970 31.6800   1
   7   0  -5 164.520 34.5700   1
   7   0  -5 57.5700 39.6800   1
   7   0  -5 100.170 29.6300   1
  -7   0   5 96.1600 33.8800   1
   3  -7   9 2407.24 129.790   1
  -3   7  -9 1988.74 119.730   1
  -3   7  -9 2376.18 139.440   1
  -3   7  -9 2714.91 144.640   1
  -3   7  -9 2590.55 146.960   1
   1  -5  12 5069.52 161.890   1
  -1   5 -12 5611.96 182.640   1
   1  -5  12 5563.31 171.430   1
  -1   5 -12 5192.48 185.930   1
  -1   8  -6 72.2100 38.2800   1
   1  -8   6 35.0300 33.9000   1
  -1   8  -6 36.7200 34.5800   1
   3   6  -7 3263.71 164.150   1
   3   6  -7 2529.88 177.650   1
  -3  -6   7 2848.80 146.600   1
   3   6  -7 3006.37 153.490   1
  -4   7  -8 -14.860 32.5900   1
  -4   7  -8 -3.7200 35.6700   1
  -7   5  -3 8070.22 245.040   1
   7  -5   3 8468.60 225.210   1
  -7   5  -3 8154.25 292.060   1
   0  -5  12 1192.06 102.910   1
   0   5 -12 1111.68 103.620   1
   0   5 -12 1495.21 104.650   1
   0  -5  12 1370.43 88.8900   1
   0   5 -12 1314.11 93.1700   1
   0  -5  12 1563.79 91.9200   1
   0   6 -11 938.160 89.6100   1
   0   6 -11 1135.72 104.000   1
   0  -6  11 864.900 86.3500   1
   0   6 -11 872.510 90.4400   1
   0   6 -11 1125.34 109.360   1
   0  -6  11 908.520 101.270   1
   0  -6  11 1181.01 69.0700   1
   0  -6  11 1133.46 96.4100   1
  -4   5   7 1917.59 113.630   1
  -4   5   7 1892.43 114.510   1
  -4   5   7 1699.05 116.060   1
  -4   5   7 1549.33 106.960   1
   4  -5  -7 1904.61 150.650   1
  -5  -1  10 6182.29 188.570   1
   5   1 -10 5742.69 194.930   1
  -5  -1  10 5169.03 159.210   1
   6   3  -3 2093.49 127.350   1
   6   3  -3 2008.28 117.490   1
   6   3  -3 1786.18 113.770   1
   6   1  -8 7610.66 232.790   1
  -6  -1   8 7553.64 225.690   1
   6   1  -8 7166.26 259.230   1
   6   2  -7 -9.4400 37.6400   1
   6   2  -7 9.64000 22.6600   1
  -6  -2   7 -7.5700 29.6500   1
  -3  -2  12 3246.85 157.060   1
   3   2 -12 3043.99 174.790   1
  -3  -2  12 3098.19 156.260   1
   3   2 -12 3003.28 171.610   1
   2  -4  -9 3780.92 165.840   1
  -2   4   9 4272.85 146.000   1
   2  -4  -9 4326.87 209.520   1
  -3   8  -6 5642.33 174.790   1
   3  -8   6 5753.73 208.540   1
  -3   8  -6 4560.04 172.940   1
  -3   8  -6 5584.56 182.990   1
   4  -1  10 19548.0 398.690   1
  -4   1 -10 17808.3 450.120   1
   2   7  -4 713.180 75.1800   1
  -2  -7   4 823.370 85.9400   1
   2   7  -4 983.740 95.1400   1
   2   7  -4 885.790 94.4800   1
   2   7  -4 781.920 89.9100   1
  -3  -4  11 33.4700 28.3200   1
   3   4 -11 15.1200 30.6900   1
  -3  -4  11 10.4000 26.2100   1
  -3  -4  11 37.8100 35.8400   1
   3   4 -11 16.1200 25.1200   1
   3   4 -11 27.0700 36.9600   1
   2   5 -11 10336.1 279.780   1
  -2  -5  11 10494.5 276.080   1
   2   5 -11 10105.0 284.980   1
   2   5 -11 10494.8 274.210   1
  -2  -5  11 10007.5 248.450   1
  -2  -5  11 9485.96 255.840   1
   6  -5   7 8693.83 227.180   1
  -6   5  -7 8176.83 280.100   1
  -6   5  -7 8247.35 239.980   1
   2  -6  11 5248.79 161.530   1
  -2   6 -11 5018.39 167.690   1
   2  -6  11 5361.10 171.130   1
  -2   6 -11 5172.92 183.180   1
  -1   7   3 275.900 54.4100   1
  -1   7   3 303.160 61.1900   1
  -1   7   3 192.440 40.6500   1
  -1   7   3 225.460 34.7000   1
   7   1  -2 7376.86 214.890   1
   7   1  -2 7061.76 227.220   1
   6   3  -2 3872.44 147.460   1
   6   3  -2 4279.59 162.910   1
   7   0   2 4457.42 156.210   1
  -7   0  -2 3937.78 191.890   1
   7   0   2 4429.01 166.000   1
  -5   5  -9 231.630 48.2700   1
  -5   5  -9 309.280 47.1000   1
   5  -5   9 267.460 39.5500   1
  -2  -5  -5 169.040 65.3600   1
   2   5   5 79.6800 25.8200   1
  -4   8  -3 804.480 87.5000   1
  -4   8  -3 1029.84 93.5300   1
   4  -8   3 1011.31 93.2100   1
  -4   8  -3 916.840 87.1700   1
  -4   8  -3 867.970 87.9000   1
   6   3  -4 2426.98 136.810   1
   6   3  -4 2122.62 126.380   1
   6   3  -4 2277.75 135.640   1
  -2  -7   5 3.84000 39.7200   1
   2   7  -5 -24.570 37.5900   1
   2   7  -5 49.2900 30.0200   1
   2   7  -3 1508.15 96.8200   1
  -2  -7   3 1461.30 103.670   1
   2   7  -3 1385.23 96.2600   1
   2   7  -3 1594.60 109.170   1
  -6   2   8 1006.01 98.6900   1
   6  -2  -8 1145.56 107.910   1
  -6   2   8 1271.44 90.0300   1
  -6   2   8 1198.76 77.1000   1
   6  -2  -8 1330.19 91.4300   1
  -3   3  10 606.230 65.2900   1
  -3   3  10 601.230 69.2100   1
  -3   3  10 560.020 66.8500   1
  -3   3  10 611.810 68.9800   1
   3  -3 -10 603.540 78.5600   1
   3  -3 -10 486.640 67.7500   1
   7   1  -3 1599.51 114.880   1
   7   1  -3 1347.37 137.320   1
   7   1  -3 1764.52 108.760   1
   7   1  -3 1664.06 103.170   1
  -4   8  -4 6369.88 202.470   1
   4  -8   4 6716.90 214.500   1
  -4   8  -4 6723.28 186.600   1
  -4   8  -4 5527.54 203.600   1
   0  -5  -7 1182.07 99.5900   1
   0  -5  -7 1065.53 109.640   1
   0   5   7 1086.69 95.9400   1
   1   6   4 7237.49 196.630   1
   0  -6  -5 43.9400 48.5100   1
   0   6   5 10.4100 30.3300   1
   7   1  -1 -5.7700 38.0800   1
   7   1  -1 37.2400 38.5600   1
  -7   3   5 5216.77 208.200   1
  -2  -4  12 6981.99 207.480   1
  -2  -4  12 7216.63 193.820   1
  -2  -4  12 6074.64 197.670   1
   2   4 -12 6507.36 198.050   1
   2   4 -12 6548.42 212.430   1
   4  -8   2 3623.21 147.510   1
  -4   8  -2 3474.26 122.350   1
  -4   8  -2 3161.90 175.190   1
  -4   8  -2 3440.41 115.980   1
   2   4   7 3596.77 128.440   1
  -2  -4  -7 3500.82 175.440   1
   6  -6   6 1683.73 106.210   1
  -6   6  -6 1842.09 109.600   1
  -6   6  -6 1861.38 119.040   1
   6  -6   6 1337.19 99.1600   1
  -1   4   9 2330.93 120.040   1
   1  -4  -9 2412.65 156.580   1
   1  -4  -9 2136.96 136.340   1
   2  -8   7 2194.32 149.520   1
  -2   8  -7 1961.76 123.270   1
   2  -8   7 2493.41 140.070   1
  -2   8  -7 2166.36 127.830   1
  -2   8  -7 2367.89 136.870   1
   4  -7  -3 4305.19 160.350   1
  -4   7   3 4171.48 152.330   1
  -4   7   3 4501.63 174.390   1
  -4   7   3 4069.11 194.440   1
   1   0  12 15.4900 38.3600   1
  -1   0 -12 -25.250 35.8700   1
   5  -1 -10 2362.76 137.080   1
  -5   1  10 2118.41 121.440   1
  -5   1  10 1944.74 107.460   1
   5  -1 -10 2072.58 154.130   1
  -1   8  -1 134.380 31.5200   1
  -1   8  -1 169.090 35.2600   1
  -1   8  -1 200.680 40.0800   1
   1  -8   1 138.110 33.3700   1
  -1   8  -1 192.470 34.4600   1
   3   6   0 12441.8 305.460   1
   3   6   0 12845.2 312.080   1
   3   6   0 12451.8 313.350   1
  -3  -6   0 11001.0 314.960   1
   1   4   8 763.080 72.5700   1
  -1  -4  -8 646.710 74.6200   1
  -1  -4  -8 799.870 101.220   1
   3  -4  -9 4625.52 197.990   1
  -3   4   9 4874.75 174.480   1
  -3   4   9 5713.41 180.930   1
  -3   4   9 5192.26 174.060   1
   3  -4  -9 5447.16 226.010   1
   5   4  -7 7526.81 278.540   1
  -5  -4   7 7281.14 207.610   1
   5   4  -7 8738.43 238.810   1
  -5  -4   7 8386.60 241.270   1
   6   3  -1 1100.27 99.0200   1
   6   3  -1 952.310 93.4800   1
  -3   0  12 5633.49 165.040   1
  -3   0  12 6037.29 187.620   1
   3   0 -12 5745.29 235.350   1
   0  -2  13 217.480 35.7800   1
   0  -2  13 195.580 38.6300   1
   0   2 -13 162.430 42.8700   1
   0   3 -13 370.190 57.8400   1
   0   3 -13 315.220 53.7200   1
   0  -3  13 358.220 55.2000   1
   0  -3  13 313.840 41.6500   1
   7  -1  -6 700.020 107.130   1
  -7   1   6 955.280 98.1300   1
  -7   1   6 649.870 78.0300   1
   7  -1  -6 892.470 99.3100   1
   7  -1  -6 697.850 86.4500   1
   7  -1  -6 900.460 96.0000   1
  -3  -5  10 4199.64 146.950   1
  -3  -5  10 3903.50 144.550   1
   3   5 -10 4134.82 174.930   1
   3   5 -10 4334.69 167.260   1
  -3  -5  10 4632.10 168.840   1
   7  -3   5 167.090 47.4700   1
  -7   3  -5 165.800 51.4200   1
   7  -3   5 107.180 25.8900   1
  -4   1  11 22238.3 460.510   1
  -4   1  11 23172.8 464.080   1
   4  -1 -11 24178.7 444.980   1
   7  -4  -4 245.740 46.1800   1
   7  -4  -4 370.860 53.6600   1
  -1  -2  13 69.2100 29.6600   1
   1   2 -13 99.2500 43.5700   1
  -1  -2  13 116.350 31.9200   1
  -2   1 -12 8335.52 285.640   1
   2  -1  12 8643.84 220.600   1
  -7   5   2 4001.51 149.760   1
   7  -5  -2 3911.88 148.350   1
   0   8  -4 481.320 61.5800   1
   0   8  -4 515.590 67.7400   1
   0  -8   4 471.200 69.6900   1
   2   7  -6 2755.98 149.960   1
   2   7  -6 2579.59 151.510   1
  -2  -7   6 2833.57 153.040   1
  -2   6   6 174.940 39.2400   1
  -2   6   6 205.440 40.4900   1
   2  -6  -6 353.480 72.6600   1
   7   1  -4 2160.32 132.320   1
   7   1  -4 1706.82 124.540   1
   7   1  -4 1793.10 132.230   1
   7   1  -4 1769.98 134.010   1
   6   3  -5 4356.79 160.340   1
   6   3  -5 4618.43 167.000   1
   6   3  -5 4668.61 177.110   1
  -4   8  -5 84.9500 34.5300   1
  -4   8  -5 98.0500 31.4500   1
  -4   8  -5 97.4500 32.4300   1
  -4   8  -5 149.340 37.1200   1
   4  -8   5 120.890 44.2100   1
   2   7  -2 9572.18 262.170   1
  -2  -7   2 10180.8 288.990   1
   2   7  -2 9335.64 251.680   1
   2   7  -2 9700.15 255.680   1
   5   0   8 2994.29 145.700   1
  -5   0  -8 3247.09 205.270   1
   5   0   8 3227.72 167.890   1
   5   3  -9 8625.03 252.440   1
  -5  -3   9 8456.53 232.300   1
   5   3  -9 9113.17 238.880   1
   5   3  -9 7777.61 285.020   1
  -5  -3   9 8284.53 221.090   1
  -2   8   0 11005.5 290.330   1
  -2   8   0 11338.4 284.410   1
  -2   8   0 11103.3 271.100   1
   1   7   1 2138.12 148.380   1
   1   7   1 1988.15 129.930   1
  -1  -7  -1 2325.85 142.520   1
   1   7   1 2245.62 127.140   1
   6  -5  -5 1718.58 107.020   1
  -6   5   5 1437.26 97.3200   1
  -6   5   5 1727.32 112.570   1
  -6   5   5 1660.50 108.820   1
   0  -2 -11 0.21000 36.6100   1
   0   2  11 18.6300 22.6200   1
  -1   7 -10 921.600 94.4300   1
  -1   7 -10 920.010 87.2000   1
   1  -7  10 1119.79 101.410   1
   1  -7  10 899.390 110.510   1
  -1   7 -10 1138.29 104.230   1
   1  -7  10 1138.69 103.570   1
  -3   2  11 29.1100 38.3500   1
   3  -2 -11 22.9400 60.9400   1
  -3   2  11 65.7500 27.6400   1
  -1   8  -7 11153.4 284.100   1
   1  -8   7 11599.3 298.500   1
  -1   8  -7 11948.1 289.890   1
  -7   5  -4 4349.98 184.400   1
   7  -5   4 4064.78 152.260   1
  -7   5  -4 4360.88 203.990   1
  -3   8   0 2284.56 127.390   1
  -3   8   0 2278.90 132.050   1
  -3   8   0 2413.24 136.680   1
   0   8  -5 1391.72 90.3900   1
   0  -8   5 1168.44 81.0500   1
   0   8  -5 1175.12 78.8100   1
  -2   5 -12 2333.22 139.830   1
  -2   5 -12 2274.07 147.310   1
   2  -5  12 2543.83 130.380   1
   2  -5  12 2622.45 131.620   1
  -1   1  12 83.9400 31.9900   1
  -1   1  12 65.9600 26.9900   1
  -1   1  12 114.930 40.8300   1
   1  -1 -12 127.760 53.6000   1
   0   3  10 32858.5 316.170   1
   0  -3 -10 30612.9 494.860   1
   7  -4   5 130.640 35.3300   1
  -7   4  -5 177.490 47.0000   1
   7  -4   5 134.870 40.6900   1
   7   1   0 672.550 75.6300   1
   7   1   0 543.330 63.4400   1
   0   8  -3 4942.75 166.000   1
   0   8  -3 4680.93 158.120   1
   0  -8   3 4140.60 167.090   1
   0   8  -3 4197.64 153.080   1
   0   8  -3 4605.72 149.010   1
  -3   6   6 3169.06 154.950   1
  -3   6   6 3449.48 122.630   1
  -3   6   6 3324.88 174.900   1
   3  -6  -6 3533.12 164.090   1
  -5   7   2 7110.12 235.230   1
  -5   7   2 6732.32 267.180   1
  -5   7   2 5877.49 198.280   1
  -5   7   2 7045.36 209.860   1
  -5   7   2 6916.61 199.150   1
   5  -7  -2 7065.95 215.480   1
   4   5   1 4198.26 161.980   1
   4   5   1 4003.51 139.210   1
  -5  -1  -7 2875.49 186.910   1
   5   1   7 2930.50 149.180   1
   5   1   7 2774.31 139.830   1
  -7   2   6 6249.76 214.240   1
   7  -2  -6 4737.91 185.060   1
   7  -2  -6 5970.00 192.940   1
  -7   2   6 4432.54 194.980   1
  -4   8  -1 1331.07 112.330   1
  -4   8  -1 1528.83 100.030   1
   4  -8   1 1413.51 106.770   1
  -4   8  -1 1527.94 97.5300   1
   1   3 -13 743.850 83.7400   1
  -1  -3  13 651.110 71.2800   1
  -1  -3  13 488.320 64.4200   1
   1   3 -13 676.940 89.3000   1
  -1  -3  13 677.400 66.9600   1
   1   5 -12 1511.56 96.3900   1
  -1  -5  12 1458.32 174.260   1
  -1  -5  12 1363.93 93.0300   1
  -1  -5  12 1607.70 108.450   1
   1   5 -12 1524.42 92.0400   1
   1   5 -12 1572.85 115.880   1
   4   5  -8 87.9200 35.0300   1
   4   5  -8 32.6400 38.2900   1
  -4  -5   8 13.4700 41.1900   1
   2  -7  10 40.8300 37.4900   1
  -2   7 -10 19.1600 49.8800   1
  -2   7 -10 68.0000 36.5400   1
  -2   7 -10 20.5800 27.0000   1
  -2   7 -10 -11.370 37.9100   1
  -6   6   3 6484.66 203.140   1
  -6   6   3 6460.15 220.450   1
   6  -6  -3 6505.40 211.340   1
  -6   6   3 7132.69 226.590   1
  -7   1  -4 3493.92 175.420   1
   7  -1   4 3791.11 132.760   1
   6   0   6 4.76000 34.1500   1
  -6   7  -2 708.700 75.6800   1
   6  -7   2 700.800 75.2300   1
  -6   7  -2 660.280 78.2800   1
   4   4   4 2337.95 130.720   1
  -4  -4  -4 2023.69 144.380   1
   4   4   4 2205.14 129.830   1
  -2   1  12 37.0300 34.6500   1
  -2   1  12 42.2200 24.9400   1
  -2   1  12 39.5700 34.2100   1
   2  -1 -12 57.5900 37.4900   1
  -5  -2  10 5529.61 185.440   1
   5   2 -10 4917.79 177.880   1
   5   2 -10 5214.09 199.360   1
  -5  -2  10 4495.86 186.670   1
  -5  -2  10 5381.43 161.760   1
   3   3 -12 422.470 60.4000   1
   3   3 -12 635.890 76.8400   1
  -3  -3  12 680.540 67.5600   1
  -3  -3  12 594.650 70.4800   1
  -3   8  -7 406.790 57.3000   1
  -3   8  -7 445.060 62.9900   1
  -3   8  -7 282.930 47.5500   1
   3  -8   7 430.490 53.6000   1
   4   3   6 6416.37 188.920   1
  -4  -3  -6 6664.55 246.180   1
   5   4   1 1385.26 96.5500   1
   5   4   1 1559.54 100.490   1
   5  -7   7 6001.51 178.930   1
  -5   7  -7 5590.83 183.680   1
  -5   7  -7 5267.33 182.400   1
  -6   7  -3 74.4100 34.1700   1
  -6   7  -3 126.170 29.3500   1
   6  -7   3 106.150 40.2900   1
  -6   7  -3 118.890 32.7100   1
  -6   1  -7 5618.71 230.730   1
   6  -1   7 4812.69 154.790   1
  -4   3 -11 9199.70 270.530   1
   4  -3  11 8349.11 214.880   1
   4  -3  11 9142.50 238.870   1
   7   0  -6 10342.8 301.220   1
  -7   0   6 10983.5 277.930   1
   7   0  -6 11956.2 310.890   1
   7   0  -6 10619.4 291.850   1
   7   0  -6 9116.99 372.930   1
   7   0  -6 11438.9 317.450   1
   3   6  -8 7954.51 215.590   1
   3   6  -8 7470.19 211.290   1
  -3  -6   8 7838.94 240.210   1
   4   4 -10 746.640 91.8100   1
  -4  -4  10 847.240 84.5200   1
   4   4 -10 962.920 92.1000   1
  -4  -4  10 902.080 84.6400   1
  -4  -4  10 905.140 88.9100   1
   4   4 -10 957.100 98.6800   1
  -1   3 -13 392.140 57.5800   1
   1  -3  13 328.970 53.1100   1
  -1   3 -13 295.830 49.1200   1
   1  -3  13 393.000 48.6700   1
   4  -4  11 1242.12 79.0100   1
  -4   4 -11 1161.05 85.0000   1
  -4   4 -11 1222.16 102.980   1
  -6   7  -1 6557.32 204.020   1
  -6   7  -1 5852.15 206.250   1
  -6   7  -1 5265.47 271.080   1
   6  -7   1 6498.90 209.540   1
  -1  -1  13 863.000 98.4200   1
  -1  -1  13 1248.24 77.6200   1
   1   1 -13 1258.96 113.010   1
  -1  -1  13 1313.15 97.4800   1
   4  -6  10 1120.38 98.8300   1
  -4   6 -10 1124.16 113.700   1
  -4   6 -10 1147.16 86.4000   1
  -5   3   9 222.990 46.9600   1
   5  -3  -9 221.090 52.6700   1
  -5   3   9 224.230 40.6700   1
  -5   3   9 201.020 37.0000   1
   5  -3  -9 210.400 59.1400   1
   0   8  -6 1149.56 70.6100   1
   0  -8   6 1148.36 76.8100   1
   0   8  -6 1116.60 102.570   1
   6  -3   8 415.290 56.8200   1
  -6   3  -8 306.690 60.5300   1
  -7   2  -5 340.890 68.1100   1
   7  -2   5 249.750 46.0800   1
   6  -4   8 1143.32 65.0700   1
  -6   4  -8 953.380 105.550   1
   4   3 -11 412.100 56.8000   1
  -4  -3  11 413.810 51.6900   1
  -4  -3  11 455.090 62.5600   1
   4   3 -11 387.920 58.9500   1
  -2  -6  10 212.430 31.8800   1
   2   6 -10 171.440 43.7700   1
  -2  -6  10 247.290 46.5400   1
   2   6 -10 86.8600 51.6400   1
  -1  -6  11 1931.06 108.500   1
   1   6 -11 2091.24 116.100   1
  -1  -6  11 1880.83 116.300   1
  -1  -6  11 1963.64 114.100   1
   1   6 -11 1792.75 116.520   1
   5  -4  -8 3100.20 165.310   1
  -5   4   8 2834.59 147.100   1
  -5   4   8 3194.36 180.400   1
  -5   4   8 2846.64 150.260   1
   5  -4  -8 2801.34 211.060   1
  -5   4   8 2594.74 156.180   1
  -5   4   8 2640.84 146.660   1
  -3  -1 -10 -34.670 50.2600   1
   3   1  10 13.8700 28.5700   1
  -6  -2  -3 2110.50 146.620   1
   6   2   3 2003.69 90.3800   1
   1   7  -9 3896.94 188.910   1
  -1  -7   9 3884.68 192.600   1
   1   7  -9 3709.83 187.170   1
   0   8  -2 48.7000 22.0300   1
   0   8  -2 25.9000 36.4500   1
   0   8  -2 49.4600 26.7500   1
   0  -8   2 94.2300 34.0000   1
   0   8  -2 34.9500 33.5000   1
  -3  -4  -6 124.340 63.4000   1
   3   4   6 132.370 28.8400   1
  -3   3 -12 943.860 94.3100   1
   3  -3  12 935.180 71.2700   1
   6   3   0 2635.31 146.150   1
   6   3   0 2784.07 145.540   1
  -5   1  -9 4566.67 165.770   1
   5  -1   9 4152.04 186.960   1
   2  -5  -8 2845.04 182.110   1
   2  -5  -8 4072.15 238.200   1
  -2   5   8 3817.34 168.830   1
   2   6   3 1541.57 92.8100   1
  -1   6   6 3489.71 163.700   1
   1  -6  -6 3109.65 182.650   1
   1  -6  -6 3134.39 190.230   1
   0  -1  13 20.3700 35.1400   1
   0   1 -13 -12.900 30.1400   1
   7   1  -5 1460.33 135.640   1
   7   1  -5 1759.99 108.820   1
   7   1  -5 1911.80 124.410   1
  -2   7   4 671.840 64.8800   1
  -2   7   4 669.190 71.0900   1
  -2   7   4 623.300 61.0100   1
   0   4 -13 95.2300 31.2900   1
   0  -4  13 149.920 41.4200   1
   0   4 -13 77.6500 47.7900   1
   0  -4  13 107.120 28.8800   1
   2   7  -7 2193.34 117.360   1
   2   7  -7 2084.69 122.890   1
  -2  -7   7 2174.85 124.530   1
  -1   2 -13 1340.89 109.240   1
   1  -2  13 1397.40 84.5000   1
  -4   8  -6 8921.49 197.440   1
  -4   8  -6 9363.44 189.960   1
   4  -8   6 9373.17 211.180   1
   7   0   3 245.290 46.2600   1
  -7   0  -3 218.050 50.5000   1
  -3  -2  -9 1768.74 129.610   1
   3   2   9 1768.87 101.550   1
   2   2  10 4163.74 180.940   1
  -2  -2 -10 3342.64 186.390   1
  -3   7   4 715.380 65.2000   1
  -3   7   4 800.100 76.7100   1
  -3   7   4 701.240 71.6900   1
  -5  -3  -4 253.820 78.9900   1
   5   3   4 200.750 45.0500   1
   0   7 -10 2855.70 153.190   1
   0  -7  10 2518.38 137.340   1
   0   7 -10 2527.91 130.810   1
   0   7 -10 2374.13 147.910   1
  -6   7  -4 1083.55 88.1500   1
   6  -7   4 1155.65 88.9000   1
   6  -7   4 843.840 107.100   1
  -6   7  -4 1080.22 82.9700   1
   6   0  -9 3788.02 191.400   1
   6   0  -9 3437.67 202.200   1
  -6   0   9 3466.34 179.160   1
  -6   0   9 3381.89 163.410   1
  -6  -3   6 823.550 77.5000   1
   6   3  -6 744.730 76.9600   1
   6   3  -6 737.400 69.3500   1
   2   7  -1 18795.6 275.200   1
  -2  -7   1 19684.5 333.600   1
   2   7  -1 18861.5 314.450   1
   2   7  -1 18690.0 270.410   1
   2   7  -1 18849.5 273.580   1
   0  -1 -12 358.140 65.7100   1
   0   1  12 299.200 42.9000   1
  -3   4 -12 1655.37 108.570   1
  -3   4 -12 1664.95 111.920   1
   3  -4  12 1821.72 104.840   1
   3  -4  12 1977.41 109.090   1
   3  -6  11 3034.84 145.950   1
  -3   6 -11 2828.14 172.760   1
  -3   6 -11 2884.59 165.150   1
  -1   8   0 5776.77 153.530   1
  -1   8   0 5985.96 151.440   1
   1  -8   0 5543.82 191.840   1
  -1   8   0 5552.12 159.990   1
  -1   8   0 5869.83 157.740   1
  -5   6   5 2167.76 140.010   1
   5  -6  -5 2181.27 125.190   1
  -5   6   5 2258.56 131.280   1
  -5   6   5 2235.89 122.250   1
  -5   6   5 2176.72 119.470   1
  -2  -2  13 150.920 35.4400   1
   2   2 -13 242.420 49.2500   1
  -2  -2  13 293.990 44.8300   1
  -2  -2  13 308.050 43.9800   1
   2   2 -13 276.410 48.3500   1
   6   2  -8 40.2000 36.7400   1
  -6  -2   8 63.6100 44.8200   1
   6   2  -8 11.0600 25.5100   1
   6   1   5 1123.01 77.8200   1
  -6  -1  -5 1139.32 108.710   1
  -2   8  -8 710.170 70.6900   1
   2  -8   8 646.830 76.5800   1
  -2   8  -8 639.790 62.2400   1
   2  -8   8 655.080 70.7600   1
   7   1   1 968.550 73.9000   1
   7   1   1 802.500 74.0500   1
   2   1  11 3824.07 168.740   1
  -2  -1 -11 3721.18 198.520   1
  -3   5   8 485.190 55.5200   1
   3  -5  -8 500.950 66.8200   1
  -3   5   8 517.830 59.6500   1
   3   5   4 -2.3200 28.0600   1
  -6   1   9 6184.75 174.420   1
   6  -1  -9 5949.11 177.900   1
  -6   1   9 5705.86 139.920   1
   6  -1  -9 5476.51 218.980   1
  -6   7   0 5963.18 233.380   1
  -6   7   0 6365.06 186.660   1
   0   4   9 13859.2 207.120   1
   0  -4  -9 14097.5 350.570   1
   7  -5  -3 1718.16 132.930   1
   7  -5  -3 2630.54 140.120   1
  -7   5   3 2513.95 149.640   1
  -1   4 -13 2961.96 157.210   1
   1  -4  13 3661.58 181.170   1
  -1   4 -13 3102.27 161.750   1
   1  -4  13 3549.91 160.010   1
  -4   8   0 1487.30 99.3500   1
  -4   8   0 1353.61 94.0900   1
   4  -8   0 1465.98 102.410   1
   4  -7   9 6.01000 29.0400   1
  -4   7  -9 -25.640 39.6900   1
  -4   7  -9 20.4100 42.0500   1
   0   7   3 3210.59 159.850   1
   0   7   3 3040.48 155.210   1
   0  -7  -3 3148.10 179.030   1
   0   7   3 2891.71 148.620   1
   7  -6   1 6628.27 159.350   1
  -7   6  -1 6422.37 174.000   1
  -7   6  -1 6409.12 219.860   1
   4  -3 -10 3331.33 198.850   1
  -4   3  10 3135.19 154.900   1
  -4   3  10 3199.64 152.710   1
  -7   6  -2 788.600 99.8100   1
   7  -6   2 906.950 79.7700   1
  -7   6  -2 814.710 79.0900   1
   3   6   1 2105.65 118.190   1
  -3  -6  -1 1666.84 105.170   1
   3   6   1 2005.03 91.4900   1
   3   6   1 2145.07 123.180   1
  -2  -1  13 254.320 50.4200   1
   2   1 -13 170.220 46.5100   1
  -2  -1  13 221.880 37.4000   1
  -2  -1  13 137.410 34.7200   1
   4  -2  11 352.180 52.2300   1
  -4   2 -11 380.070 66.0000   1
  -7   5  -5 133.490 45.7300   1
  -7   5  -5 68.8100 38.2200   1
   7  -5   5 83.7800 34.2500   1
   7  -5   5 52.6500 28.7300   1
  -5  -4   8 1952.69 123.600   1
   5   4  -8 1783.35 114.940   1
   5   4  -8 1900.15 129.120   1
  -5  -4   8 1408.86 89.8700   1
   5   4  -8 1806.04 126.100   1
  -5  -4   8 1568.65 101.410   1
   5   2   6 1287.16 89.8500   1
  -5  -2  -6 1193.60 117.170   1
   5  -4  10 -1.5800 41.9800   1
  -5   4 -10 -26.870 43.9500   1
   1  -8   8 4481.51 142.110   1
  -1   8  -8 4230.21 205.130   1
  -1   8  -8 4046.65 193.000   1
  -4   6   6 5072.85 138.300   1
  -4   6   6 5127.06 171.860   1
  -4   6   6 5037.19 153.690   1
  -6   6  -7 32653.3 410.730   1
  -6   6  -7 32151.4 460.590   1
  -4   4   9 1015.86 84.0800   1
  -4   4   9 1157.92 75.9800   1
  -4   4   9 1263.23 90.7900   1
   4  -4  -9 1048.64 96.0400   1
  -5   6  -9 12634.8 243.110   1
   5  -6   9 13804.8 221.930   1
  -5   6  -9 12462.8 311.370   1
   5  -3  10 606.730 58.1300   1
  -5   3 -10 535.070 61.6400   1
   1  -5  -8 388.050 67.5800   1
   1  -5  -8 261.870 49.4900   1
  -1   5   8 364.170 41.7700   1
   6  -3  -8 13290.3 263.470   1
  -6   3   8 12602.7 239.730   1
  -6   3   8 13185.3 253.760   1
   6  -3  -8 12432.3 334.470   1
   3   0  11 1889.38 104.500   1
  -3   0 -11 1715.71 126.160   1
   6  -4  -7 199.510 40.8100   1
  -6   4   7 266.410 46.4400   1
   6  -4  -7 262.410 65.8400   1
  -6   4   7 219.670 39.8900   1
  -6   4   7 242.720 40.1100   1
   3  -7  10 2338.63 131.210   1
  -3   7 -10 2425.69 128.860   1
  -3   7 -10 2441.99 130.700   1
   0   8  -7 11.7000 26.2900   1
   0  -8   7 -2.3200 38.4100   1
   0   8  -7 33.2400 40.2000   1
  -5   2  10 8784.05 186.990   1
   5  -2 -10 8131.43 210.550   1
  -5   2  10 8465.05 197.710   1
   5  -2 -10 8696.34 309.300   1
   3  -2  12 111.440 35.4400   1
  -3   2 -12 38.4800 46.9700   1
   4   1   9 1452.44 86.9900   1
  -4  -1  -9 1661.32 124.230   1
  -3   8   1 12659.2 243.270   1
  -3   8   1 13015.5 252.090   1
  -3   8   1 13600.9 233.820   1
  -2   8   1 12963.8 228.500   1
  -2   8   1 13364.7 244.860   1
  -2   8   1 13650.5 246.040   1
  -2   8   1 13568.9 261.710   1
  -1  -4  13 4914.03 146.040   1
   1   4 -13 5027.76 160.400   1
   1   4 -13 4916.53 159.310   1
  -1  -4  13 5438.91 129.880   1
  -7   3   6 -5.7700 44.0600   1
   7  -3  -6 23.0300 37.6000   1
   7  -3  -6 20.7500 22.1200   1
   6  -2   8 2901.72 144.610   1
  -6   2  -8 2786.79 164.700   1
   6  -5   8 4319.95 123.560   1
  -6   5  -8 4473.32 134.590   1
  -6   5  -8 4208.49 217.360   1
   4  -5  11 1533.32 91.2200   1
  -4   5 -11 1476.82 108.900   1
  -4   5 -11 1410.77 99.2900   1
  -2  -3  -9 1625.76 132.500   1
   2   3   9 1712.06 102.350   1
   6   1  -9 8293.81 210.810   1
  -6  -1   9 8138.95 177.610   1
  -6  -1   9 9058.89 197.640   1
   6   1  -9 8594.11 226.500   1
   6   1  -9 7101.31 254.790   1
   3  -1 -12 5005.64 182.530   1
  -3   1  12 4992.08 154.070   1
  -3   1  12 4737.01 121.440   1
   7  -6   0 303.880 58.6000   1
  -7   6   0 420.530 52.3800   1
   7  -6   0 434.380 57.4700   1
  -7   6   0 538.980 69.0200   1
  -2  -3  13 1043.51 82.9100   1
   2   3 -13 920.420 87.2700   1
  -2  -3  13 950.670 72.4300   1
   2   3 -13 863.540 86.7300   1
  -2  -3  13 676.500 73.4300   1
   0   8  -1 24.3700 30.3100   1
   0   8  -1 -20.710 43.3000   1
   0   8  -1 5.88000 25.5100   1
  -5   5   7 1477.69 103.910   1
  -5   5   7 1606.87 113.670   1
  -5   5   7 1520.92 105.000   1
  -5   5   7 1525.72 99.5900   1
  -5   5   7 1523.98 96.4300   1
   5  -5  -7 1593.32 141.570   1
   5  -5  -7 1654.24 104.980   1
   7  -6   3 12256.4 236.580   1
  -7   6  -3 12865.0 231.640   1
  -7   6  -3 12253.7 289.780   1
  -7   4   5 4789.53 181.080   1
   7  -4  -5 5796.56 181.000   1
  -7   4   5 4991.58 150.700   1
  -6   7  -5 1896.82 122.960   1
   6  -7   5 1169.99 97.8100   1
   6  -7   5 1778.74 105.300   1
  -6   7  -5 1752.70 118.270   1
   5  -8   3 2337.94 129.020   1
  -5   8  -3 2436.52 124.530   1
  -5   8  -3 1838.34 117.610   1
  -5   8  -3 2343.04 134.960   1
  -1   7   4 1389.68 92.4800   1
  -1   7   4 1573.95 107.380   1
  -1   7   4 1565.34 101.110   1
  -7   1   7 338.200 55.5500   1
   7  -1  -7 473.330 77.3200   1
  -7   1   7 557.680 70.5400   1
   7  -1  -7 448.210 58.5600   1
   7  -1  -7 339.340 75.5700   1
   3  -8   8 1806.62 121.990   1
  -3   8  -8 1727.33 110.190   1
  -3   8  -8 1246.91 91.4900   1
  -3   8  -8 1704.73 109.670   1
  -4   0 -10 2553.92 161.390   1
   4   0  10 2598.06 129.070   1
   1  -6  12 3405.67 167.060   1
   1  -6  12 3502.95 165.490   1
  -1   6 -12 3523.35 176.250   1
  -1   6 -12 3416.85 171.000   1
   1  -6  12 3432.96 168.010   1
  -7   3  -6 957.200 97.7200   1
   7  -3   6 950.140 81.4600   1
   1   7   2 5537.80 156.590   1
   1   7   2 5780.27 172.640   1
  -1  -7  -2 6154.48 194.360   1
   1   7   2 5752.63 143.100   1
  -5   8  -2 561.230 54.6100   1
  -5   8  -2 501.280 64.8900   1
  -5   8  -2 595.720 62.7500   1
   5  -8   2 577.100 62.4700   1
  -5   7   3 3877.27 222.660   1
  -5   7   3 4203.37 197.060   1
  -5   7   3 3753.63 177.430   1
   5  -7  -3 4138.48 198.420   1
  -5   7   3 4692.85 149.560   1
  -4   7   4 3369.62 162.020   1
  -4   7   4 3502.25 176.190   1
  -4   7   4 3352.36 171.580   1
  -4   7   4 3468.02 164.150   1
   6   3   1 1963.43 110.870   1
   6   3   1 2220.35 127.210   1
   4   5   2 1412.00 98.0900   1
   4   5   2 1472.41 93.0700   1
   7  -4   6 162.610 37.8500   1
  -7   4  -6 278.420 53.0200   1
   7  -4   6 135.280 38.4200   1
   4   1 -12 4400.31 174.580   1
  -4  -1  12 4631.48 132.000   1
  -4  -1  12 4492.45 151.930   1
   5  -8   4 21.5900 41.6000   1
  -5   8  -4 69.8600 32.4400   1
  -5   8  -4 24.3100 30.2900   1
  -3  -3  -8 155.560 64.4500   1
   3   3   8 191.980 44.7400   1
   8  -2  -1 1878.30 112.430   1
   8  -3   0 2284.00 125.260   1
   7   1  -6 32.6800 55.1800   1
  -7  -1   6 72.9000 47.5700   1
   7   1  -6 5.34000 23.3800   1
  -4   8  -7 1867.40 118.010   1
  -4   8  -7 2101.24 119.160   1
   4  -8   7 2033.03 101.500   1
   4   5  -9 6336.29 221.470   1
  -4  -5   9 7057.18 176.710   1
   4   5  -9 7493.07 193.100   1
   4   5  -9 7236.78 164.090   1
  -4  -5   9 6552.22 167.660   1
  -4  -5   9 7122.64 168.900   1
   4   2   8 4423.19 118.920   1
  -4  -2  -8 4391.60 189.980   1
   5   4   2 3218.17 161.190   1
   5   4   2 3215.30 159.700   1
   2   7  -8 2030.95 88.8100   1
  -2  -7   8 2064.43 119.670   1
   2   7  -8 1945.51 116.180   1
   8  -3  -1 1381.00 102.150   1
   1  -1  13 10.7800 22.9400   1
  -1   1 -13 80.2500 56.3800   1
  -1  -2 -11 2148.08 153.750   1
   1   2  11 2179.09 111.330   1
  -3   5 -12 2029.01 106.020   1
   3  -5  12 2398.53 128.370   1
  -3   5 -12 2116.64 128.390   1
  -6   6   4 6680.41 188.100   1
  -6   6   4 6251.54 185.460   1
  -6   6   4 6901.71 186.150   1
   6  -6  -4 6508.33 200.470   1
  -4   2  11 2238.55 130.430   1
  -4   2  11 2399.49 121.370   1
   4  -2 -11 2230.93 154.100   1
   8  -2   0 9503.89 231.290   1
   8  -2   0 9169.44 204.060   1
  -6   7   1 363.650 42.8700   1
   6  -7  -1 428.090 61.7500   1
  -6   7   1 335.560 64.1900   1
  -6   7   1 372.660 47.1600   1
   1   0 -13 18484.4 400.260   1
  -1   0  13 17745.7 230.720   1
   3   6  -9 5813.52 160.600   1
  -3  -6   9 6051.13 160.210   1
   3   6  -9 6358.03 165.720   1
   2   7   0 321.000 50.4100   1
   2   7   0 474.460 53.9100   1
  -2  -7   0 425.260 53.4100   1
  -2  -7   0 442.300 57.2200   1
   2   7   0 412.440 49.0400   1
  -1  -5  -7 2652.47 166.710   1
  -1  -5  -7 2060.18 138.860   1
   1   5   7 2533.05 128.580   1
  -6  -3   7 14626.4 250.240   1
   6   3  -7 15303.5 273.730   1
   2  -3  13 271.690 39.4000   1
  -2   3 -13 202.720 54.0700   1
   0   6 -12 15057.3 279.520   1
   0   6 -12 14446.8 250.460   1
   0  -6  12 14717.4 234.150   1
   0  -6  12 13351.0 267.790   1
   0   6 -12 14599.1 278.560   1
   0  -6  12 14743.2 240.740   1
   7   0  -7 450.380 64.3800   1
  -7   0   7 316.490 55.6400   1
   7   0  -7 434.730 57.3500   1
  -7   0   7 494.780 66.7700   1
   7   0  -7 442.460 58.3700   1
   8  -2  -2 1064.98 77.5300   1
  -5   7  -8 2742.39 167.230   1
  -5   7  -8 2866.51 155.960   1
   5  -7   8 2965.04 148.210   1
   7  -1   5 1594.32 96.0200   1
  -7   1  -5 1441.01 127.790   1
   2   0  12 671.930 67.3100   1
  -2   0 -12 536.230 64.9300   1
   5  -5  10 2135.42 112.510   1
  -5   5 -10 2015.27 104.330   1
  -5   5 -10 2075.61 126.590   1
   8  -3   1 816.410 69.4000   1
  -7   6   1 228.250 43.5000   1
   7  -6  -1 279.310 43.1500   1
   7  -6  -1 215.730 54.6300   1
  -2  -5  12 5859.86 165.180   1
  -2  -5  12 6877.59 152.100   1
   2   5 -12 5878.06 159.940   1
   2   5 -12 6017.72 181.510   1
  -2  -5  12 6575.64 181.530   1
   7  -2  -7 2164.04 128.770   1
  -7   2   7 1592.79 109.730   1
  -7   2   7 2158.51 130.960   1
  -5   0  11 -19.090 31.6100   1
   5   0 -11 61.1900 51.6600   1
  -5   0  11 -7.3300 54.0600   1
   5   0 -11 11.0300 42.7100   1
   1   6   5 22055.0 293.430   1
  -5  -1  11 723.060 64.9500   1
  -5  -1  11 753.970 71.4600   1
   5   1 -11 596.790 74.4900   1
   5   1 -11 738.210 76.1600   1
  -5  -1  11 541.480 65.8700   1
  -6   2   9 2583.99 148.910   1
   6  -2  -9 3371.67 185.630   1
   6  -2  -9 3396.46 220.030   1
  -6   2   9 3527.30 179.930   1
  -6   2   9 3566.58 175.170   1
  -4  -6   4 1584.35 104.940   1
   4   6  -4 1533.28 109.510   1
  -4  -6   4 1210.92 97.8700   1
   4   6  -4 1613.05 103.530   1
   4   6  -4 1683.35 106.070   1
   7   1   2 605.200 63.1900   1
   7   1   2 647.720 67.2000   1
  -1  -3 -10 41.6700 45.7300   1
   1   3  10 -41.920 28.4800   1
  -7   6  -4 1705.01 106.970   1
   7  -6   4 1660.75 98.4800   1
  -7   6  -4 1451.74 106.520   1
  -6   5   6 61.4200 29.4600   1
   6  -5  -6 56.0600 39.0500   1
  -6   5   6 75.0100 27.2100   1
  -6   5   6 111.650 36.7200   1
  -5   2 -10 126.640 65.0900   1
   5  -2  10 167.990 31.8500   1
  -3  -4  12 2772.50 141.930   1
  -3  -4  12 2756.17 145.870   1
   3   4 -12 2252.39 140.510   1
  -3  -4  12 2252.98 128.900   1
   3   4 -12 2612.16 164.500   1
  -5   8  -1 454.280 54.9000   1
   5  -8   1 388.660 53.7700   1
  -5   8  -1 424.390 51.4600   1
  -5   8  -1 328.890 47.1600   1
   2   5   6 12429.4 214.380   1
  -2  -5  -6 11921.4 291.000   1
  -4  -2  12 1809.34 104.150   1
   4   2 -12 2156.05 145.590   1
  -4  -2  12 1915.23 120.980   1
   4   2 -12 1774.21 120.920   1
  -5  -5   4 161.860 31.3300   1
  -5  -5   4 269.520 45.1200   1
   5   5  -4 279.870 52.8400   1
   5   5  -4 261.100 48.3600   1
   5   5  -4 202.880 46.0200   1
   4   0 -12 992.410 100.280   1
  -4   0  12 1005.25 69.4800   1
  -4   0  12 965.300 67.8900   1
   5   3 -10 1024.29 88.1200   1
   5   3 -10 1177.44 87.0500   1
   5   3 -10 1201.73 93.4400   1
  -5  -3  10 1081.62 79.1400   1
   5   3 -10 1179.22 85.8500   1
  -5  -3  10 1214.11 88.4000   1
  -4   5   8 3089.27 148.130   1
   4  -5  -8 3507.79 218.060   1
  -4   5   8 3075.06 164.130   1
  -4   5   8 2701.91 150.250   1
   3   5 -11 2500.49 149.210   1
  -3  -5  11 2546.27 137.200   1
  -3  -5  11 2785.35 139.100   1
   3   5 -11 2177.36 138.700   1
  -3  -5  11 2386.38 129.570   1
  -4   8   1 1609.95 103.850   1
  -4   8   1 1497.88 95.3200   1
   4  -8  -1 1607.13 112.380   1
  -4   8   1 1610.41 99.3500   1
   8  -3  -2 140.900 34.3600   1
  -2   6 -12 6438.40 184.040   1
   2  -6  12 6464.82 148.730   1
  -2   6 -12 6032.50 189.810   1
   2  -6  12 6331.59 161.190   1
   5   5  -3 11317.0 243.250   1
   5   5  -3 12418.1 247.110   1
  -1   8   1 13912.5 243.180   1
  -1   8   1 13845.8 239.390   1
  -1   8   1 14369.6 267.540   1
  -1   8   1 13629.4 238.300   1
   7   2  -3 1799.98 132.550   1
   7   2  -3 2075.96 119.830   1
   7   2  -3 1520.39 104.660   1
  -5   8  -5 405.990 56.7500   1
  -5   8  -5 416.510 50.5400   1
   5  -8   5 424.220 58.9700   1
   2  -4  13 919.920 75.5900   1
  -2   4 -13 954.590 66.3200   1
  -2   4 -13 842.230 88.4400   1
  -4  -6   3 65.8600 34.6700   1
   4   6  -3 6.03000 46.6700   1
   4   6  -3 18.9300 38.4400   1
   4   6  -3 39.2400 30.1700   1
  -4  -6   5 1753.58 114.590   1
   4   6  -5 1609.44 123.830   1
   4   6  -5 1905.77 112.070   1
   7   2  -2 2023.16 97.5600   1
   7   2  -2 1947.89 117.960   1
   8  -2   1 310.010 43.9100   1
   8  -2   1 378.380 51.4900   1
   8  -2   1 404.410 51.5200   1
   1   8  -4 567.690 58.6000   1
   1   8  -4 536.760 62.0200   1
  -1  -8   4 520.420 62.9600   1
  -2   0  13 777.750 66.3400   1
  -2   0  13 555.470 71.9300   1
   2   0 -13 843.330 80.1500   1
  -2   0  13 929.840 78.3300   1
   1  -7  11 171.470 32.4500   1
   1  -7  11 186.600 50.3900   1
  -1   7 -11 213.750 35.9700   1
  -1   7 -11 182.710 47.0500   1
  -1   7 -11 139.930 34.1900   1
  -1   7 -11 138.080 31.4400   1
   0   6   6 18.0800 34.7600   1
   0  -6  -6 88.1100 56.7200   1
   1   8  -5 3502.92 166.730   1
   1   8  -5 3338.87 174.300   1
  -1  -8   5 3617.89 179.800   1
   7   0   4 435.360 56.2100   1
  -7   0  -4 458.660 72.4800   1
   0   8  -8 713.250 69.1000   1
   0  -8   8 585.320 63.7700   1
   0   8  -8 699.370 66.9700   1
   0   0 -13 6.08000 47.7100   1
   0   0  13 -17.340 21.9600   1
  -1  -1 -12 833.680 97.9500   1
   1   1  12 974.670 57.4000   1
  -5  -5   5 25.7200 20.1600   1
  -5  -5   5 26.4900 39.8400   1
   5   5  -5 25.2300 41.4500   1
   5   5  -5 35.7800 44.3400   1
   0   5 -13 6734.83 224.850   1
   0  -5  13 7309.70 176.260   1
   0   5 -13 7460.35 197.980   1
   1   7 -10 3077.63 153.280   1
  -1  -7  10 2978.98 152.740   1
   1   7 -10 3043.72 172.660   1
   7  -5  -4 1317.76 102.540   1
   7  -5  -4 906.000 91.3700   1
  -7   5   4 1295.86 99.6600   1
  -1   5 -13 158.440 43.2200   1
   1  -5  13 168.190 51.8600   1
  -1   5 -13 162.830 38.2600   1
   1  -5  13 191.910 39.2100   1
  -7   2  -6 185.950 45.7800   1
   7  -2   6 147.470 45.9300   1
  -6  -2  -4 1326.81 137.490   1
   6   2   4 1281.90 84.9500   1
  -2   3  11 3119.22 149.860   1
  -2   3  11 2672.42 162.280   1
   2  -3 -11 3090.30 186.760   1
  -2   2 -13 1476.69 112.950   1
   2  -2  13 1685.89 95.8400   1
   8  -2  -3 587.980 65.2300   1
   7   2  -4 5684.38 164.360   1
   7   2  -4 5425.89 164.340   1
   7   2  -4 5817.47 170.430   1
  -2   8  -9 71.1100 43.3000   1
  -2   8  -9 64.1400 41.2600   1
  -2   8  -9 40.3800 21.2800   1
   2  -8   9 47.9800 28.4100   1
   8  -4   0 1580.55 111.080   1
   8  -1  -1 713.480 66.3500   1
   8  -1  -1 837.270 78.1700   1
   8  -1  -1 608.010 67.2400   1
  -2   7 -11 1827.62 121.770   1
   2  -7  11 1798.64 113.770   1
  -2   7 -11 1663.40 151.480   1
  -2   7 -11 1288.38 99.2900   1
   2  -7  11 1878.34 108.710   1
   1   8  -3 1567.69 107.210   1
   1   8  -3 1806.20 112.540   1
   1   8  -3 1716.05 105.350   1
   1   8  -3 1797.57 113.820   1
  -1  -8   3 2019.60 107.450   1
   6  -7   6 946.520 94.9400   1
  -6   7  -6 1292.81 97.3500   1
  -6   7  -6 1240.29 89.6900   1
   6  -7   6 1502.13 101.520   1
   8  -1  -2 3151.66 168.830   1
   8  -1  -2 2797.11 162.070   1
   8  -1  -2 3447.66 176.460   1
   0   8   0 1271.17 82.4200   1
   0   8   0 1312.66 99.1700   1
   0  -8   0 1209.41 99.2500   1
   0   8   0 1110.60 90.4000   1
   0   8   0 1126.35 78.2900   1
   0   8   0 1020.38 81.8800   1
   8  -3   2 1196.36 98.9000   1
   8  -3   2 1241.10 119.530   1
  -8   3  -2 1324.79 143.050   1
   8  -3   2 1633.29 101.410   1
   5   5  -2 656.490 70.7500   1
  -5  -5   2 490.970 60.0300   1
   5   5  -2 741.480 82.5100   1
   5   5  -2 640.030 65.7800   1
   8  -4   1 2802.36 149.020   1
  -7   5  -6 1829.68 147.660   1
  -7   5  -6 1738.04 110.230   1
   7  -5   6 1276.32 119.160   1
   7  -5   6 1777.06 104.760   1
   7   2  -1 -10.750 41.1000   1
   7   2  -1 2.56000 31.5900   1
   4   4   5 99.5000 35.2900   1
  -4  -4  -5 133.900 65.9800   1
  -1   8  -9 1367.99 88.0700   1
   1  -8   9 1377.53 96.9800   1
  -1   8  -9 1458.46 94.3600   1
   4   6  -2 11086.3 217.430   1
   4   6  -2 11398.6 235.100   1
  -4  -6   2 11141.2 259.340   1
   4   6  -2 10618.1 238.290   1
  -1  -8   6 875.190 89.0300   1
   1   8  -6 771.800 74.3000   1
   1   8  -6 857.240 75.1600   1
  -4  -6   6 -9.7700 28.6300   1
   4   6  -6 -9.8200 34.3200   1
  -3  -2  13 6059.28 163.070   1
   3   2 -13 6101.39 205.980   1
  -3  -2  13 6203.20 143.500   1
   3   2 -13 5849.08 204.420   1
   6   0   7 1394.48 88.5500   1
  -6   0  -7 1544.41 135.300   1
   8  -4  -1 488.300 57.0100   1
  -1   3  11 2402.31 118.830   1
   1  -3 -11 2211.85 183.380   1
  -3  -1  13 6652.10 148.100   1
   3   1 -13 6942.28 224.160   1
  -3  -1  13 7214.17 179.830   1
  -2  -6  11 547.560 54.9100   1
   2   6 -11 610.400 64.3000   1
  -2  -6  11 706.550 71.8500   1
   2   6 -11 614.770 65.5200   1
   0   5   8 795.550 66.1500   1
   0  -5  -8 918.720 103.680   1
   0  -5  -8 720.970 80.0200   1
   8  -1   0 1817.64 121.210   1
   8  -1   0 1687.37 114.400   1
   8  -1   0 1905.49 117.870   1
   4  -1  11 6079.59 140.330   1
  -4   1 -11 5899.85 189.870   1
   3  -1  12 2550.72 124.920   1
  -3   1 -12 2646.48 155.600   1
  -4  -4  11 47.8600 42.6100   1
   4   4 -11 -14.370 35.0000   1
   4   4 -11 27.1500 30.1100   1
  -4  -4  11 10.6700 24.8400   1
  -4  -4  11 36.2300 29.3000   1
   4   4 -11 -5.3400 35.6300   1
   3   6   2 25.9400 28.8700   1
   3   6   2 -2.1700 49.5000   1
  -2  -4  13 1804.06 118.360   1
   2   4 -13 1764.59 128.140   1
   2   4 -13 1706.21 121.140   1
  -2  -4  13 1862.05 105.090   1
   2  -4 -10 953.750 82.8800   1
  -2   4  10 1187.56 78.2600   1
   2  -4 -10 1049.92 103.670   1
   2  -6  -7 2369.26 156.770   1
  -2   6   7 2248.27 132.730   1
  -2   6   7 2239.16 116.720   1
  -6  -2   9 525.180 63.8200   1
   6   2  -9 364.250 52.5700   1
  -6  -2   9 297.610 42.1900   1
   6   2  -9 386.790 57.2900   1
   6   2  -9 425.660 58.2300   1
   6   2  -9 409.630 58.9700   1
  -3   8   2 14720.6 263.220   1
  -3   8   2 14670.8 251.660   1
  -3   8   2 14448.8 257.730   1
   2   4   8 7719.25 175.690   1
  -2  -4  -8 6800.08 224.740   1
   5   4  -9 1090.79 94.1900   1
  -5  -4   9 951.130 80.4000   1
   5   4  -9 926.780 92.7400   1
  -5  -4   9 879.120 104.520   1
   5   4  -9 1044.31 80.7100   1
  -5  -4   9 1035.89 88.7400   1
   8  -3  -3 3691.95 188.010   1
   2   6   4 210.000 36.4100   1
  -5   1  11 2380.61 130.180   1
   5  -1 -11 2340.82 167.400   1
  -5   1  11 2638.70 141.200   1
   5  -8   0 -17.750 37.0500   1
  -5   8   0 67.4600 37.3400   1
  -5   8   0 25.9300 31.8100   1
  -2   8   2 486.650 66.0200   1
  -2   8   2 610.120 69.8000   1
  -2   8   2 533.540 53.1900   1
  -2   8   2 488.380 66.7400   1
   5   2 -11 4058.01 211.710   1
   5   2 -11 4431.11 151.460   1
  -5  -2  11 4398.62 125.340   1
   5   2 -11 3280.59 243.590   1
  -5  -2  11 4469.27 151.700   1
  -3   6   7 8116.40 183.560   1
   3  -6  -7 7967.55 246.990   1
  -3   6   7 7809.06 189.310   1
   8  -1  -3 6078.54 159.680   1
   8  -1  -3 5417.48 200.640   1
   8  -1  -3 6337.29 194.860   1
   8  -1  -3 6024.63 192.150   1
  -2   2  12 2537.31 140.200   1
  -2   2  12 2305.28 136.500   1
  -2   2  12 2509.70 123.670   1
   2  -2 -12 2513.82 155.640   1
   0   7 -11 2558.34 140.910   1
   0   7 -11 2880.40 155.910   1
   0   7 -11 2903.12 147.960   1
   0  -7  11 2899.85 153.950   1
  -7   6   2 7613.95 199.230   1
   7  -6  -2 7926.63 195.450   1
  -5  -5   6 8993.62 211.900   1
   5   5  -6 7734.04 251.570   1
   6  -4   9 23.4200 31.3800   1
  -6   4  -9 43.8300 44.9200   1
   8  -2   2 195.530 43.9400   1
   8  -2   2 162.280 36.5200   1
  -8   2  -2 164.110 48.6000   1
   8  -2   2 134.810 38.4600   1
  -1   2  12 362.240 47.5100   1
  -1   2  12 202.730 33.5300   1
   1  -2 -12 206.890 57.4900   1
   8  -4   2 26.5300 44.9800   1
   6  -1   8 60.3900 41.1300   1
  -6   1  -8 -27.050 67.6600   1
   6  -7  -2 783.820 74.7500   1
  -6   7   2 726.920 66.2000   1
  -6   7   2 671.370 85.1400   1
  -6   7   2 813.700 71.7300   1
  -5   8  -6 2344.48 139.510   1
  -5   8  -6 2486.20 136.800   1
   5  -8   6 2463.19 136.180   1
  -5   8  -6 2522.82 140.610   1
  -5   0  -9 149.500 67.2200   1
   5   0   9 97.4100 34.9100   1
   5   0   9 42.0600 38.8300   1
  -5  -3  -5 1920.19 145.670   1
   5   3   5 2220.72 121.670   1
  -6   6  -8 8168.94 198.670   1
   6  -6   8 8503.12 193.650   1
  -6   6  -8 8543.32 210.160   1
   5   1   8 713.000 61.7700   1
   5   1   8 678.430 70.6200   1
  -5  -1  -8 540.070 84.9100   1
   7  -6   5 1077.60 74.9800   1
   7  -6   5 621.420 82.9900   1
  -7   6  -5 968.640 75.2200   1
  -7   6  -5 1017.16 95.4700   1
   7   2  -5 998.210 83.6800   1
   7   2  -5 950.970 87.5400   1
   7   2  -5 905.660 77.6300   1
  -3   7   5 20.3900 39.8800   1
  -3   7   5 54.9500 32.2600   1
  -3   7   5 -6.6000 32.2700   1
  -3   3  11 1504.70 100.720   1
  -3   3  11 1360.95 99.3000   1
   3  -3 -11 1322.44 124.120   1
  -3   3  11 1332.05 100.350   1
  -3   3  11 1429.96 87.7500   1
   6   3   2 484.140 59.8400   1
   6   3   2 667.620 75.4300   1
  -2   7   5 784.640 166.650   1
  -2   7   5 518.690 60.3000   1
  -2   7   5 489.980 54.9800   1
   1   8  -2 7683.10 191.900   1
  -1  -8   2 7507.98 189.590   1
   1   8  -2 7398.42 205.380   1
   1   8  -2 7423.05 183.790   1
   1   8  -2 7503.30 183.430   1
  -4   6 -11 72.8100 48.6600   1
  -4   6 -11 75.3300 42.9500   1
   4  -6  11 103.110 37.9700   1
   4   3   7 1656.48 98.9000   1
  -4  -3  -7 1968.15 149.380   1
  -4   8  -8 9.22000 42.2800   1
  -4   8  -8 -35.950 39.8800   1
  -4   8  -8 11.2900 26.5000   1
   4  -8   8 8.35000 24.2900   1
   7   1  -7 113.900 37.6900   1
  -7  -1   7 193.090 45.9200   1
   7   1  -7 96.4400 37.8000   1
  -6   3  -9 8900.41 268.410   1
   6  -3   9 8570.35 180.080   1
   1   6 -12 -20.990 33.7000   1
   1   6 -12 7.87000 24.5500   1
  -1  -6  12 68.1500 42.9400   1
   1   6 -12 -6.5900 58.0200   1
   5  -6  -6 6919.15 206.520   1
  -5   6   6 6710.18 164.670   1
  -5   6   6 6789.81 174.560   1
  -5   6   6 6696.87 202.350   1
  -3   8  -9 12408.7 256.010   1
  -3   8  -9 12395.0 264.520   1
   3  -8   9 12544.5 243.030   1
   3   7  -4 4138.48 211.640   1
   3   7  -4 5046.81 151.090   1
   3   7  -4 4766.68 137.450   1
  -3  -7   4 4347.14 151.260   1
   1   4   9 263.380 35.1900   1
  -1  -4  -9 155.350 67.8700   1
   2   7  -9 6313.27 167.810   1
   2   7  -9 6585.14 190.880   1
  -2  -7   9 6766.92 182.700   1
  -4   7 -10 933.280 88.8200   1
   4  -7  10 807.290 68.1700   1
  -4   7 -10 824.080 84.4400   1
  -3   4  10 17.7900 29.1800   1
   3  -4 -10 35.1300 33.9600   1
   3  -4 -10 26.9500 42.0000   1
  -3   4  10 38.8300 29.4900   1
  -3   4  10 64.1500 34.5200   1
  -1  -5  13 28.2600 30.0200   1
   1   5 -13 41.9900 44.9500   1
  -1  -5  13 18.5100 34.2500   1
  -1  -5  13 78.1400 29.5700   1
   1   5 -13 61.4800 35.1600   1
  -6  -1  -6 1281.89 123.700   1
   6   1   6 1148.57 84.7700   1
   8  -4  -2 237.760 51.3500   1
   3   7  -5 1386.72 124.760   1
   3   7  -5 1807.07 109.820   1
  -3  -7   5 1727.93 115.290   1
   3   7  -5 1664.30 111.510   1
   1  -4 -10 2693.14 167.510   1
   1  -4 -10 2862.40 161.610   1
  -1   4  10 3198.20 151.490   1
  -5  -5   1 704.770 63.5700   1
   5   5  -1 855.910 67.6100   1
   5   5  -1 895.160 76.8500   1
   5   5  -1 844.330 66.9800   1
   7   2   0 3127.85 142.200   1
   7   2   0 3027.24 145.100   1
   0   7   4 6747.31 160.160   1
   0  -7  -4 6429.69 227.710   1
   0  -7  -4 6132.21 208.670   1
   8  -2  -4 10031.7 212.560   1
  -7   4   6 2485.78 129.180   1
   7  -4  -6 1691.64 126.040   1
   7  -4  -6 2500.53 129.190   1
  -6   0  10 4441.70 133.380   1
   6   0 -10 4429.74 172.210   1
  -6   0  10 4259.21 134.250   1
   6   0 -10 4409.24 175.720   1
  -2  -7  -1 3591.38 160.810   1
  -2  -7  -1 4306.80 158.570   1
   2   7   1 4219.67 155.730   1
   2   7   1 4065.95 145.310   1
   2   7   1 4465.27 134.630   1
   8  -1   1 3805.31 149.100   1
   8  -1   1 4083.03 159.710   1
   8  -1   1 4578.08 143.640   1
   2  -5  13 290.800 47.3200   1
  -2   5 -13 326.420 48.9500   1
  -2   5 -13 300.140 53.3700   1
   6   3  -8 12.0700 37.6600   1
  -6  -3   8 29.4300 41.5700   1
   6   3  -8 3.52000 35.1400   1
  -7   3   7 1202.69 85.1400   1
   7  -3  -7 1503.69 94.7900   1
   6   4  -3 5127.77 142.350   1
   6   4  -3 4448.14 163.620   1
   6   4  -3 5057.85 155.730   1
   4   3 -12 15350.5 277.470   1
  -4  -3  12 15736.0 260.230   1
   4   3 -12 14279.8 318.350   1
  -4  -3  12 15855.6 247.830   1
   6   4  -4 7495.68 207.000   1
   6   4  -4 8499.92 201.610   1
   6   4  -4 8565.17 192.240   1
  -1  -8   7 213.870 44.6900   1
   1   8  -7 221.850 52.5200   1
   1   8  -7 209.280 48.0000   1
  -4   1  12 688.640 59.5200   1
  -4   1  12 572.810 67.3600   1
   4  -1 -12 664.520 75.5800   1
   3   5   5 293.320 44.8100   1
  -3  -5  -5 319.010 64.9800   1
  -3  -7   3 15370.5 295.620   1
   3   7  -3 14632.3 297.030   1
   3   7  -3 15832.1 271.950   1
   3   7  -3 15226.6 265.950   1
   8  -3   3 1363.81 88.6200   1
   8  -3   3 1518.41 84.3500   1
  -8   3  -3 1275.12 127.300   1
   8  -3   3 1447.85 111.760   1
   4   6  -1 80.4700 35.1600   1
   4   6  -1 68.4400 45.3500   1
  -4  -6   1 28.5500 25.4800   1
   4   6  -1 60.1500 30.1600   1
   4   6  -7 18534.6 299.610   1
  -4  -6   7 19044.7 325.360   1
   4   6  -7 18800.6 277.960   1
  -5   4   9 3727.32 151.030   1
  -5   4   9 3744.43 131.370   1
   5  -4  -9 3756.71 224.480   1
   3   3 -13 1846.07 109.780   1
  -3  -3  13 2353.37 105.660   1
  -3  -3  13 2037.44 104.720   1
   3   3 -13 2048.32 132.800   1
   3   4   7 509.050 65.2800   1
  -3  -4  -7 609.840 74.3100   1
  -5   7   4 390.540 61.1400   1
   5  -7  -4 285.260 60.7100   1
  -5   7   4 277.530 40.2800   1
  -5   7   4 282.210 49.9400   1
   7   1   3 193.260 38.5400   1
  -7  -1  -3 199.270 54.1700   1
  -3   0  13 3862.53 113.750   1
  -3   0  13 4107.23 128.410   1
   3   0 -13 4065.27 176.400   1
   4   5   3 18612.7 282.000   1
   4   5   3 17145.6 250.710   1
   4   5   3 16555.1 277.880   1
  -7   1   8 263.740 61.8000   1
   7  -1  -8 240.280 59.5000   1
   7  -1  -8 267.450 56.7200   1
  -7   1   8 170.000 33.9100   1
   5   4   3 15540.3 260.690   1
   5   4   3 16974.5 278.570   1
   8  -1  -4 4048.42 150.170   1
   8  -1  -4 4013.32 147.900   1
   5  -3 -10 2154.58 184.400   1
  -5   3  10 2228.74 112.460   1
  -5   3  10 2271.42 104.890   1
   1  -6  -7 12269.2 285.600   1
  -1   6   7 11933.9 202.800   1
   1  -6  -7 10412.1 266.680   1
  -5   6 -10 7522.13 207.400   1
   5  -6  10 7372.97 159.450   1
  -5   6 -10 7416.20 188.230   1
   7  -4   7 -27.380 35.8500   1
   0   3 -14 920.070 93.9900   1
   0  -3  14 851.630 69.1700   1
   0   3 -14 788.470 84.2900   1
   0  -3  14 961.780 61.3300   1
  -4   8   2 144.000 38.7000   1
  -4   8   2 81.3100 37.7500   1
  -4   8   2 151.570 32.5900   1
   1   7   3 2160.18 107.410   1
   1   7   3 2038.19 107.790   1
   3   7  -6 2709.36 124.160   1
   3   7  -6 2392.50 113.210   1
  -3  -7   6 2841.57 129.030   1
   6   4  -2 2316.95 119.070   1
   6   4  -2 2112.11 118.150   1
   6   4  -2 2373.57 112.300   1
  -3   7 -11 1160.17 80.6400   1
   3  -7  11 1390.42 78.2000   1
  -3   7 -11 1353.33 84.3500   1
  -4  -5  10 3.53000 46.7400   1
   4   5 -10 28.9900 29.8400   1
  -6   5  -9 6259.77 222.980   1
  -6   5  -9 6443.69 191.980   1
   6  -5   9 6796.56 166.490   1
  -3   6 -12 1902.77 109.000   1
  -3   6 -12 1730.56 110.430   1
   3  -6  12 2085.15 101.430   1
   3   6 -10 8906.09 219.920   1
  -3  -6  10 8740.84 195.800   1
   3   6 -10 9017.44 228.420   1
  -3  -6  10 8159.54 193.740   1
  -3  -6  10 9133.75 196.390   1
  -6   1  10 52.5900 38.5100   1
   6  -1 -10 17.7100 49.5100   1
  -6   1  10 48.0400 41.9900   1
   6   4  -5 3339.40 151.080   1
   6   4  -5 3553.54 159.360   1
  -6  -4   5 3454.26 155.070   1
   6   4  -5 3178.03 158.570   1
   7  -3   7 4304.32 131.830   1
  -7   3  -7 4318.48 184.670   1
   8  -4   3 23.4900 48.2900   1
   4  -4  12 96.5100 32.0200   1
  -4   4 -12 76.0000 47.3800   1
   0   8  -9 38.7500 33.3700   1
   0  -8   9 2.08000 28.0100   1
   3  -2 -12 -25.510 51.1500   1
  -3   2  12 77.1300 36.7300   1
  -3   2  12 12.2600 39.3800   1
  -1   0 -13 4996.22 184.760   1
   1   0  13 4912.29 127.700   1
  -6  -1  10 285.040 53.9000   1
  -6  -1  10 230.120 44.2200   1
   6   1 -10 179.500 41.1300   1
   6   1 -10 151.530 48.7900   1
  -1  -2  14 12609.6 216.560   1
   1   2 -14 11191.6 282.830   1
  -1  -2  14 12087.3 234.340   1
  -6   6   5 6303.49 169.990   1
   6  -6  -5 6316.59 189.340   1
  -6   6   5 6435.10 187.870   1
   7   0  -8 103.130 29.3300   1
   7   0  -8 138.200 36.2200   1
  -7   0   8 68.7600 45.7900   1
   7   0  -8 115.110 44.2100   1
   0   2 -14 3311.29 188.580   1
   0  -2  14 3122.02 135.780   1
   0  -2  14 3512.12 134.480   1
   4  -3  12 1878.52 92.9500   1
  -4   3 -12 1822.84 119.010   1
   4  -3  12 1925.06 93.7200   1
  -5  -5   7 3869.75 161.150   1
  -5  -5   7 4524.51 142.240   1
   5   5  -7 4554.74 191.000   1
  -5  -5   7 4454.40 146.930   1
   5  -1  10 1291.40 77.3000   1
  -5   1 -10 1401.04 100.450   1
   5  -1  10 1265.50 67.5500   1
   6  -4  -8 43.9500 45.3600   1
  -6   4   8 -1.6400 34.4600   1
  -6   4   8 39.0300 29.0900   1
   6  -4  -8 -9.7800 30.3100   1
  -2   1 -13 1951.88 125.550   1
   2  -1  13 2114.39 99.1700   1
  -5   7  -9 3769.72 132.280   1
   5  -7   9 3726.04 147.620   1
  -5   7  -9 3739.93 165.700   1
   8  -3  -4 2462.60 125.150   1
  -2   9  -4 1166.04 75.1600   1
  -2   9  -4 1178.27 72.3900   1
  -2   9  -4 1094.41 82.3600   1
  -1  -3  14 1428.35 74.0300   1
   1   3 -14 1231.78 94.0800   1
  -1  -3  14 1362.15 88.1600   1
   1   3 -14 1170.14 83.5900   1
  -1   8   2 4672.95 165.120   1
  -1   8   2 4674.09 135.810   1
  -1   8   2 5034.23 145.800   1
  -1   8   2 4705.68 134.270   1
   0   3  11 1811.39 83.0300   1
   0  -3 -11 1955.11 145.380   1
  -6   7  -7 6196.00 198.710   1
   6  -7   7 6302.07 165.320   1
  -6   7  -7 6395.04 179.760   1
  -5  -2  -7 6561.81 228.350   1
   5   2   7 6366.20 153.260   1
   5   2   7 6283.46 154.290   1
   4  -6  -7 639.010 80.7300   1
  -4   6   7 863.470 59.7900   1
  -4   6   7 681.270 65.2500   1
  -4   6   7 714.780 67.9100   1
  -4   7   5 3743.33 121.530   1
  -4   7   5 3561.09 166.250   1
  -4   7   5 3424.63 160.680   1
   7   2  -6 1570.10 97.0200   1
  -7  -2   6 1481.13 85.2500   1
   7   2  -6 1614.20 97.2300   1
  -3   9  -4 280.500 47.8400   1
  -3   9  -4 299.040 50.6600   1
  -5   8   1 658.300 61.7900   1
   5  -8  -1 553.270 70.6400   1
  -5   8   1 744.300 60.4400   1
   6  -3  -9 155.510 59.2800   1
   6  -3  -9 92.1600 50.2000   1
  -6   3   9 118.930 40.9100   1
  -6   3   9 122.290 41.6600   1
   0  -2 -12 4303.96 174.490   1
   0   2  12 4435.12 132.810   1
   2  -5  -9 80.3600 42.5700   1
  -2   5   9 127.680 34.2000   1
   1   8  -1 -25.730 44.2200   1
   1   8  -1 16.9900 32.4500   1
   1   8  -1 4.16000 36.5500   1
   8   0  -2 328.940 52.6600   1
   8   0  -2 355.150 60.1600   1
   8   0  -2 307.730 50.9100   1
  -2   9  -5 123.240 33.8500   1
  -2   9  -5 60.3300 28.7000   1
   2  -9   5 70.8700 34.5000   1
  -2   9  -5 145.820 50.1500   1
   3   7  -2 1631.69 89.0700   1
   3   7  -2 1810.65 93.3800   1
  -3  -7   2 1709.49 93.8500   1
   3   7  -2 1693.50 92.6000   1
   0   8   1 971.120 70.7400   1
   0   8   1 907.360 75.3800   1
   0   8   1 1045.92 72.8200   1
   0   8   1 1099.36 65.4500   1
   0  -8  -1 1062.51 83.9000   1
   8  -5   1 105.490 47.1700   1
  -1   7   5 5.80000 31.1300   1
   8  -2   3 419.500 60.0300   1
   8  -2   3 266.470 45.7100   1
   8  -2   3 292.090 55.7000   1
  -8   2  -3 317.800 76.6900   1
   7  -1   6 268.710 44.1700   1
  -7   1  -6 213.930 54.1100   1
  -2   9  -3 -2.1600 37.6200   1
  -2   9  -3 14.6100 47.6200   1
   8  -5   0 3673.80 154.290   1
  -3   9  -3 22.6800 23.0500   1
  -3   9  -3 24.5200 39.9500   1
  -3   9  -3 82.3600 34.5500   1
   8  -4  -3 710.780 64.6200   1
   8   0  -1 1541.33 98.4800   1
   8   0  -1 1883.61 109.090   1
   8   0  -1 1779.51 94.6800   1
  -1   1  13 1630.08 122.290   1
  -1   1  13 2298.12 101.050   1
   1  -1 -13 2065.24 131.970   1
  -7   5   5 244.410 54.5600   1
   7  -5  -5 178.370 42.8300   1
  -7   5   5 296.290 50.7000   1
  -7   5   5 260.660 50.5500   1
   7  -5  -5 313.870 55.0600   1
  -6   2  -9 1010.31 94.7200   1
   6  -2   9 1010.41 69.5600   1
  -5   8  -7 344.510 49.9200   1
   5  -8   7 290.040 45.6000   1
  -5   8  -7 251.800 44.4200   1
  -5   8  -7 326.310 51.5300   1
  -3   9  -5 3161.87 129.740   1
   3  -9   5 2904.32 150.400   1
  -3   9  -5 3051.78 142.120   1
  -7   6   3 4634.54 151.510   1
   7  -6  -3 4982.74 152.010   1
   8   0  -3 54.8500 34.3500   1
   8   0  -3 -24.540 41.2200   1
   3  -5  -9 4567.29 218.130   1
  -3   5   9 4805.10 159.150   1
  -3   5   9 4973.51 130.340   1
  -5   4 -11 1419.99 89.4900   1
   5  -4  11 1415.94 79.6900   1
   7  -2  -8 12069.1 254.050   1
  -7   2   8 11586.6 237.520   1
   8  -1   2 2937.75 193.630   1
   8  -1   2 2921.47 139.560   1
  -2   1  13 2076.42 111.950   1
   2  -1 -13 1994.73 137.290   1
  -2   1  13 1959.91 89.0800   1
   5  -5  -8 101.750 60.3200   1
  -5   5   8 51.4000 35.1400   1
  -5   5   8 97.9700 39.0500   1
  -5   5   8 67.8700 28.0300   1
  -5   5   8 77.1000 32.7300   1
  -3  -2 -10 417.980 89.0100   1
   3   2  10 536.430 64.8600   1
   3   1  11 203.670 35.8700   1
  -3  -1 -11 199.150 78.3200   1
   6   4  -1 1216.38 77.6800   1
   6   4  -1 1211.80 75.2600   1
   7   2   1 2267.93 118.920   1
   7   2   1 2277.84 115.520   1
  -7   0  -5 1239.31 182.390   1
   7   0   5 1253.63 83.2500   1
   8  -5   2 96.2100 41.5100   1
   1  -3  14 1892.56 111.260   1
  -1   3 -14 2079.45 141.320   1
   5   5   0 2513.65 123.890   1
   5   5   0 2903.23 134.080   1
  -3   3 -13 1997.20 123.680   1
   3  -3  13 2195.52 99.3200   1
   0  -4  14 453.630 61.2300   1
   0  -4  14 435.670 59.5900   1
   0   4 -14 505.350 67.6800   1
   0   4 -14 543.850 70.6800   1
  -3   4 -13 155.780 35.4300   1
  -3   4 -13 254.260 54.7100   1
   3  -4  13 273.250 50.8600   1
   2  -8  10 620.990 58.3900   1
  -2   8 -10 617.840 56.6200   1
   2  -8  10 576.570 72.9900   1
  -2   8 -10 516.540 62.9500   1
  -7   7  -2 8.81000 30.8700   1
   7  -7   2 0.26000 33.6400   1
  -7   6  -6 1107.29 74.9400   1
  -7   6  -6 1113.11 102.600   1
   7  -6   6 1080.72 67.2400   1
   7  -5   7 11.4200 44.6900   1
  -3  -7   7 2566.76 126.110   1
   3   7  -7 2811.18 133.960   1
   3   7  -7 3130.06 139.710   1
  -6  -4   6 2184.82 115.680   1
   6   4  -6 2161.67 114.710   1
   6   4  -6 2072.50 116.410   1
   1   8  -8 905.490 71.0300   1
  -1  -8   8 541.360 83.0000   1
   1   8  -8 773.540 66.3800   1
  -5   3 -11 199.960 60.8800   1
   5  -3  11 208.490 39.6900   1
  -2   9  -6 1185.20 95.9000   1
   2  -9   6 1190.88 78.6000   1
  -2   9  -6 1294.87 77.3700   1
  -2   9  -6 1216.74 79.2000   1
  -1   8 -10 2733.99 139.160   1
  -1   8 -10 2898.37 130.380   1
   1  -8  10 3009.81 138.270   1
   8  -5  -1 1887.37 110.440   1
   8  -2  -5 2172.03 114.480   1
  -4   5 -12 3728.33 184.850   1
  -4   5 -12 4016.08 158.900   1
   4  -5  12 4383.90 122.150   1
  -7   7  -1 302.510 49.4700   1
  -7   7  -1 281.740 48.1400   1
   7  -7   1 342.570 55.5900   1
  -6   7   3 1670.92 87.4500   1
  -6   7   3 1598.20 89.0700   1
   6  -7  -3 1718.00 94.1400   1
  -6   7   3 1497.78 97.4600   1
   1   1 -14 -10.730 43.0700   1
  -1  -1  14 114.570 34.9300   1
  -1  -1  14 79.2100 40.1900   1
   1   7 -11 138.780 40.4000   1
   1   7 -11 190.640 44.3800   1
  -1  -7  11 164.770 47.2500   1
  -7   7  -3 349.810 51.6600   1
   7  -7   3 337.540 49.8800   1
  -7   7  -3 369.640 51.8800   1
   6  -8   3 1619.89 94.0600   1
  -6   8  -3 1645.80 89.7900   1
  -6   8  -3 1434.88 87.2700   1
  -2  -2 -11 837.150 106.490   1
   2   2  11 942.810 61.0500   1
  -6   5   7 1371.97 84.2900   1
  -6   5   7 1461.81 95.5600   1
  -6   5   7 1559.28 81.0200   1
   6  -5  -7 1471.01 90.1900   1
   8   0   0 1984.59 113.790   1
   8   0   0 2121.36 112.690   1
  -3   9  -2 9894.30 206.190   1
  -3   9  -2 10160.6 213.320   1
  -3   9  -2 10660.4 223.300   1
   5  -2 -11 12065.9 379.810   1
  -5   2  11 11911.5 233.200   1
  -5   2  11 12256.8 222.930   1
   4  -4 -10 626.640 86.9200   1
  -4   4  10 553.870 69.4800   1
  -4   4  10 492.660 66.8600   1
  -4   4  10 451.820 58.7300   1
   4   6   0 181.460 53.7500   1
   4   6   0 256.260 45.4300   1
   4   6   0 162.580 46.8800   1
  -6   8  -2 2306.05 125.850   1
  -6   8  -2 2429.63 117.890   1
   6  -8   2 2544.26 129.730   1
   8  -1  -5 2164.91 119.850   1
  -2   9  -2 2890.44 138.430   1
  -2   9  -2 2826.39 123.200   1
  -2   9  -2 2781.03 127.410   1
   5   3 -11 7203.75 255.830   1
  -5  -3  11 8935.90 181.580   1
   5   3 -11 8342.98 250.390   1
  -5  -3  11 8724.94 187.040   1
   5   3 -11 8380.57 274.520   1
   4   6  -8 4995.07 147.970   1
   4   6  -8 3717.81 202.940   1
   4   6  -8 4707.67 142.040   1
  -4  -6   8 4966.63 149.450   1
  -4   3  11 223.550 50.4800   1
  -4   3  11 261.540 42.4400   1
   4  -3 -11 202.140 60.6600   1
   6   2   5 386.090 55.0700   1
  -6  -2  -5 509.430 104.150   1
   0   4  10 132.160 35.5100   1
   0  -4 -10 165.530 51.8500   1
  -2  -2  14 30.6500 31.4500   1
  -2  -2  14 54.3400 32.6100   1
   2   2 -14 19.5000 53.0300   1
  -3   9  -6 18.6500 36.6600   1
  -3   9  -6 49.1400 45.8200   1
  -1   5   9 -0.1600 22.7800   1
   1  -5  -9 77.5100 68.3300   1
  -1   6 -13 1602.11 96.7100   1
   1  -6  13 1680.86 85.2300   1
  -1   6 -13 1429.77 89.6400   1
   1  -6  13 1485.63 82.4100   1
   1  -6  13 1681.66 85.0700   1
   8  -3   4 1697.56 100.220   1
  -8   3  -4 1893.57 154.710   1
   8  -3   4 2081.67 110.130   1
  -7   2  -7 6148.78 241.410   1
   7  -2   7 6986.64 174.940   1
  -3   8   3 5698.18 141.600   1
  -3   8   3 5299.09 154.910   1
  -3   8   3 5936.51 176.180   1
  -3   8   3 5829.60 166.120   1
  -1   4 -14 -15.150 29.1100   1
   1  -4  14 13.0100 41.2000   1
  -1   4 -14 8.59000 31.9700   1
   1  -4  14 -5.7800 30.0000   1
  -1   9  -4 5567.45 162.570   1
  -1   9  -4 5633.50 156.560   1
   1  -9   4 5165.83 154.530   1
  -1   9  -4 5507.85 160.530   1
   1  -2  14 291.030 43.2400   1
  -1   2 -14 337.260 72.6900   1
   8   0  -4 189.190 35.0600   1
   8   0  -4 203.860 44.7900   1
   8   0  -4 241.230 54.2900   1
   4   1  10 1934.63 110.520   1
  -4  -1 -10 1934.79 143.800   1
  -1   9  -5 1009.26 74.2700   1
  -1   9  -5 979.420 71.8000   1
   1  -9   5 811.220 69.5700   1
  -1   9  -5 822.530 69.3100   1
   4  -2  12 3255.89 131.970   1
  -4   2 -12 3085.78 170.260   1
   3   6   3 2719.91 120.990   1
   3   6   3 2585.43 128.960   1
  -6   8  -4 1945.89 110.930   1
  -6   8  -4 2109.85 106.430   1
   6  -8   4 2021.84 105.320   1
  -6   8  -4 1980.17 118.410   1
   3   5 -12 1176.93 79.9400   1
   3   5 -12 1289.22 88.5200   1
  -3  -5  12 1052.46 61.4100   1
   3   5 -12 833.130 78.7300   1
  -3  -5  12 1219.98 78.8600   1
   8  -4   4 -12.270 28.6700   1
   0   1 -14 4600.44 169.860   1
   0  -1  14 5004.21 123.710   1
   6   3   3 14779.4 258.280   1
   6   3   3 14429.9 266.560   1
  -4   8  -9 7.37000 30.8000   1
   4  -8   9 35.3600 36.2800   1
  -4   8  -9 8.10000 45.2900   1
   1   6   6 235.760 42.0600   1
  -1  -6  -6 271.110 61.6400   1
   5   4 -10 580.360 75.9700   1
  -5  -4  10 546.920 63.4500   1
   5   4 -10 579.080 66.5800   1
  -5  -4  10 644.840 63.2000   1
   5   4 -10 675.160 67.7300   1
  -7  -1   8 9408.16 206.500   1
   7   1  -8 9615.72 240.400   1
   7   1  -8 10317.2 246.090   1
   8  -5   3 278.650 58.1400   1
  -8   5  -3 169.780 48.0200   1
   1   4 -14 2324.71 135.360   1
  -1  -4  14 2582.04 111.220   1
  -1  -4  14 2275.48 110.070   1
   1   4 -14 2215.78 133.070   1
  -2   8   3 860.140 64.6600   1
  -2   8   3 854.560 65.8500   1
  -2   8   3 970.940 66.9600   1
  -2   8   3 821.570 76.6700   1
  -5   5 -11 1187.16 87.4900   1
   5  -5  11 1085.59 69.9000   1
  -5   5 -11 1224.24 101.700   1
   1  -7  12 290.760 45.0500   1
  -1   7 -12 239.250 46.6900   1
   1  -7  12 286.820 65.0400   1
  -1   7 -12 355.350 51.9100   1
   3   7  -1 589.660 66.2400   1
   3   7  -1 628.540 69.0200   1
  -3  -7   1 757.090 68.9300   1
   3   7  -1 591.530 51.2000   1
  -2  -1 -12 210.650 56.8000   1
   2   1  12 134.130 38.6900   1
   0  -1 -13 1181.50 94.7300   1
   0   1  13 1165.40 61.2200   1
   0  -6  13 -22.490 37.0500   1
   0   6 -13 -14.870 38.6400   1
   0   6 -13 52.5800 36.8700   1
   0  -6  13 42.7600 28.8700   1
   2   7 -10 -17.680 33.2000   1
   2   7 -10 -1.7300 30.4700   1
  -2  -7  10 11.1900 40.8400   1
  -7   7   0 1637.67 85.0800   1
   7  -7   0 1688.08 99.0000   1
  -7   7   0 1558.93 102.330   1
  -6   2  10 663.350 61.7600   1
   6  -2 -10 625.070 84.8800   1
  -6   2  10 612.280 50.0100   1
   6  -2 -10 588.360 60.9000   1
   4  -9   4 309.960 53.2300   1
  -4   9  -4 287.380 49.8000   1
  -4   9  -4 315.820 50.5600   1
  -6   8  -1 1016.04 73.6500   1
  -6   8  -1 994.470 67.4400   1
   6  -8   1 1091.29 84.8500   1
  -1   9  -3 3151.06 134.360   1
   1  -9   3 3228.88 148.810   1
  -1   9  -3 3559.95 159.130   1
  -1   9  -3 3367.79 146.140   1
   7  -7   4 76.7000 36.6700   1
  -7   7  -4 9.63000 36.1800   1
  -7   7  -4 77.6400 41.3700   1
   2   3  10 501.190 57.3900   1
  -2  -3 -10 553.510 94.4300   1
  -4   9  -3 340.060 54.8400   1
   4  -9   3 303.850 54.4600   1
  -4   9  -3 234.460 47.7900   1
  -2  -5  13 2201.73 121.060   1
   2   5 -13 1923.68 127.780   1
   2   5 -13 1979.12 114.900   1
  -2  -5  13 1843.03 84.0500   1
   5   5  -8 5970.51 168.190   1
   5   5  -8 5032.42 204.080   1
  -5  -5   8 5580.99 164.300   1
   5   5  -8 6329.37 185.010   1
  -5  -5   8 5869.16 170.800   1
  -2  -3  14 1280.03 68.2500   1
   2   3 -14 1215.01 87.1400   1
   2   3 -14 1188.69 85.1100   1
  -2  -3  14 1279.64 83.3100   1
  -6  -2  10 710.970 67.0200   1
  -6  -2  10 557.290 67.2700   1
   6   2 -10 475.500 63.4800   1
   6   2 -10 666.250 56.2000   1
   6   2 -10 462.940 68.9300   1
   2   7   2 299.330 46.2700   1
   2   7   2 294.450 52.2900   1
   2   7   2 297.890 50.3300   1
  -4  -2  -9 3653.85 209.670   1
   4   2   9 3960.66 116.490   1
   3   3   9 142.130 34.2700   1
  -3  -3  -9 158.630 73.9200   1
   1  -9   6 1642.12 95.8800   1
  -1   9  -6 1564.18 95.7200   1
  -1   9  -6 1653.52 119.170   1
  -2  -1  14 4482.17 140.630   1
   2   1 -14 4346.12 161.310   1
  -2  -1  14 4627.30 119.710   1
  -3   0 -12 1469.46 98.5500   1
   3   0  12 1440.89 88.0900   1
   6   3  -9 542.410 66.4800   1
  -6  -3   9 520.510 71.3500   1
  -6  -3   9 383.370 55.6500   1
   6   3  -9 479.050 69.8800   1
   6   3  -9 396.890 57.6100   1
   3  -2  13 5500.02 171.410   1
  -3   2 -13 5714.77 174.510   1
   3  -8  10 2059.78 108.120   1
  -3   8 -10 1765.29 107.720   1
  -3   8 -10 1734.50 108.280   1
  -3   8 -10 1868.21 101.440   1
  -2  -5  -7 6713.62 251.510   1
   2   5   7 7426.06 160.080   1
  -1  -5  -8 984.230 90.6200   1
   1   5   8 1009.35 65.8800   1
  -5  -1  12 267.300 50.9300   1
   5   1 -12 187.070 44.2300   1
  -5  -1  12 192.510 31.0600   1
   8  -5  -2 593.140 59.7900   1
  -2   7 -12 925.570 76.5300   1
  -2   7 -12 987.430 77.8200   1
   2  -7  12 1023.82 74.8600   1
   2  -7  12 1138.31 75.0700   1
  -2   9  -7 597.100 69.4800   1
  -2   9  -7 608.310 51.6100   1
  -3   5 -13 1964.25 109.170   1
  -3   5 -13 2073.72 132.290   1
   3  -5  13 2319.24 110.560   1
   3  -5  13 2224.28 102.550   1
  -7  -2   7 581.160 72.7000   1
   7   2  -7 621.130 57.4000   1
   7   2  -7 608.340 55.8800   1
   3   4 -13 11316.7 245.880   1
   3   4 -13 11144.3 237.340   1
   8  -3  -5 1112.71 77.3000   1
   6   4   0 474.500 57.3400   1
   6   4   0 506.770 65.3300   1
   6  -6   9 37997.2 402.190   1
  -6   6  -9 36106.3 406.670   1
  -6   6  -9 36239.9 534.510   1
   1   8   0 5662.63 150.050   1
  -1  -8   0 5514.40 188.080   1
   1   8   0 5503.44 175.120   1
   1   8   0 5121.40 141.100   1
   1   8   0 5628.39 156.400   1
  -4  -1  13 125.850 27.9100   1
   4   1 -13 211.560 57.0500   1
  -4  -1  13 236.810 55.0400   1
  -4   9  -5 3363.34 136.040   1
   4  -9   5 3600.66 168.260   1
  -4   9  -5 3310.51 142.570   1
  -4   0 -11 383.340 67.8100   1
   4   0  11 372.570 48.4900   1
   2   6 -12 2486.28 125.630   1
   2   6 -12 2427.46 132.550   1
   2   6 -12 2260.60 127.820   1
  -2  -6  12 2591.39 119.330   1
  -2  -6  12 2362.42 123.290   1
   8  -4  -4 4217.00 153.330   1
   8   0   1 24.8800 35.7000   1
   8   0   1 2.02000 40.4300   1
   3  -1 -13 3852.46 182.690   1
  -3   1  13 3428.14 131.840   1
  -3   1  13 3667.73 150.430   1
  -3   9  -1 2284.35 119.190   1
  -3   9  -1 2219.99 119.390   1
  -3   9  -1 2217.92 114.470   1
   4   4   6 2623.25 118.310   1
  -4  -4  -6 2797.34 178.890   1
  -5   0  12 4023.01 117.100   1
   5   0 -12 3805.53 167.900   1
  -5   0  12 4346.34 137.310   1
   0   6   7 53.1000 29.3400   1
   0  -6  -7 96.1800 65.6100   1
   7   1   4 1009.97 65.5500   1
  -7  -1  -4 1143.96 101.550   1
  -2   6 -13 1134.55 78.4700   1
  -2   6 -13 1108.17 94.6400   1
   2  -6  13 1219.97 73.1000   1
  -6   8  -5 -12.660 25.8200   1
  -6   8  -5 12.9700 36.5900   1
   6  -8   5 -10.040 36.3100   1
  -4   5   9 418.730 66.8900   1
   4  -5  -9 404.530 79.3200   1
  -4   5   9 484.230 62.1300   1
  -4   5   9 386.650 57.4200   1
  -6  -4   7 3072.07 138.200   1
   6   4  -7 3376.42 149.940   1
   6   4  -7 2854.26 134.660   1
  -5   8   2 2676.86 128.630   1
  -5   8   2 2656.25 127.290   1
   5  -8  -2 2746.70 141.460   1
  -5   8   2 2808.44 132.020   1
  -4   9  -2 101.530 27.7700   1
   4  -9   2 97.2000 49.1700   1
  -4   9  -2 113.160 47.5100   1
   3   7  -8 4146.67 130.270   1
  -3  -7   8 3887.02 132.800   1
   3   7  -8 3836.93 138.420   1
   8  -2   4 1662.10 88.8700   1
  -8   2  -4 1420.98 127.100   1
   2   6   5 2233.79 107.180   1
  -2   9  -1 4410.01 136.360   1
  -2   9  -1 4838.33 159.620   1
  -2   9  -1 4732.34 143.150   1
  -4   8   3 75.1300 29.2000   1
  -4   8   3 46.9500 31.7100   1
  -4   8   3 113.310 29.6500   1
   0   8 -10 95.4500 32.2200   1
   0  -8  10 117.910 39.6300   1
   0   8 -10 158.600 44.9200   1
   0   7 -12 2.82000 29.4200   1
   0   7 -12 -29.480 34.1200   1
   0  -7  12 12.9200 38.5400   1
   0   7 -12 26.7800 35.3500   1
   8  -1   3 28.5000 35.1600   1
  -4  -2  13 44.3200 36.5700   1
  -4  -2  13 33.5700 33.1500   1
   4   2 -13 99.7500 32.1500   1
   5  -2  11 10.4600 31.7600   1
  -5   2 -11 -13.390 51.2500   1
  -3   9  -7 74.6200 32.5600   1
   3  -9   7 91.1000 36.0200   1
  -3   9  -7 71.1900 31.3800   1
   4   4 -12 5.43000 32.6700   1
   4   4 -12 7.24000 35.2200   1
  -4  -4  12 15.9800 42.6000   1
   4  -2 -12 796.700 94.7700   1
  -4   2  12 762.710 67.2500   1
  -4   2  12 729.480 52.6800   1
   2   8  -5 8.20000 37.3200   1
  -2  -8   5 -15.170 40.0000   1
   2   8  -5 6.28000 43.6700   1
  -7   4   7 5795.22 185.370   1
   7  -4  -7 5976.37 165.280   1
  -6   0  -8 17.7800 45.1200   1
   6   0   8 -4.8600 33.6500   1
   2   8  -4 3692.58 171.400   1
  -2  -8   4 3820.17 152.420   1
   2   8  -4 3769.33 119.830   1
   2   8  -4 3504.34 181.270   1
   8   0  -5 161.300 39.0500   1
   8   0  -5 258.010 57.9900   1
  -1   9  -2 1216.65 84.0600   1
  -1   9  -2 1112.35 71.0000   1
  -1   9  -2 928.580 66.8200   1
   6  -7   8 1934.25 100.340   1
  -6   7  -8 1741.11 101.000   1
  -6   7  -8 1689.95 102.070   1
   7   2   2 6043.66 172.460   1
   7   2   2 6202.32 175.550   1
  -5   8  -8 16.3300 31.3300   1
   5  -8   8 34.1000 30.9200   1
  -5   8  -8 -7.4100 34.9400   1
   5   3   6 4056.73 127.780   1
  -5  -3  -6 4442.32 230.790   1
   5   3   6 4047.81 126.000   1
   5   5   1 9398.66 206.620   1
   5   5   1 9375.59 196.600   1
   6  -8   0 40.6700 46.3700   1
  -6   8   0 24.0700 29.6600   1
  -6   8   0 15.8700 33.1200   1
   7  -3  -8 660.870 71.4400   1
  -7   3   8 765.280 69.0300   1
  -4   7 -11 3208.59 150.390   1
   4  -7  11 3592.39 141.650   1
  -4   7 -11 3503.98 180.370   1
   5   4   4 617.690 65.5000   1
  -1  -8   9 260.500 53.3100   1
   1   8  -9 233.940 53.5600   1
   1   8  -9 347.750 62.3100   1
  -7   7   1 523.820 63.4600   1
  -7   7   1 525.630 66.4100   1
   7  -7  -1 625.270 66.3900   1
  -3   7   6 1086.99 140.690   1
  -3   7   6 1101.83 76.0800   1
  -3   7   6 1036.16 79.1500   1
   8  -5   4 7152.16 186.900   1
  -8   5  -4 6234.71 281.110   1
   5  -7  -5 115.400 40.4800   1
  -5   7   5 70.9300 44.5600   1
  -5   7   5 106.730 31.8100   1
   7   3  -3 18216.5 370.970   1
   7   3  -3 18016.6 332.620   1
  -7   6   4 1540.57 101.020   1
  -7   6   4 1365.91 87.0500   1
   7  -6  -4 1539.31 93.5200   1
  -7   6   4 1523.65 92.3200   1
  -1   9  -7 235.490 46.8000   1
  -1   9  -7 338.120 49.7300   1
   1  -9   7 297.260 49.9800   1
   0   8   2 4609.69 162.770   1
   0  -8  -2 4604.49 183.890   1
   0   8   2 4700.91 127.080   1
   0   8   2 4689.37 139.550   1
   0   8   2 4536.29 169.090   1
  -6   4 -10 143.340 63.0300   1
   6  -4  10 56.3700 27.8600   1
   4   5   4 2098.78 106.400   1
   4   5   4 2052.54 111.020   1
   4   0 -13 206.170 64.9100   1
  -4   0  13 183.240 37.0300   1
  -4   0  13 178.140 42.0600   1
  -4   9  -6 122.930 47.5600   1
   4  -9   6 143.560 37.1200   1
  -4   9  -6 92.9900 30.0100   1
   7  -7   5 511.690 67.6500   1
  -7   7  -5 422.980 64.1400   1
  -7   7  -5 487.640 69.4600   1
  -2  -8   6 5636.84 173.180   1
   2   8  -6 5787.07 183.110   1
   2   8  -6 6296.92 162.880   1
  -2   7   6 1258.11 69.1700   1
  -2   7   6 1182.61 73.5900   1
  -2   7   6 1386.41 91.4500   1
  -5   6   7 525.240 68.0200   1
  -5   6   7 575.980 64.1900   1
  -5   6   7 611.740 75.8600   1
  -5   6   7 528.290 69.1400   1
  -3  -6  11 641.570 58.5500   1
   3   6 -11 634.300 58.4300   1
   3   6 -11 683.060 57.2800   1
  -3  -6  11 573.180 69.2800   1
   0  -5  14 13.0000 37.5800   1
   0   5 -14 22.9800 33.1200   1
   0  -5  14 13.0600 29.9000   1
   0   5 -14 -28.470 32.3400   1
  -2   3 -14 2938.36 167.780   1
   2  -3  14 2445.07 120.440   1
   7   3  -4 51.7100 32.6500   1
   7   3  -4 38.3400 40.3500   1
   7   3  -4 12.2300 39.0300   1
  -1  -2 -12 3733.78 203.790   1
   1   2  12 3453.37 135.790   1
   2   8  -3 435.190 68.3200   1
   2   8  -3 354.620 55.9200   1
   2   8  -3 355.690 48.4300   1
  -2  -8   3 399.780 65.0000   1
   2   8  -3 343.420 69.0900   1
   5   2 -12 195.580 47.2900   1
  -5  -2  12 160.250 32.0600   1
   5   2 -12 223.960 42.8400   1
  -5  -2  12 195.090 53.9800   1
   0   7   5 62.2300 29.5500   1
  -7   4  -8 1041.59 94.0600   1
   7  -4   8 1071.96 71.0900   1
  -4  -5  11 13947.4 245.240   1
   4   5 -11 12801.1 271.550   1
   4   5 -11 14244.7 288.100   1
  -1   8   3 1570.14 98.2500   1
  -1   8   3 1426.87 87.3800   1
  -1   8   3 1527.35 78.1100   1
  -1   8   3 1559.63 95.6600   1
  -6  -1  -7 328.850 80.9400   1
   6   1   7 378.910 53.8300   1
   8  -1  -6 9160.81 212.460   1
   7  -1  -9 449.730 65.6700   1
   7  -1  -9 477.700 82.7700   1
  -7   1   9 651.020 65.1700   1
   7  -6   7 524.130 69.7800   1
  -7   6  -7 407.210 60.7800   1
  -7   6  -7 388.160 67.2900   1
   7   3  -2 128.780 41.6400   1
   7   3  -2 138.220 39.4100   1
   7   3  -2 101.960 30.8100   1
   1  -5  14 2256.07 102.690   1
  -1   5 -14 2176.97 122.710   1
   1  -5  14 2105.94 107.020   1
  -1   5 -14 2103.17 121.370   1
   8  -2  -6 3071.11 139.170   1
   7   0  -9 14011.0 368.590   1
  -7   0   9 14817.3 245.750   1
   7   0  -9 16225.7 283.140   1
   1   7   4 65.0900 26.6600   1
  -6   1  -9 263.410 84.8300   1
   6  -1   9 410.900 60.6300   1
  -1  -3 -11 467.790 86.5700   1
   1   3  11 303.520 48.6200   1
  -2   4 -14 109.430 45.9300   1
  -2   4 -14 82.9100 36.1500   1
   2  -4  14 60.2200 24.2500   1
   1  -1  14 346.360 47.5000   1
  -1   1 -14 572.020 88.9400   1
   4   6   1 1834.66 83.3900   1
   4   6   1 1984.53 100.070   1
  -2   6   8 2997.50 142.950   1
   2  -6  -8 3106.09 174.800   1
  -2   6   8 3042.08 135.670   1
   4   6  -9 1943.88 111.020   1
   4   6  -9 1589.12 118.890   1
   4   6  -9 2171.51 106.460   1
  -4  -6   9 1941.49 104.690   1
  -3   6   8 405.040 55.7400   1
  -3   6   8 429.900 61.6200   1
   3  -6  -8 366.270 69.0000   1
  -1  -6  13 5664.54 136.900   1
   1   6 -13 5414.91 156.210   1
  -1  -6  13 5450.99 154.250   1
   1   6 -13 5484.30 187.380   1
  -6   6   6 2157.84 116.790   1
  -6   6   6 2016.32 119.340   1
  -6   6   6 1891.36 105.330   1
   6  -6  -6 2038.16 113.600   1
  -1   0  14 2547.02 105.390   1
  -1   0  14 2606.41 124.750   1
   1   0 -14 2680.48 157.900   1
  -4   9  -1 17.5900 29.7800   1
   4  -9   1 31.4700 28.0400   1
  -4   9  -1 19.0400 49.5200   1
  -4   9  -1 6.14000 29.5100   1
   3   7   0 1590.10 119.380   1
  -3  -7   0 1527.06 119.080   1
   3   7   0 1734.78 133.700   1
   3   7   0 1352.25 100.420   1
   2   0  13 3136.47 133.970   1
  -2   0 -13 2606.07 152.160   1
  -4   6 -12 1712.12 131.330   1
   4  -6  12 1776.83 117.650   1
  -4   6 -12 1798.65 136.270   1
   6  -3  10 3548.54 152.580   1
  -6   3 -10 3456.30 190.050   1
  -5   7 -10 2687.01 142.260   1
   5  -7  10 2879.62 126.590   1
  -5   7 -10 3015.76 157.000   1
   7  -3   8 3416.21 153.220   1
  -7   3  -8 3201.39 176.630   1
  -8   4  -5 1024.31 134.270   1
   8  -4   5 1207.01 113.900   1
  -7   5   6 1640.81 125.240   1
   7  -5  -6 1596.54 114.930   1
   8  -5  -3 5497.05 169.950   1
  -3  -5  -6 2441.41 153.500   1
   3   5   6 2762.16 132.630   1
  -8   3  -5 4883.03 223.680   1
   8  -3   5 6043.77 179.040   1
   6   0 -11 3368.10 168.460   1
  -6   0  11 3047.64 135.590   1
   6   0 -11 3109.94 178.310   1
  -6   0  11 3712.78 169.660   1
  -6   8  -6 395.800 49.5100   1
  -6   8  -6 300.510 47.3300   1
   6  -8   6 303.880 51.6600   1
   0  -5  -9 5751.04 249.680   1
   0   5   9 6215.38 160.720   1
  -2   9  -8 380.660 56.5900   1
   2  -9   8 311.230 48.5400   1
  -2   9  -8 266.700 47.1800   1
  -2  -4  14 2209.23 94.6900   1
   2   4 -14 2342.40 129.170   1
  -2  -4  14 2849.37 142.790   1
   2   4 -14 2814.91 168.180   1
  -5  -1  -9 81.6000 62.0000   1
   5   1   9 156.940 40.3600   1
   5   1   9 132.010 33.1200   1
   7   3  -5 22.3500 34.6800   1
   7   3  -5 -3.3700 43.7300   1
   7   3  -5 33.2700 46.3900   1
   4   3   8 11723.1 247.100   1
  -4  -3  -8 11712.4 328.570   1
   8   1  -2 30.6500 39.2200   1
   8   1  -2 36.9900 41.8700   1
  -6   7   4 87.7100 42.7000   1
  -6   7   4 78.6600 32.0700   1
   6  -7  -4 23.9700 32.3500   1
  -6   7   4 119.900 35.5100   1
  -8   6  -1 2818.11 148.800   1
   8  -6   1 3063.31 146.120   1
  -5   1  12 5129.55 164.020   1
   5  -1 -12 5325.25 244.000   1
  -5   1  12 5055.65 142.390   1
  -6   5 -10 4686.72 178.860   1
  -6   5 -10 4273.84 203.570   1
   6  -5  10 4790.47 146.360   1
   2   4   9 3347.84 139.740   1
  -2  -4  -9 3364.24 192.870   1
   8   1  -3 2250.49 113.150   1
   8   1  -3 2110.09 183.490   1
   8   1  -3 2214.37 108.710   1
   8   0   2 386.620 44.9500   1
   8   0   2 473.720 61.1700   1
  -5   6 -11 42.7100 44.4100   1
  -5   6 -11 116.930 46.0000   1
   5  -6  11 65.4700 33.7600   1
  -3   9   0 1182.99 96.2800   1
  -3   9   0 1144.31 94.3100   1
  -3   9   0 1008.91 81.7700   1
   8  -6   2 110.860 46.0800   1
  -8   6  -2 83.2700 40.9000   1
   3  -7  12 73.7300 28.5900   1
  -3   7 -12 67.9400 39.7500   1
  -3   7 -12 7.62000 42.2500   1
   0  -9   5 423.060 56.0800   1
   0   9  -5 525.090 55.2600   1
   0   9  -5 472.120 49.9400   1
  -5   0 -10 839.520 99.2900   1
   5   0  10 994.820 80.0800   1
   5   0  10 881.350 58.8000   1
  -2   0  14 17.6600 27.0900   1
   2   0 -14 -16.080 33.3800   1
  -2   0  14 5.61000 37.2800   1
   0  -9   4 5564.89 185.210   1
   0   9  -4 5554.84 164.050   1
   0   9  -4 5588.93 165.200   1
   2  -3 -12 427.350 60.6000   1
  -2   3  12 415.030 41.7900   1
  -2  -8   7 8751.58 215.080   1
   2   8  -7 9250.78 212.480   1
   2   8  -7 8617.05 210.040   1
  -3  -2  14 159.650 48.7100   1
   3   2 -14 210.480 45.3500   1
  -7   5  -8 36.7400 46.1700   1
   7  -5   8 34.2300 37.6100   1
   6   4   1 11921.2 266.630   1
   6   4   1 11545.1 275.870   1
   7   3  -1 1363.94 108.990   1
   7   3  -1 1501.25 106.410   1
  -7   1  -7 314.410 61.1600   1
   7  -1   7 252.350 46.8500   1
  -1   9  -1 -31.130 31.7900   1
  -1   9  -1 31.2600 41.6900   1
  -1   9  -1 25.7200 32.9200   1
   6   1 -11 1122.50 96.0200   1
  -6  -1  11 959.320 74.9200   1
  -6  -1  11 1189.56 100.380   1
   6   1 -11 1104.20 108.150   1
   2   8  -2 4374.63 144.580   1
   2   8  -2 4834.25 157.270   1
  -2  -8   2 4489.01 178.100   1
   2   8  -2 4324.51 183.210   1
   2   8  -2 4082.72 202.130   1
  -2   8 -11 6593.18 183.300   1
  -2   8 -11 6335.61 222.180   1
   2  -8  11 6961.63 197.500   1
   2  -8  11 6579.50 178.540   1
  -2   8 -11 6635.42 176.460   1
  -8   6   0 52.7800 29.0300   1
   8  -6   0 -10.050 40.5100   1
   7   0   6 1242.20 98.6200   1
  -7   0  -6 1107.86 114.880   1
  -4   7   6 12778.0 297.330   1
  -4   7   6 12782.5 310.070   1
  -4   7   6 13049.0 254.150   1
   4  -1  12 306.470 42.1600   1
  -4   1 -12 340.660 67.8000   1
  -1   8 -11 1048.93 83.3000   1
   1  -8  11 896.040 68.6300   1
  -1   8 -11 997.460 88.1900   1
   5   5  -9 223.630 48.0300   1
   5   5  -9 214.520 46.8000   1
  -5  -5   9 207.960 47.7900   1
   5   5  -9 355.360 50.1200   1
  -5  -5   9 261.750 37.9600   1
   2  -2  14 3174.38 160.600   1
  -2   2 -14 3545.19 185.090   1
   8   1  -1 1491.71 109.490   1
   8   1  -1 1297.60 109.820   1
  -4  -3  13 25.3400 53.5500   1
   4   3 -13 -2.8300 42.4200   1
  -4  -3  13 2.76000 21.7700   1
   1   1  13 1379.91 94.9800   1
  -1  -1 -13 1273.99 122.630   1
  -2   9   0 129.770 32.4100   1
  -2   9   0 112.480 49.4800   1
  -2   9   0 170.960 47.9200   1
  -3  -1  14 641.160 47.8100   1
   3   1 -14 837.940 75.5300   1
  -3  -1  14 695.810 67.4000   1
  -3   9  -8 81.8800 45.0700   1
  -3   9  -8 58.3400 36.5800   1
   2  -4 -11 3253.23 194.720   1
  -2   4  11 3573.30 145.650   1
   0   0 -14 5636.67 219.920   1
   0   0  14 5873.35 148.180   1
  -1  -5  14 69.0900 49.4600   1
   1   5 -14 39.9500 41.3500   1
   1   5 -14 52.8500 48.7600   1
  -1  -5  14 103.320 40.3400   1
   6   4  -8 1973.18 147.480   1
  -6  -4   8 2207.07 99.1000   1
   6   4  -8 2202.57 108.350   1
   6  -8  -1 103.670 45.0400   1
  -6   8   1 90.1300 37.2400   1
  -6   8   1 82.6000 34.5300   1
   0   9  -6 7163.58 192.960   1
   0  -9   6 6824.08 233.270   1
   0   9  -6 7157.49 183.030   1
  -4   9  -7 3010.65 145.350   1
  -4   9  -7 3034.51 143.510   1
   4  -9   7 2815.43 151.160   1
   8   1  -4 2741.12 134.480   1
   8   1  -4 2687.04 140.860   1
   8   1  -4 2922.49 144.360   1
   8   0  -6 72.3000 30.9000   1
   8   0  -6 52.9700 44.3700   1
  -7   2   9 3805.26 171.120   1
   7  -2  -9 3374.24 232.000   1
  -7   2   9 3596.93 153.000   1
   7  -2  -9 3998.20 179.530   1
   7   2  -8 1327.00 109.320   1
  -7  -2   8 1310.19 103.160   1
   7   2  -8 1300.18 110.560   1
   3   7  -9 513.140 50.9000   1
   3   7  -9 495.370 49.8300   1
  -3  -7   9 463.190 53.0400   1
   1   8   1 1197.54 100.420   1
  -1  -8  -1 1111.19 107.950   1
   1   8   1 1211.77 99.3700   1
   1   8   1 1414.62 101.470   1
  -6   4   9 144.470 38.1400   1
   6  -4  -9 233.940 61.5400   1
  -6   4   9 143.090 42.5900   1
   6  -4  -9 114.520 37.6000   1
   8  -4  -5 -3.2600 29.5000   1
  -6   1  11 327.340 47.9300   1
   6  -1 -11 337.510 61.5200   1
   6  -1 -11 316.090 63.4600   1
  -6   1  11 188.650 47.4400   1
   1  -9   8 557.710 57.2700   1
  -1   9  -8 724.790 60.0500   1
  -1   9  -8 632.600 66.7500   1
   3   4   8 26462.2 416.440   1
  -3  -4  -8 26658.0 493.280   1
  -1   3  12 12970.1 249.650   1
   1  -3 -12 11977.8 353.990   1
   0   9  -3 1454.72 105.800   1
   0  -9   3 1322.46 108.930   1
   0   9  -3 1245.90 96.9200   1
   3  -1  13 1316.82 91.0200   1
  -3   1 -13 1111.21 100.080   1
  -8   6  -3 250.900 54.2600   1
   8  -6   3 305.560 43.9100   1
  -8   6  -3 219.160 55.2200   1
  -5   4  10 400.450 48.8100   1
  -5   4  10 385.420 51.6600   1
   5  -4 -10 429.680 71.0600   1
  -7   7   2 -19.340 29.9600   1
   7  -7  -2 9.48000 44.7000   1
  -5   9  -3 8012.67 236.600   1
   5  -9   3 8322.85 237.290   1
  -5   9  -3 8384.02 203.230   1
  -4   8 -10 2667.24 132.870   1
  -4   8 -10 2859.48 134.360   1
   4  -8  10 2828.02 139.560   1
  -1   7   6 1064.86 82.0100   1
   6   3   4 281.520 47.6900   1
  -6  -3  -4 244.720 66.6800   1
  -8   3   6 160.880 50.4100   1
   8  -3  -6 136.830 54.4200   1
   5  -9   4 2135.86 144.990   1
  -5   9  -4 1957.76 126.760   1
  -5   9  -4 1913.81 130.310   1
   7   1  -9 210.180 58.0600   1
   7   1  -9 208.140 42.6900   1
  -7  -1   9 184.630 39.6700   1
  -3   8   4 5.44000 37.0000   1
  -3   8   4 -16.050 39.3000   1
  -3   8   4 -1.8400 44.0000   1
  -3   8   4 40.7700 26.0000   1
   1  -6  -8 3975.27 200.990   1
  -1   6   8 4279.25 171.720   1
  -3   6 -13 3973.90 184.470   1
   3  -6  13 4218.66 171.250   1
  -3   6 -13 3947.49 172.790   1
  -7   7  -6 420.030 65.3200   1
  -7   7  -6 436.710 58.0300   1
   7  -7   6 488.780 62.7600   1
  -8   5  -5 2383.10 180.210   1
   8  -5   5 2545.08 133.480   1
   1   4  10 300.440 36.0200   1
  -1  -4 -10 307.980 66.6200   1
  -1  -7  12 1263.38 102.350   1
   1   7 -12 1469.18 107.370   1
   1   7 -12 1421.57 108.890   1
   2  -5  14 1045.66 84.1900   1
  -2   5 -14 1081.44 89.7600   1
  -2   5 -14 1223.84 97.5800   1
  -4   6   8 2475.44 127.530   1
   4  -6  -8 2422.09 144.850   1
  -4   6   8 2444.25 117.240   1
  -4   6   8 2401.12 151.010   1
   2   7 -11 10329.7 257.870   1
  -2  -7  11 9891.13 234.890   1
   2   7 -11 10570.6 265.300   1
   5   2   8 9448.85 237.480   1
   5   2   8 9466.18 211.420   1
  -5  -2  -8 9195.06 323.110   1
   3  -4 -11 2617.83 202.440   1
  -3   4  11 2581.18 130.790   1
  -3   4  11 3294.12 140.860   1
  -3   3  12 55.8700 37.0800   1
   3  -3 -12 105.340 49.3400   1
  -3   3  12 46.1700 43.2400   1
   8  -1   4 64.2900 30.2500   1
  -8   1  -4 53.0300 57.2600   1
  -7  -3   6 3254.94 162.490   1
   7   3  -6 3045.85 152.820   1
   7   3  -6 2971.48 161.640   1
   6  -3 -10 2741.13 150.640   1
  -6   3  10 2625.28 122.440   1
  -6   3  10 2515.32 131.770   1
   6  -3 -10 2308.02 170.720   1
   5  -3 -11 7.06000 46.5000   1
  -5   3  11 -2.1900 33.4300   1
  -5   3  11 33.0900 33.2900   1
  -2   2  13 176.150 41.4200   1
  -2   2  13 215.390 42.5400   1
   2  -2 -13 254.680 61.3800   1
   8  -6  -1 99.9700 54.3700   1
  -8   6   1 144.120 36.8600   1
  -4   9   0 235.110 42.3700   1
  -4   9   0 195.030 50.1300   1
  -4   9   0 251.950 42.3000   1
  -5   8   3 9855.05 237.670   1
  -5   8   3 10085.2 240.360   1
   5  -8  -3 9985.72 277.680   1
  -5   8   3 9748.17 233.160   1
  -8   2  -5 2782.34 190.280   1
   8  -2   5 3398.25 160.680   1
  -3  -3  14 863.760 71.8600   1
  -3  -3  14 866.980 58.9800   1
   3   3 -14 880.800 85.3200   1
   3   3 -14 767.150 63.3000   1
  -2   8   4 6374.85 185.850   1
  -2   8   4 6519.31 202.030   1
  -2   8   4 6914.39 189.480   1
  -2   8   4 6579.36 173.390   1
  -5   9  -2 57.7700 40.4600   1
  -5   9  -2 71.9400 35.2900   1
   5  -9   2 65.3600 44.3200   1
  -6  -2  -6 368.910 77.1300   1
   6   2   6 234.000 36.8800   1
   5   4 -11 244.610 46.1300   1
   5   4 -11 277.080 46.5300   1
  -5  -4  11 169.050 40.0200   1
   5   4 -11 189.560 51.7300   1
  -5  -4  11 265.820 51.8500   1
   5   4 -11 262.050 42.6600   1
   8   1   0 4590.01 154.770   1
   8   1   0 4170.79 179.260   1
   2   7   3 1173.25 89.8600   1
   2   7   3 1031.65 106.020   1
  -1   4  11 685.780 56.0600   1
   1  -4 -11 633.690 77.9100   1
   5  -9   5 1896.46 134.250   1
  -5   9  -5 1811.45 119.340   1
  -5   9  -5 1777.97 135.380   1
   6   3 -10 -4.0600 35.1400   1
  -6  -3  10 -1.4200 31.2900   1
  -6  -3  10 -30.200 43.5500   1
   6   3 -10 17.2700 33.0300   1
   6   3 -10 -29.460 41.2600   1
  -1   2  13 3698.03 149.500   1
   1  -2 -13 2997.61 184.040   1
   7   2   3 7929.40 234.960   1
   7   2   3 7687.25 204.910   1
  -4   1  13 415.440 47.0800   1
   4  -1 -13 552.590 67.3000   1
  -4   1  13 468.770 52.0600   1
  -7   2  -8 3992.09 212.690   1
   7  -2   8 4082.54 173.270   1
  -6   2 -10 2148.28 160.280   1
   6  -2  10 1769.27 119.740   1
  -6   5   8 447.380 51.6100   1
   6  -5  -8 341.990 54.9900   1
  -6   5   8 459.260 57.7000   1
   6  -5  -8 490.930 82.5300   1
   5   5   2 2701.37 141.020   1
   5   5   2 2293.12 127.760   1
   0  -9   7 286.310 54.5300   1
   0   9  -7 296.590 41.2400   1
   0   9  -7 226.890 55.5900   1
   7   3   0 814.530 65.1100   1
   7   3   0 824.100 66.8700   1
   4  -4  13 14.2900 34.5400   1
  -4   4 -13 106.820 50.3900   1
   4  -4  13 -19.090 26.6000   1
  -5   8  -9 80.8800 41.4600   1
   5  -8   9 54.6600 30.1400   1
  -5   8  -9 121.950 34.6300   1
   5  -1  11 207.810 33.5600   1
   5  -1  11 294.990 46.9000   1
  -5   1 -11 256.330 54.2000   1
  -1  -8  10 4148.87 180.260   1
   1   8 -10 3624.16 165.580   1
   1   8 -10 3916.67 188.340   1
   2   8  -8 1637.23 118.950   1
   2   8  -8 2243.71 94.8600   1
  -2  -8   8 1835.66 133.280   1
   8   1  -5 47.5200 31.5700   1
   8   1  -5 63.3900 36.3900   1
   3  -8  11 1663.04 123.930   1
  -3   8 -11 1600.24 120.280   1
  -3   8 -11 1606.17 113.280   1
  -5   5   9 295.470 39.1100   1
  -5   5   9 251.200 40.6300   1
  -5   5   9 230.800 43.2500   1
   5  -5  -9 178.920 60.6300   1
  -5  -3  12 1878.66 135.060   1
  -5  -3  12 1235.25 97.3700   1
   5   3 -12 1126.93 106.730   1
   5   3 -12 1570.87 137.630   1
   7   1   5 24.9700 44.8000   1
  -7  -1  -5 -3.6900 47.9600   1
   6  -8   7 716.370 76.5000   1
  -6   8  -7 631.530 63.4000   1
  -6   8  -7 730.990 73.5200   1
   0   9  -2 7511.67 191.700   1
   0   9  -2 7798.51 212.950   1
   0   9  -2 7134.04 191.980   1
   0  -9   2 6556.94 216.340   1
   2   8  -1 4547.36 155.400   1
   2   8  -1 4290.65 180.570   1
   2   8  -1 4294.71 184.390   1
   2   8  -1 4485.19 160.770   1
  -2  -8   1 4452.68 166.540   1
   0  -8  11 98.9100 46.4300   1
   0   8 -11 72.9200 48.4700   1
   0   8 -11 141.880 43.3000   1
  -5  -6   4 2538.38 134.780   1
   5   6  -4 2620.71 129.030   1
   5   6  -4 2187.96 112.140   1
   5   6  -4 2694.03 132.000   1
   8  -5  -4 3955.30 175.730   1
  -8   6  -4 129.620 48.0200   1
   8  -6   4 120.180 32.4800   1
  -8   6  -4 140.880 35.8700   1
  -4   8   4 8580.45 213.330   1
  -4   8   4 8482.85 211.870   1
  -4   8   4 8578.64 221.470   1
   8  -1  -7 119.750 55.3200   1
  -8   1   7 135.890 50.5600   1
   5   6  -5 789.800 68.3300   1
  -5  -6   5 601.290 67.0900   1
   5   6  -5 578.000 63.6400   1
  -6   7  -9 177.000 42.3900   1
  -6   7  -9 142.260 45.8800   1
   6  -7   9 149.190 37.4100   1
   3   7   1 -14.200 33.2500   1
   3   7   1 23.2600 32.8100   1
   3   7   1 23.5700 49.2500   1
   3   7   1 -51.900 41.7600   1
   5  -4  12 1868.47 126.790   1
  -5   4 -12 1659.46 137.280   1
   4  -3  13 17.5000 30.7400   1
  -4   3 -13 28.9400 45.0000   1
   4  -3  13 62.0600 26.0500   1
   6   2 -11 3256.12 163.330   1
   6   2 -11 2414.84 227.430   1
  -6  -2  11 3594.39 155.640   1
   6   2 -11 3559.06 175.360   1
  -6  -2  11 3773.19 170.960   1
   2  -9   9 82.5600 43.5500   1
  -2   9  -9 21.7500 38.5700   1
  -2   9  -9 -35.670 37.4500   1
   3   0 -14 16118.1 373.810   1
  -3   0  14 15274.5 317.840   1
  -3   0  14 14497.1 264.480   1
  -7   6   5 553.210 59.9800   1
  -7   6   5 586.420 65.1600   1
  -7   6   5 649.560 62.8700   1
   7  -6  -5 671.140 73.5300   1
  -2   5  10 13152.0 243.810   1
   2  -5 -10 13313.0 346.050   1
  -6   6 -10 1313.58 117.720   1
  -6   6 -10 1372.76 114.700   1
  -1   9   0 295.500 46.8600   1
  -1   9   0 338.890 46.9000   1
  -1   9   0 347.480 42.4000   1
  -1   9   0 275.060 48.2100   1
  -3  -5  13 6919.92 189.730   1
   3   5 -13 7155.57 215.200   1
  -3  -5  13 7179.45 189.320   1
   3   5 -13 6679.15 234.290   1
   5   6  -3 880.500 62.2600   1
  -5  -6   3 851.930 64.2700   1
   5   6  -3 801.030 61.7600   1
   5   6  -3 716.160 63.0200   1
   8   0   3 -1.2600 37.4900   1
   8   0   3 12.6800 40.5800   1
   5  -9   1 14.4900 38.7000   1
  -5   9  -1 56.1200 32.8300   1
  -5   9  -1 84.2100 42.0900   1
   0  -3  15 4246.18 181.570   1
   0  -3  15 4890.10 138.470   1
   0   3 -15 4172.57 230.290   1
   4   6   2 353.930 65.7400   1
   4   6   2 325.570 48.0500   1
  -8   2   7 1234.89 100.990   1
   8  -2  -7 1315.54 111.830   1
   1  -7  13 82.0300 31.5200   1
  -1   7 -13 39.7900 41.7900   1
  -1   7 -13 64.4000 31.7500   1
   1  -7  13 105.450 37.1800   1
  -3   9   1 1350.89 96.4300   1
  -3   9   1 1214.71 94.8900   1
  -3   9   1 1379.14 108.050   1
  -4  -6  10 -13.320 54.4000   1
   4   6 -10 -25.300 35.1200   1
   3  -5 -10 83.5200 60.7700   1
  -3   5  10 16.3800 36.8600   1
  -3   5  10 55.3200 34.7200   1
  -8   4  -6 114.250 68.5100   1
   8  -4   6 74.7600 49.0900   1
  -3   2  13 7918.46 203.120   1
   3  -2 -13 8268.31 270.000   1
  -3   2  13 8297.65 185.400   1
   5  -9   6 13.1000 34.5600   1
  -5   9  -6 18.1200 27.5000   1
  -5   9  -6 -10.370 35.8000   1
  -7   6  -8 4032.79 208.650   1
  -7   6  -8 4259.82 186.440   1
   7  -6   8 4152.78 176.730   1
   0   8   3 5711.33 164.520   1
   0   8   3 6078.62 192.690   1
   0   8   3 5905.91 176.520   1
   0   8   3 5694.96 149.560   1
   4  -9   8 22.5700 31.9900   1
  -4   9  -8 2.30000 34.5200   1
  -4   9  -8 17.1600 35.8900   1
   1   3 -15 111.890 41.3000   1
   1   3 -15 120.540 42.1700   1
  -1  -3  15 104.720 44.6300   1
  -1  -3  15 115.350 42.5100   1
  -4   5 -13 -2.4400 41.5500   1
   4  -5  13 45.3100 31.4800   1
  -4   5 -13 -22.630 39.7100   1
   1   6   7 63.1300 37.1200   1
  -1  -6  -7 57.6800 73.4400   1
  -8   6   2 -22.980 36.4800   1
   8  -6  -2 -10.590 50.3900   1
  -5   3 -12 5681.47 210.570   1
   5  -3  12 5886.74 161.990   1
  -1  -2  15 3780.67 164.280   1
  -1  -2  15 3458.44 140.900   1
   1   2 -15 3442.17 166.730   1
  -5  -6   6 227.710 48.6300   1
   5   6  -6 334.400 43.2100   1
   5   6  -6 244.930 44.2700   1
  -4  -7   5 149.660 51.7400   1
   4   7  -5 126.770 34.9900   1
   4   7  -5 180.860 46.0700   1
   4   7  -4 1592.93 123.760   1
  -4  -7   4 1674.78 124.710   1
   4   7  -4 1376.31 114.480   1
   4   7  -4 1845.00 130.620   1
   6   4   2 38.0100 31.3900   1
   6   4   2 31.5300 32.5400   1
  -6   8   2 245.330 39.6200   1
   6  -8  -2 279.430 44.6800   1
   0   3  12 3975.31 154.630   1
   0  -3 -12 4078.60 248.930   1
  -7   4   8 18627.1 357.520   1
   7  -4  -8 18260.2 359.720   1
  -7   4   8 17754.9 350.170   1
  -8   3  -6 32.3000 65.7800   1
   8  -3   6 31.4200 39.4400   1
  -1   6 -14 6825.83 221.080   1
   1  -6  14 6588.99 173.670   1
  -1   6 -14 6361.53 180.110   1
   1  -6  14 6626.42 186.950   1
   8   1   1 824.590 70.5700   1
   8   1   1 1008.12 88.6600   1
  -2   9   1 581.050 59.8200   1
  -2   9   1 571.560 67.3500   1
  -2   9   1 533.700 50.2500   1
  -5   5 -12 885.430 69.4800   1
  -5   5 -12 818.710 75.1800   1
   5  -5  12 814.500 58.4400   1
   0  -2  15 6148.68 175.680   1
   0  -2  15 6051.93 153.100   1
   0   2 -15 5645.82 198.470   1
  -3   9  -9 1311.45 102.780   1
   3  -9   9 1043.49 89.9600   1
  -3   9  -9 1226.99 92.6300   1
   1  -9   9 5435.87 175.990   1
  -1   9  -9 5616.86 182.560   1
  -1   9  -9 5763.21 161.000   1
   7   3  -7 86.8400 32.5300   1
  -7  -3   7 191.580 43.1500   1
   7   3  -7 210.430 46.5200   1
   2   6 -13 1114.52 96.5200   1
   2   6 -13 926.600 92.7000   1
  -2  -6  13 1078.98 92.0500   1
  -2  -6  13 1092.77 116.400   1
   2   6 -13 1089.84 99.0000   1
  -2   1 -14 36.2000 46.5600   1
   2  -1  14 95.9400 31.7200   1
  -1   0 -14 544.040 94.3900   1
   1   0  14 581.070 53.1500   1
  -3  -2 -11 5089.44 193.480   1
   3   2  11 5175.27 153.450   1
  -5   2  12 359.350 43.3700   1
  -5   2  12 294.290 45.6400   1
   5  -2 -12 296.710 62.3400   1
  -2   7 -13 1354.83 99.5200   1
  -2   7 -13 1325.68 104.810   1
   2  -7  13 1088.05 91.7300   1
  -5  -4  -5 153.610 72.1100   1
   5   4   5 220.840 49.3400   1
   6  -2 -11 1578.63 113.200   1
  -6   2  11 1509.16 111.900   1
   6  -2 -11 1309.98 126.230   1
  -6   2  11 1375.98 95.4700   1
   3  -4  14 1270.95 89.4600   1
  -3   4 -14 1134.17 116.170   1
   6   5  -4 25.1600 42.0700   1
   6   5  -4 120.190 34.8000   1
   6   5  -4 79.6300 45.8900   1
  -6  -5   4 127.220 49.2700   1
   8   0  -7 409.230 51.2300   1
  -8   0   7 567.260 76.7100   1
   8   0  -7 387.810 51.2900   1
   0  -9   8 136.720 35.5800   1
   0   9  -8 95.9200 54.2700   1
   0   9  -8 187.510 46.9500   1
   0  -6  14 67.0000 43.2100   1
   0   6 -14 85.1600 38.7000   1
   0  -6  14 106.100 28.7200   1
   0   6 -14 135.830 45.5400   1
   7  -7  -3 436.920 73.6700   1
  -7   7   3 325.880 49.3600   1
  -1   8   4 2848.74 140.280   1
  -1   8   4 2911.62 141.140   1
  -1   8   4 2819.82 132.890   1
  -1   8   4 2952.83 134.040   1
  -5   7   6 390.500 52.7700   1
  -5   7   6 335.510 43.4100   1
  -4   4  11 4013.63 161.060   1
   4  -4 -11 3975.24 250.020   1
  -4   4  11 3748.30 169.330   1
   6   4  -9 -0.1900 39.3200   1
  -6  -4   9 29.5800 26.8100   1
  -6  -4   9 -33.960 45.3700   1
   6   4  -9 61.5000 39.9200   1
   5   6  -2 230.550 38.9100   1
   5   6  -2 330.360 52.5900   1
   5   6  -2 313.400 42.9400   1
   0   2  13 65.1500 28.2600   1
   0  -2 -13 114.630 72.1200   1
   0  -4  15 18.8600 30.2800   1
   0   4 -15 76.6900 34.8100   1
   0  -4  15 38.1300 32.5000   1
   0   4 -15 88.9700 37.7000   1
  -2  -6  -6 7907.85 273.160   1
   2   6   6 8699.36 202.000   1
   0  -7  13 1030.36 84.4200   1
   0   7 -13 1004.31 90.8800   1
   0   7 -13 1166.09 99.0300   1
   0  -7  13 1116.04 85.9300   1
   3   6 -12 18.4800 28.1100   1
  -3  -6  12 99.3300 40.9400   1
   3   6 -12 1.01000 55.5900   1
  -3  -1 -12 173.390 61.3300   1
   3   1  12 146.260 30.1100   1
  -4  -4  -7 -71.680 75.6500   1
   4   4   7 17.8600 37.1500   1
  -4  -7   6 1054.29 93.4200   1
   4   7  -6 1185.54 98.9400   1
   4   7  -6 1127.54 91.7600   1
  -4  -7   3 236.000 44.0200   1
   4   7  -3 198.990 37.1900   1
   4   7  -3 209.420 52.1100   1
   4   7  -3 170.130 63.4500   1
   3  -3  14 1381.92 93.3100   1
  -3   3 -14 1328.28 110.090   1
   6   5  -3 1391.83 104.110   1
   6   5  -3 1176.49 96.9100   1
   6   5  -3 1480.92 112.280   1
   4   5   5 6545.43 172.770   1
   2   5 -14 7011.90 238.030   1
  -2  -5  14 7708.95 218.460   1
   2   5 -14 6421.56 208.090   1
  -2  -5  14 7256.90 240.530   1
   6   5  -5 6767.25 187.440   1
   6   5  -5 6688.85 186.520   1
  -6  -5   5 5830.85 177.100   1
   6   5  -5 5875.18 206.570   1
  -7   7  -7 1747.80 126.430   1
  -7   7  -7 1654.27 127.940   1
   7  -7   7 1876.67 127.230   1
   8   1  -6 847.740 76.1000   1
   8   1  -6 759.800 71.2300   1
  -7   3   9 35.7200 30.0000   1
  -7   3   9 13.2300 34.9400   1
   7  -3  -9 42.6100 51.6700   1
   7  -3  -9 37.0600 44.5300   1
   5   5 -10 1868.24 124.820   1
   5   5 -10 1833.91 127.700   1
  -5  -5  10 2264.55 111.310   1
   5   5 -10 1622.08 131.310   1
  -5  -5  10 1526.60 114.240   1
   3   7 -10 3433.09 163.060   1
   3   7 -10 3483.38 184.250   1
  -3  -7  10 3719.77 165.950   1
  -4   9   1 16.9200 30.7100   1
  -4   9   1 -14.860 37.5000   1
  -4   9   1 43.0200 30.7500   1
   1  -5 -10 2164.12 173.780   1
  -1   5  10 2372.44 107.870   1
  -7   8  -2 50.2900 26.9600   1
  -7   8  -2 89.6700 34.9400   1
   7  -8   2 81.6100 39.3500   1
  -6   7   5 629.700 58.5500   1
  -6   7   5 617.850 61.8700   1
   6  -7  -5 537.450 67.6600   1
  -6   7   5 507.160 57.5300   1
   0  -9   1 1973.16 150.110   1
   0   9  -1 1988.89 131.380   1
   0   9  -1 2210.57 103.280   1
   0   9  -1 2107.43 134.650   1
   0   9  -1 2100.55 148.250   1
   7  -4   9 848.590 69.7700   1
  -7   4  -9 758.310 80.9100   1
   7  -8   3 3463.68 154.740   1
  -7   8  -3 3582.22 167.430   1
  -7   8  -3 3369.11 174.280   1
   4   5 -12 9130.00 228.210   1
  -4  -5  12 8518.40 229.540   1
   4   5 -12 7535.45 276.230   1
  -4  -5  12 9225.70 224.740   1
   4   5 -12 8579.27 226.290   1
   8  -5   6 2907.19 139.290   1
  -8   5  -6 2803.00 188.470   1
   4  -3 -12 228.910 61.1400   1
  -4   3  12 250.790 50.6400   1
  -4   3  12 201.440 39.1100   1
   7   3   1 5980.08 180.680   1
   7   3   1 5935.51 179.930   1
   2   5   8 3775.24 161.760   1
  -2  -5  -8 3619.54 198.930   1
   7   0 -10 9.91000 47.1300   1
  -7   0  10 20.4000 31.3800   1
  -7   0  10 -14.900 46.1800   1
   1  -3  15 1550.68 105.240   1
  -1   3 -15 1435.99 123.150   1
  -1   1  14 -50.560 32.5600   1
   1  -1 -14 27.2000 45.1400   1
  -4  -4  13 145.250 55.9000   1
   4   4 -13 209.490 47.6100   1
   4   4 -13 105.320 34.4800   1
  -4  -4  13 129.730 30.4100   1
   4   1  11 264.780 47.0000   1
  -4  -1 -11 254.650 72.3600   1
  -4   7 -12 93.3800 38.0500   1
   4  -7  12 160.240 32.6700   1
  -4   7 -12 64.9000 34.4700   1
  -7   5   7 8.78000 43.3400   1
  -7   5   7 42.5400 40.4900   1
   5   3   7 5829.45 171.630   1
  -5  -3  -7 6007.07 235.030   1
   5   3   7 5683.64 162.470   1
  -2   1  14 291.920 47.0000   1
  -2   1  14 202.140 42.9500   1
   2  -1 -14 187.690 56.8800   1
  -8   6  -5 4435.94 165.780   1
   8  -6   5 4766.24 162.030   1
  -8   6  -5 4133.67 233.150   1
  -8   4   6 217.040 52.3000   1
   8  -4  -6 288.390 45.9100   1
   1   8   2 185.590 55.3400   1
   1   8   2 44.1800 31.2500   1
   1   8   2 76.4900 52.2800   1
   7   2  -9 515.400 64.3700   1
   7   2  -9 563.860 53.5900   1
   7   2  -9 509.210 57.3400   1
  -7  -2   9 520.730 56.2000   1
   7  -1 -10 1725.19 133.170   1
  -7   1  10 1522.38 104.030   1
  -7   1  10 1672.70 119.530   1
   7  -1 -10 1396.11 128.810   1
   9  -3  -1 3156.97 150.900   1
  -5  -1  13 1755.27 115.470   1
  -5  -1  13 1655.11 114.640   1
   5   1 -13 1638.45 149.550   1
   9  -3   0 858.780 62.2800   1
   1   7   5 50.5400 29.9400   1
  -3  -4  14 4917.51 157.230   1
  -3  -4  14 5105.18 144.650   1
   3   4 -14 4724.13 170.580   1
   2   8  -9 920.330 84.7600   1
  -2  -8   9 840.570 62.7400   1
   2   8  -9 856.950 72.5400   1
   0  -4 -11 2069.09 167.750   1
   0   4  11 2268.31 108.240   1
  -2  -2 -12 2689.91 178.870   1
   2   2  12 2957.66 131.410   1
  -6   6   7 550.700 57.7100   1
  -6   6   7 572.390 57.1700   1
  -6   6   7 438.220 53.7500   1
   6  -6  -7 472.990 56.9800   1
  -6   0  -9 2358.81 151.770   1
   6   0   9 2368.20 119.710   1
  -5   7 -11 2722.39 142.480   1
   5  -7  11 2527.50 126.410   1
  -5   7 -11 2680.26 139.760   1
   0   6   8 4186.75 171.040   1
   0  -6  -8 4483.59 194.580   1
  -5   9   0 1511.77 113.070   1
   5  -9   0 1542.86 118.790   1
  -5   9   0 1431.61 100.640   1
  -4   2 -13 83.2600 53.4400   1
   4  -2  13 80.5900 30.5800   1
  -3   7   7 336.380 47.5600   1
  -3   7   7 382.000 52.6600   1
  -3   7   7 367.790 46.1400   1
   5   6  -7 99.3600 45.0000   1
  -5  -6   7 100.780 36.0500   1
   5   6  -7 95.2000 37.5000   1
  -4  -2 -10 105.520 53.6800   1
   4   2  10 109.790 41.7000   1
  -1  -4  15 2380.17 110.840   1
   1   4 -15 1926.26 142.900   1
  -1  -4  15 2131.47 145.200   1
   1   4 -15 2030.18 145.870   1
  -1   4 -15 3201.74 176.670   1
  -1   4 -15 3063.55 201.250   1
   1  -4  15 3538.45 147.810   1
   1  -4  15 3135.45 139.860   1
  -7   8  -1 21.5700 33.0400   1
   7  -8   1 20.9900 31.9300   1
  -1  -5  -9 323.650 75.4100   1
   1   5   9 347.580 41.8800   1
   0   7   6 968.620 73.4100   1
   7  -8   4 5502.75 168.580   1
  -7   8  -4 5475.20 181.570   1
  -7   8  -4 5035.25 205.780   1
   2   8   0 16.5800 39.8100   1
  -2  -8   0 -12.270 36.7000   1
   2   8   0 4.41000 42.3700   1
   6   5  -2 2102.96 139.510   1
   6   5  -2 2112.37 150.270   1
   6   5  -2 1845.23 141.240   1
  -2  -2  15 81.2600 34.8400   1
  -2  -2  15 114.520 45.8400   1
   2   2 -15 149.620 44.0400   1
   2  -6  14 198.050 38.5600   1
   2  -6  14 190.470 39.3500   1
  -2   6 -14 76.0200 45.3800   1
  -2   6 -14 184.660 41.9300   1
   9  -2  -1 1488.37 122.100   1
   8  -3  -7 6526.82 199.590   1
  -8   3   7 6462.65 213.450   1
   5  -9   7 90.3300 41.8500   1
  -5   9  -7 0.50000 41.3100   1
  -5   9  -7 92.1400 31.2500   1
  -5   9  -7 42.9000 34.0800   1
  -5   6   8 458.920 52.5200   1
  -5   6   8 361.270 52.3400   1
   5  -6  -8 474.090 75.7700   1
  -5   6   8 402.070 54.0000   1
   3   3  10 -3.4400 32.3000   1
  -3  -3 -10 -0.3200 60.5500   1
  -7   5  -9 193.400 50.3300   1
   7  -5   9 160.890 37.4900   1
  -8   1  -5 79.5400 65.5600   1
   8  -1   5 82.1800 30.4400   1
  -6  -5   6 3626.43 172.940   1
   6   5  -6 3201.51 155.760   1
   6   5  -6 3174.47 170.350   1
  -7   3  -9 834.190 97.9400   1
   7  -3   9 1017.73 86.3500   1
  -1  -1  15 3381.69 156.460   1
   1   1 -15 3231.17 179.930   1
  -1  -1  15 3177.55 130.960   1
  -3   5 -14 6235.30 250.930   1
  -3   5 -14 6156.63 207.490   1
   3  -5  14 6021.35 156.720   1
   3  -5  14 6793.80 180.190   1
  -2   7   7 35.2200 31.8700   1
  -2   7   7 71.1300 36.3900   1
  -4   5  10 3704.81 170.970   1
  -4   5  10 4030.32 161.390   1
  -4   5  10 3009.44 188.780   1
   4  -5 -10 4035.49 238.800   1
   6   1   8 3436.05 161.280   1
  -6  -1  -8 3284.38 196.750   1
   9  -3  -2 -19.200 36.2200   1
   6  -4  11 20.6000 33.4500   1
  -6   4 -11 8.64000 48.3700   1
  -5   0  13 3375.14 148.670   1
   5   0 -13 3455.48 202.290   1
  -5   0  13 3939.21 160.570   1
   9  -2  -2 2280.05 128.860   1
   9  -3   1 150.470 49.4700   1
   4   7  -7 -9.1800 35.6400   1
  -4  -7   7 -3.1200 48.9500   1
   4   7  -7 31.1200 43.8400   1
   4   7  -2 8122.60 241.140   1
   4   7  -2 9236.11 220.600   1
   4   7  -2 8640.71 214.280   1
  -4  -7   2 9201.43 238.060   1
  -1  -9   5 2915.04 151.300   1
   1   9  -5 3087.92 150.170   1
   1   9  -5 3082.05 146.190   1
  -6   8  -8 36.1800 34.7800   1
  -6   8  -8 94.5200 46.1400   1
   6  -8   8 116.740 34.0700   1
   2   3  11 52.2000 36.8500   1
  -2  -3 -11 -39.010 56.9100   1
   1  -8  12 387.230 60.3000   1
  -1   8 -12 416.890 48.4000   1
  -1   8 -12 345.800 43.4100   1
  -1   8 -12 451.390 51.0300   1
   9  -2   0 547.160 61.0900   1
   2   3 -15 1569.47 135.060   1
  -2  -3  15 1646.71 82.6200   1
  -2  -3  15 1631.59 115.900   1
   2   3 -15 1404.30 114.870   1
  -2   8 -12 6374.90 214.410   1
   2  -8  12 6884.35 248.940   1
   2  -8  12 7463.14 241.090   1
  -2   8 -12 7173.95 236.330   1
  -4  -1  14 19.8000 54.2500   1
  -4  -1  14 128.170 40.6800   1
   4   1 -14 163.080 42.9800   1
   1   9  -4 256.940 41.4000   1
   1   9  -4 231.950 50.3000   1
  -1  -9   4 145.570 46.1900   1
   1  -2  15 630.670 50.9100   1
  -1   2 -15 444.190 68.8400   1
   9  -4   0 777.420 63.6600   1
  -7   0  -7 952.510 94.3800   1
   7   0   7 1007.42 80.8200   1
   8  -2   6 1032.24 76.8400   1
  -8   2  -6 963.810 119.510   1
  -8   6   3 153.890 45.3200   1
   8  -6  -3 304.910 67.1100   1
   5   6  -1 15.2400 38.7000   1
   5   6  -1 18.4700 46.3200   1
   5   6  -1 -1.2900 29.9900   1
  -4  -2  14 1308.86 79.3500   1
  -4  -2  14 1230.44 91.6400   1
   4   2 -14 1123.17 106.120   1
  -5  -2  13 5431.61 197.740   1
   5   2 -13 5530.72 250.520   1
  -5  -2  13 4692.09 168.730   1
  -5   8   4 1094.37 72.0100   1
  -5   8   4 1000.14 86.1900   1
  -5   8   4 1165.56 83.0700   1
   2   1  13 8498.16 257.460   1
  -2  -1 -13 8654.22 317.400   1
   4   0  12 580.950 50.4700   1
  -4   0 -12 587.330 64.1300   1
  -4   8 -11 20.9500 42.8000   1
  -4   8 -11 2.20000 49.0400   1
   4  -8  11 15.3300 30.1100   1
   5  -2  12 -0.9000 45.8500   1
   5  -2  12 4.03000 32.9300   1
  -5   2 -12 -43.650 42.5900   1
  -7  -2  -4 828.620 104.190   1
   7   2   4 930.170 78.1000   1
  -1  -9   6 7146.46 265.490   1
   1   9  -6 7208.05 243.390   1
   1   9  -6 7590.34 234.110   1
  -8   5   5 338.840 53.7600   1
   8  -5  -5 465.430 50.9600   1
  -6  -3  -5 -20.690 43.2000   1
   6   3   5 -14.780 36.3700   1
   7   1 -10 2082.21 126.660   1
  -7  -1  10 2034.24 105.430   1
   7   1 -10 1803.04 115.930   1
  -7  -1  10 1881.21 110.760   1
   7  -1   8 29.9700 40.1800   1
  -7   1  -8 -42.690 67.0500   1
   0  -1  15 3022.86 124.870   1
   0   1 -15 3025.67 155.470   1
   9  -4  -1 2444.16 136.850   1
   5   5   3 75.4700 34.6800   1
   5   5   3 123.720 47.7000   1
  -1   9   1 237.410 53.9700   1
  -1   9   1 220.390 38.2200   1
  -1   9   1 165.400 45.0400   1
  -1   9   1 187.420 46.8900   1
   9  -4   1 441.630 52.9100   1
  -6   1 -10 151.960 56.2800   1
   6  -1  10 103.870 32.5400   1
  -6   5 -11 2336.09 132.500   1
   6  -5  11 2684.38 130.780   1
   3   5   7 9099.33 262.150   1
  -3  -5  -7 8828.79 367.710   1
   8   1   2 534.950 54.7300   1
   8   1   2 591.830 64.4000   1
  -1  -6  14 786.430 76.9900   1
   1   6 -14 808.340 75.9300   1
  -1  -6  14 799.110 60.9800   1
   1   6 -14 722.940 70.1800   1
  -3   0 -13 1636.32 114.440   1
   3   0  13 1635.83 87.3500   1
  -3   2 -14 439.100 69.0500   1
   3  -2  14 303.460 43.1500   1
   8   2  -3 10078.5 295.660   1
   8   2  -3 10886.1 325.350   1
   8   2  -3 10153.1 305.620   1
  -1  -8  11 3139.80 145.810   1
   1   8 -11 3046.20 137.520   1
   1   8 -11 3111.22 158.900   1
   2  -9  10 308.720 48.8600   1
  -2   9 -10 324.230 53.4500   1
  -2   9 -10 358.010 49.7900   1
   0   1  14 328.380 41.6000   1
   0  -1 -14 428.950 84.5300   1
   7  -8   0 1586.21 99.3400   1
  -7   8   0 1574.12 95.1000   1
   2   7 -12 10790.2 341.380   1
   2   7 -12 11088.5 251.620   1
  -2  -7  12 11106.8 231.310   1
  -8   7  -2 165.250 34.3100   1
   8  -7   2 97.5000 43.7200   1
  -4   6 -13 219.280 58.5500   1
  -4   6 -13 100.910 41.7900   1
   4  -6  13 124.680 31.7300   1
  -3   8   5 398.660 43.2100   1
  -3   8   5 458.690 61.1100   1
  -3   8   5 450.790 52.9600   1
   5  -6  12 -18.870 34.1500   1
  -5   6 -12 -17.660 34.9400   1
  -5   6 -12 -20.500 35.2700   1
  -6   3 -11 2769.95 168.980   1
   6  -3  11 2678.68 120.590   1
   9  -2  -3 280.630 64.0500   1
  -2  -1  15 6861.60 215.410   1
   2   1 -15 6991.26 298.690   1
  -2  -1  15 7542.69 249.450   1
   7  -8   5 167.170 41.4700   1
  -7   8  -5 66.8800 33.0700   1
  -7   8  -5 64.7500 40.7200   1
   3   7   2 2588.96 128.920   1
   3   7   2 2530.79 117.730   1
   3   7   2 2700.57 129.370   1
   8   0   4 251.310 51.3800   1
  -8   0  -4 322.820 66.7000   1
  -6   0  12 4618.74 178.480   1
   6   0 -12 4382.27 231.850   1
  -6   0  12 4390.84 167.000   1
   6   0 -12 4691.80 178.460   1
  -8   7  -1 399.270 50.8000   1
   8  -7   1 401.620 52.0400   1
   8   2  -2 538.100 49.9900   1
   8   2  -2 602.830 65.9000   1
  -4   9  -9 501.860 54.4700   1
  -4   9  -9 408.460 52.9600   1
   4  -9   9 337.010 49.2300   1
  -4   9  -9 393.770 49.8100   1
  -4   7   7 2679.26 137.620   1
  -4   7   7 2718.19 119.200   1
  -4   7   7 2645.12 133.090   1
   5  -8  10 101.090 38.2400   1
  -5   8 -10 128.190 35.4300   1
  -5   8 -10 158.160 52.4500   1
   0  -9   9 156.250 48.9700   1
   0   9  -9 140.590 48.9800   1
  -3   7 -13 47.9800 44.2900   1
   3  -7  13 10.4800 30.7700   1
  -3   7 -13 54.0700 43.9000   1
   9  -2   1 1025.68 76.3000   1
  -7  -3   8 3013.91 143.280   1
   7   3  -8 2823.54 146.130   1
   7   3  -8 3092.06 160.000   1
  -1  -9   3 9372.77 325.680   1
   1   9  -3 9300.55 280.090   1
   1   9  -3 9027.01 274.840   1
  -3   6   9 -16.770 41.2700   1
  -3   6   9 10.6300 41.9400   1
   3  -6  -9 67.4200 58.5500   1
  -3   9   2 24.8600 28.9300   1
  -3   9   2 -10.730 39.1800   1
  -3   9   2 34.1100 30.0000   1
  -4   2  13 809.360 66.5300   1
  -4   2  13 845.980 77.6600   1
   4  -2 -13 948.640 119.330   1
  -3   1  14 398.600 42.7700   1
  -3   1  14 468.030 63.2300   1
   3  -1 -14 475.030 62.1500   1
   8   2  -4 2694.64 141.090   1
   8   2  -4 2504.82 183.570   1
   8   2  -4 2973.59 138.940   1
   8  -1  -8 1182.11 88.5300   1
  -8   1   8 1300.68 91.7600   1
   9  -3  -3 638.910 63.1400   1
  -2   6   9 4728.55 160.370   1
  -2   6   9 4719.42 185.370   1
   2  -6  -9 5053.68 256.410   1
   6   1 -12 1201.66 113.790   1
  -6  -1  12 1445.44 89.0500   1
  -6  -1  12 1534.38 97.7600   1
   6   1 -12 1457.75 102.650   1
   2   7   4 1169.10 78.3800   1
   2   7   4 1194.22 88.8500   1
   7  -2 -10 349.590 51.1000   1
  -7   2  10 341.840 48.1000   1
  -7   2  10 392.740 54.4300   1
   7  -2 -10 303.210 63.4500   1
   6   5  -1 787.010 64.3600   1
   6   5  -1 668.160 58.8500   1
   6   5  -1 680.700 60.3000   1
  -6   9  -3 177.190 38.0600   1
  -6   9  -3 187.350 39.8200   1
   6  -9   3 167.810 45.9700   1
   9  -3   2 603.090 56.6700   1
   8  -7   3 98.4400 44.9600   1
  -8   7  -3 81.8200 39.1400   1
  -6  -3  11 1786.04 98.0700   1
   6   3 -11 1718.72 124.620   1
   6   3 -11 1867.23 127.840   1
  -6  -3  11 1673.16 100.160   1
  -3  -8   5 2994.21 146.260   1
   3   8  -5 2454.55 123.520   1
   3   8  -5 2414.48 115.170   1
   0  -5  15 326.840 40.7100   1
   0   5 -15 294.940 44.9700   1
   0   5 -15 259.890 54.1200   1
   0  -5  15 330.990 47.5400   1
  -6   9  -4 359.320 105.290   1
   6  -9   4 383.020 52.8500   1
  -6   9  -4 307.290 50.5700   1
   6  -8  -3 7196.99 248.330   1
  -6   8   3 7588.24 249.770   1
  -6   8   3 7776.21 244.520   1
  -6   8   3 7016.09 242.840   1
   6   5  -7 198.500 39.5300   1
  -6  -5   7 213.180 52.6500   1
   6   5  -7 153.520 54.0700   1
  -2   8   5 1145.61 86.8200   1
  -2   8   5 1180.33 83.3800   1
  -2   8   5 1223.58 83.0900   1
  -8  -1   7 4592.26 184.700   1
   8   1  -7 3882.50 175.120   1
   8   1  -7 4004.80 177.640   1
   3   6   5 972.830 68.2200   1
   3   8  -4 3949.67 157.760   1
  -3  -8   4 4228.19 173.080   1
   3   8  -4 3966.00 162.440   1
   9  -4  -2 1966.40 109.550   1
  -1  -9   7 825.850 71.6800   1
   1   9  -7 1049.15 84.5000   1
   1   9  -7 1131.82 83.1000   1
   1   7 -13 1929.94 114.610   1
   1   7 -13 2144.20 120.520   1
   1   7 -13 2036.89 116.050   1
  -1  -7  13 2099.95 113.450   1
   1  -9  10 371.980 57.8600   1
  -1   9 -10 371.520 60.6400   1
  -1   9 -10 471.550 55.3800   1
   0   9   0 1544.66 136.980   1
   0   9   0 1574.67 85.0000   1
   0   9   0 1513.26 100.320   1
   0   9   0 1519.20 103.480   1
   9  -4   2 1979.80 110.250   1
   5   6  -8 2189.01 172.420   1
   5   6  -8 2899.83 133.760   1
   5   6  -8 2766.39 129.610   1
  -5  -6   8 2620.99 142.360   1
  -4  -3  -9 -77.030 82.5000   1
   4   3   9 -5.4000 39.6400   1
   6  -9   2 2538.62 129.800   1
  -6   9  -2 2350.42 133.930   1
  -6   9  -2 2466.59 119.960   1
  -4   0  14 699.270 54.6400   1
  -4   0  14 729.410 73.1000   1
   4   0 -14 640.490 77.2800   1
   5   4 -12 707.340 87.6100   1
  -5  -4  12 1202.78 77.3800   1
  -5  -4  12 1374.18 88.5900   1
   5   4 -12 1219.55 86.3800   1
   5   4 -12 1085.02 99.4400   1
   4   6   3 1598.10 100.350   1
   4   6   3 1566.46 95.7100   1
   4   6   3 1533.29 117.550   1
  -1   5 -15 2326.17 124.210   1
   1  -5  15 2249.17 106.690   1
   1  -5  15 2306.50 120.200   1
  -1   5 -15 2308.78 131.050   1
   8  -7   0 66.0200 32.3900   1
   5   1  10 -75.220 36.9900   1
   5   1  10 1.08000 25.7000   1
  -5  -1 -10 -1.7400 68.3300   1
   9  -1  -2 3596.16 162.970   1
  -8   4  -7 272.910 63.8300   1
   8  -4   7 246.110 53.3400   1
   0   8 -12 3143.41 159.630   1
   0   8 -12 3180.30 142.700   1
   0  -8  12 3199.64 151.000   1
   3   8  -6 100.060 44.9900   1
  -3  -8   6 177.140 49.4800   1
   3   8  -6 78.6400 49.4200   1
   9  -1  -1 155.700 47.2600   1
   9  -1  -1 170.720 37.5700   1
  -7  -1  -6 4956.68 287.560   1
   7   1   6 5014.58 179.690   1
  -2   9   2 32.6200 37.1900   1
  -2   9   2 3.41000 36.8900   1
  -2   9   2 77.1200 27.1100   1
  -2   9   2 -1.8600 36.2800   1
   4   6 -11 47.2500 49.8800   1
  -4  -6  11 23.0400 58.2200   1
   4   6 -11 9.60000 46.8100   1
   7  -6  -6 5035.89 189.970   1
  -7   6   6 5144.21 203.310   1
  -7   6   6 4995.57 197.300   1
  -3   9 -10 1952.67 112.480   1
  -3   9 -10 2018.54 107.390   1
   8   2  -1 122.320 38.5200   1
   8   2  -1 38.9000 35.6200   1
   8  -2  -8 456.070 59.7100   1
  -8   2   8 319.750 63.0700   1
   6   4   3 2278.55 122.230   1
   6   4   3 2402.19 121.340   1
   4   7  -8 4914.57 178.020   1
   4   7  -8 4860.07 182.590   1
  -4  -7   8 5255.44 200.030   1
   4   7  -1 847.120 77.3900   1
  -4  -7   1 985.360 84.3700   1
   4   7  -1 843.350 66.2900   1
   4   7  -1 819.110 68.9100   1
   6  -7  10 59.9000 45.1300   1
  -6   7 -10 -10.370 41.1000   1
  -6   7 -10 79.3200 46.2400   1
  -8   6  -6 3029.52 174.480   1
   8  -6   6 2899.85 131.170   1
  -8   6  -6 3171.51 158.230   1
   5  -9  -1 528.870 63.3700   1
  -5   9   1 507.390 51.2900   1
  -5   9   1 414.120 53.7700   1
  -5   9   1 591.830 57.4500   1
   7   3   2 53.9800 49.2900   1
   7   3   2 124.650 41.9300   1
  -3   8 -12 989.610 77.9800   1
   3  -8  12 836.090 78.1900   1
  -3   8 -12 936.470 88.6700   1
  -1   7   7 370.470 40.9900   1
  -6   4  10 223.630 41.2000   1
  -6   4  10 100.680 48.1700   1
   6  -4 -10 101.170 57.8600   1
   6   2   7 706.790 60.0600   1
  -6  -2  -7 807.450 92.3200   1
   7  -7  -4 90.3700 56.8100   1
  -7   7   4 85.9800 40.9800   1
  -7   7   4 90.3700 42.4900   1
  -4   8   5 441.400 51.5800   1
  -4   8   5 442.350 44.2900   1
  -4   8   5 489.580 51.0200   1
  -4   8   5 422.700 66.3000   1
   8   0  -8 746.660 70.1000   1
  -8   0   8 818.180 76.9400   1
   8   0  -8 692.780 82.8200   1
   8   2  -5 5077.43 191.520   1
   8   2  -5 5260.11 197.140   1
   8   2  -5 5159.38 209.710   1
  -4   9   2 0.00000 36.7300   1
  -4   9   2 -6.7900 33.5800   1
  -4   9   2 6.62000 30.4900   1
   6  -9   5 4551.17 180.180   1
  -6   9  -5 4262.33 200.110   1
  -6   9  -5 4429.52 163.550   1
  -6   9  -5 4105.19 173.940   1
   0  -5 -10 520.690 90.5800   1
   0   5  10 407.850 39.2200   1
  -4  -3  14 4480.32 165.680   1
   4   3 -14 4093.84 205.740   1
  -4  -3  14 4352.08 154.120   1
   4   3 -14 3751.42 170.610   1
   5  -1 -13 2663.15 183.420   1
  -5   1  13 2570.78 131.710   1
  -5   1  13 2559.43 112.730   1
   7   4  -4 2785.13 150.430   1
   7   4  -4 2872.11 131.100   1
   7   4  -4 2699.17 136.660   1
   2   4 -15 692.080 66.3600   1
   2   4 -15 570.340 61.0700   1
  -2  -4  15 795.680 62.1500   1
  -2  -4  15 749.550 67.1800   1
  -2   4 -15 3505.80 159.240   1
   2  -4  15 3561.18 135.620   1
  -5   9  -8 1607.76 110.170   1
  -5   9  -8 1492.01 97.3700   1
  -5   9  -8 1581.67 89.5100   1
   5  -9   8 1588.74 98.1100   1
   5   0  11 -6.7600 51.9100   1
   5   0  11 45.6100 29.4100   1
  -5   0 -11 18.7000 76.3600   1
  -7   6  -9 9957.06 326.940   1
  -7   6  -9 9371.24 351.700   1
   7  -6   9 10158.4 288.110   1
   3   8  -3 992.570 79.6500   1
  -3  -8   3 1231.39 85.7300   1
   3   8  -3 1254.60 99.4400   1
   3   8  -3 1161.80 81.6800   1
  -2   3 -15 115.990 47.9300   1
   2  -3  15 80.2300 34.8500   1
   9  -1  -3 1126.15 89.9600   1
   9  -1  -3 773.270 88.9400   1
   2   4  10 1695.40 93.5500   1
  -2  -4 -10 1474.50 119.930   1
  -7   7  -8 181.230 53.6000   1
   7  -7   8 276.870 48.7600   1
  -7   7  -8 171.830 42.7100   1
   7   4  -3 2325.92 129.020   1
   7   4  -3 2600.83 130.150   1
   7   4  -3 2133.87 134.110   1
   7  -2   9 141.450 40.8000   1
  -7   2  -9 200.840 61.7500   1
  -6   1  12 205.220 39.7200   1
  -6   1  12 278.330 54.6200   1
   6  -1 -12 179.960 54.4300   1
  -8   7  -4 992.690 89.2000   1
  -8   7  -4 839.220 104.640   1
   8  -7   4 918.020 71.8700   1
   9  -2  -4 7136.34 249.250   1
   9  -1   0 288.590 51.3900   1
   9  -1   0 266.120 44.1300   1
  -6  -4  10 1725.17 93.8500   1
   6   4 -10 1555.36 111.140   1
   6   4 -10 1669.59 112.830   1
  -6  -4  10 1664.45 97.2100   1
   6   4 -10 1753.25 97.7900   1
   1   3  12 313.690 44.9800   1
  -1  -3 -12 291.110 86.6400   1
  -2  -8  10 1568.20 95.2300   1
   2   8 -10 1583.23 105.940   1
   2   8 -10 1748.13 116.410   1
   8  -3   7 74.0900 32.8700   1
  -8   3  -7 127.180 56.9900   1
   1   2  13 543.770 52.2400   1
  -1  -2 -13 434.910 85.3600   1
   1   9  -2 2001.57 103.140   1
   1   9  -2 1971.93 115.050   1
  -1  -9   2 1825.51 120.140   1
   1   9  -2 2131.57 113.890   1
   9  -2   2 455.880 65.1200   1
   0   8   4 1815.42 99.6600   1
   0   8   4 1735.90 107.530   1
   0   8   4 1483.39 97.0700   1
  -8   5  -7 19.0400 52.4300   1
   8  -5   7 -0.5500 31.7400   1
   7  -8  -1 5255.16 207.910   1
  -7   8   1 5617.48 197.670   1
   5   6   0 1609.71 94.5000   1
   5   6   0 1574.33 89.5800   1
   5   6   0 1478.25 99.2900   1
   6  -9   1 212.370 55.7100   1
  -6   9  -1 156.610 38.9400   1
  -6   9  -1 143.760 31.8900   1
   3   4   9 55.1700 42.9000   1
  -3  -4  -9 -1.9000 64.4100   1
   6  -5  -9 90.9500 58.4500   1
  -6   5   9 129.120 38.3200   1
  -7  -4   5 84.8800 42.6500   1
   7   4  -5 17.2300 46.3600   1
   7   4  -5 37.6600 28.1700   1
   7   4  -5 60.3200 41.0100   1
  -4   6   9 4229.30 154.530   1
   4  -6  -9 3999.66 211.640   1
  -7   8  -6 261.930 57.5900   1
  -7   8  -6 374.640 64.9100   1
   7  -8   6 417.260 52.9300   1
   1   5 -15 141.160 47.5900   1
  -1  -5  15 179.900 54.5300   1
   1   5 -15 90.1300 32.5100   1
  -1  -5  15 82.6800 25.9000   1
   2   8   1 748.700 63.3900   1
   2   8   1 784.670 74.5100   1
   2   8   1 863.170 68.4700   1
  -2  -8  -1 775.910 72.4200   1
  -3  -7  11 404.910 65.5900   1
   3   7 -11 439.800 102.220   1
   3   7 -11 458.720 53.4900   1
   5   2   9 261.980 48.4500   1
   5   2   9 128.710 49.9200   1
  -5  -2  -9 246.820 85.3100   1
   3   8  -7 303.470 50.2900   1
  -3  -8   7 200.450 52.7800   1
   3   8  -7 218.950 45.7900   1
  -6   3  11 7901.97 262.170   1
  -6   3  11 7509.51 234.550   1
   6  -3 -11 7533.87 340.710   1
   9  -5   0 606.990 57.1900   1
   9  -5   1 1757.70 106.510   1
   5  -4 -11 615.160 84.9700   1
  -5   4  11 537.470 56.7900   1
  -5   4  11 501.850 57.4500   1
   3  -6  14 316.590 41.0800   1
  -3   6 -14 285.710 52.0000   1
  -3   6 -14 363.670 49.1400   1
   9  -3  -4 445.530 51.8900   1
   9  -4  -3 588.870 63.0300   1
  -6   6 -11 23.9800 48.9000   1
   6  -6  11 -0.9700 24.4300   1
  -6   6 -11 63.3100 36.6200   1
   1  -6  -9 152.840 71.4800   1
  -1   6   9 65.3100 28.9900   1
  -3  -2  15 982.060 71.2700   1
  -3  -2  15 821.520 72.4800   1
   3   2 -15 895.730 80.0100   1
   7   4  -2 12.7500 36.9800   1
   7   4  -2 52.4400 46.1100   1
   7   4  -2 25.8000 37.9300   1
  -3  10  -4 22.8700 42.1300   1
  -3  10  -4 66.2900 33.5000   1
  -3  10  -4 32.5700 30.6300   1
   2   0  14 707.380 60.1200   1
  -2   0 -14 501.050 75.2500   1
   1  -1  15 680.540 54.5200   1
  -6  -2  12 141.150 43.3100   1
  -6  -2  12 92.3200 54.1600   1
   6   2 -12 148.760 41.6300   1
   6   2 -12 187.700 50.6200   1
  -5  -3  13 125.230 35.6700   1
   5   3 -13 158.790 38.1200   1
   5   3 -13 183.420 44.6600   1
  -5  -3  13 133.790 39.7600   1
  -8   7   1 982.620 86.6100   1
   8  -7  -1 833.540 72.5400   1
  -3  10  -5 275.430 45.0400   1
  -3  10  -5 351.510 42.0300   1
  -3  10  -5 354.250 44.1300   1
  -5  -5  11 2715.34 154.420   1
   5   5 -11 2907.38 154.610   1
   5   5 -11 2979.14 156.380   1
  -5  -5  11 2668.65 126.980   1
   1   9  -8 4768.09 198.500   1
  -1  -9   8 4041.73 206.930   1
   1   9  -8 4829.11 197.160   1
   9  -4   3 198.000 46.5800   1
   9  -3   3 168.390 49.6300   1
   1   0 -15 54.0100 50.1900   1
  -1   0  15 63.4100 29.3200   1
  -1   0  15 80.6100 42.7500   1
   8  -6  -4 4908.62 194.120   1
  -8   6   4 4476.10 227.660   1
   8   2   0 8471.53 268.630   1
   8   2   0 7629.37 252.440   1
  -4   1 -13 1131.71 104.860   1
   4  -1  13 1170.25 71.1200   1
   6   5   0 27.5100 36.2600   1
   6   5   0 94.2000 48.0200   1
  -2  10  -5 -3.5000 41.8600   1
  -2  10  -5 42.9100 28.6300   1
   8  -4  -7 3430.36 154.450   1
  -8   4   7 3199.27 163.970   1
  -2  10  -4 215.190 41.4300   1
  -2  10  -4 129.530 45.6100   1
   6  -2  11 576.680 50.7700   1
  -6   2 -11 523.820 72.3500   1
   9  -5  -1 258.750 43.8600   1
   9  -1  -4 3500.26 138.330   1
   2  -3 -13 197.920 73.7300   1
  -2   3  13 156.990 42.3900   1
   1   8   3 227.920 66.0300   1
   1   8   3 242.460 58.6400   1
   1   8   3 144.160 34.0500   1
   9  -5   2 5039.91 180.730   1
   7   2 -10 123.280 36.2300   1
  -7  -2  10 152.100 41.7100   1
   7   2 -10 129.600 48.1700   1
  -7  -2  10 122.900 37.9100   1
   7   2 -10 158.740 48.7900   1
   2  -4 -12 4427.92 245.820   1
  -2   4  12 4670.53 156.780   1
  -6   9  -6 3190.66 178.040   1
  -6   9  -6 3484.92 123.160   1
   6  -9   6 3502.86 128.470   1
  -6   9  -6 3100.02 157.830   1
  -6  -5   8 2302.40 117.330   1
   6   5  -8 2547.54 127.430   1
  -6  -5   8 1910.70 122.840   1
   6   5  -8 1814.63 122.770   1
  -3  10  -3 115.080 38.4100   1
  -3  10  -3 128.740 38.8200   1
  -3  10  -3 118.400 39.3400   1
  -6   8  -9 2293.76 126.820   1
  -6   8  -9 1923.40 105.030   1
   6  -8   9 1991.04 106.950   1
   8   1   3 81.6100 52.7000   1
   8   1   3 112.000 41.2900   1
   3   8  -2 58.7200 36.0700   1
   3   8  -2 18.3900 27.7400   1
  -3  -8   2 28.1100 39.3800   1
   3   8  -2 72.3100 53.5800   1
   5  -3 -12 8021.55 366.070   1
  -5   3  12 8038.12 254.410   1
  -5   3  12 7880.58 238.620   1
   9  -1   1 -3.1100 35.8400   1
  -3  -1  15 131.170 50.4300   1
  -3  -1  15 210.310 45.9100   1
   3   1 -15 294.360 62.7900   1
  -5   5  10 -26.150 41.9500   1
  -5   5  10 -8.5000 30.0000   1
  -5   5  10 -3.2000 32.8100   1
   5  -5 -10 6.19000 62.6800   1
  -2   0  15 2774.00 141.420   1
   2   0 -15 2955.10 168.870   1
  -2   0  15 2739.47 121.350   1
  -7   4   9 62.9300 45.0300   1
  -7   4   9 43.0600 42.2400   1
   7  -4  -9 84.8200 39.4800   1
  -6   7   6 4163.27 189.420   1
  -6   7   6 4785.86 171.630   1
   6  -7  -6 4270.45 170.900   1
   8   2  -6 1011.53 87.6800   1
   8   2  -6 1031.47 79.9900   1
  -8  -2   6 1015.78 83.4200   1
  -3  10  -6 711.470 63.2400   1
  -3  10  -6 575.800 60.0900   1
  -1   8   5 2688.42 121.940   1
  -1   8   5 2878.02 128.560   1
  -1   8   5 2535.10 132.190   1
  -2   5 -15 893.340 79.3700   1
  -2   5 -15 961.010 76.6900   1
   2  -5  15 1093.89 73.1300   1
   5   4   6 2467.05 129.210   1
   5   4   6 2198.02 119.190   1
  -5  -4  -6 2522.37 184.280   1
  -2  10  -6 1645.13 111.800   1
   2 -10   6 1497.15 95.6000   1
  -2  10  -6 1693.47 96.9800   1
   7   4  -6 1190.74 93.1700   1
  -7  -4   6 916.230 84.2200   1
   7   4  -6 863.040 79.2100   1
   3   5 -14 -22.850 46.9000   1
  -3  -5  14 30.7300 30.7800   1
  -3  -5  14 7.33000 48.6000   1
   3   5 -14 -7.5400 37.5600   1
  -2   2 -15 1955.94 120.470   1
   2  -2  15 2154.85 101.720   1
  -1  -4 -11 834.330 108.450   1
   1   4  11 883.640 62.1400   1
   1  -7  14 51.7100 32.0700   1
  -1   7 -14 41.5600 44.2600   1
   1  -7  14 6.64000 56.6200   1
  -1   7 -14 42.0200 44.6700   1
  -3  -3  15 1271.47 76.4400   1
   3   3 -15 1403.45 111.960   1
  -3  -3  15 1493.53 103.130   1
   3   3 -15 1450.11 101.800   1
   0   9 -10 42.4100 29.4500   1
   0   9 -10 71.8300 51.6800   1
   0  -9  10 65.2200 31.8600   1
  -8   1  -6 28.9600 74.1500   1
   8  -1   6 123.710 46.3400   1
  -8   7  -5 1769.81 140.620   1
  -8   7  -5 1493.35 130.580   1
   8  -7   5 1599.92 97.4200   1
  -2  10  -3 1005.70 70.7800   1
  -2  10  -3 968.220 74.6800   1
  -2  10  -3 941.830 80.1000   1
  -3   4  12 104.740 27.8600   1
   3  -4 -12 56.8400 48.4600   1
  -3  -6  13 29.0900 24.0600   1
   3   6 -13 13.5500 35.4200   1
  -3  -6  13 58.4100 65.3100   1
   3   6 -13 81.1000 47.8400   1
   3   6 -13 17.2400 47.4500   1
  -5   7   7 10303.2 296.430   1
  -5   7   7 9773.75 298.880   1
  -5   7   7 10018.6 333.590   1
   8  -3  -8 897.320 81.9700   1
  -8   3   8 717.410 64.5000   1
  -1  -1 -14 -7.2400 75.1400   1
   1   1  14 -40.980 43.9700   1
  -5  -6   9 3800.33 169.120   1
   5   6  -9 3655.13 146.190   1
   5   6  -9 3569.23 155.120   1
  -1   9   2 2946.53 133.450   1
  -1   9   2 2971.88 131.690   1
  -1   9   2 2945.73 142.540   1
  -1   9   2 2833.35 156.910   1
   3  -1  14 4150.76 148.530   1
  -3   1 -14 4376.22 193.280   1
  -8   5   6 5144.52 211.920   1
   8  -5  -6 5255.10 196.670   1
  -1   3  13 26.2400 31.1600   1
   1  -3 -13 -3.9400 70.9600   1
   7   3  -9 565.510 58.9400   1
  -7  -3   9 851.170 75.4800   1
   7   3  -9 811.700 77.2900   1
   4   7  -9 9521.70 284.340   1
   4   7  -9 10032.5 317.730   1
  -4  -7   9 10011.5 315.540   1
   4   7   0 769.570 74.7500   1
   4   7   0 618.620 54.2500   1
   4   7   0 667.630 66.6400   1
  -4  -5  -6 1055.97 123.820   1
   4   5   6 860.890 64.8000   1
   7   4  -1 18.4200 32.3900   1
   7   4  -1 -19.650 30.1600   1
   6  -9   0 35.9200 41.5100   1
  -6   9   0 -10.810 40.6100   1
  -6   9   0 10.5400 32.0900   1
  -7   5   8 3858.14 144.920   1
   7  -5  -8 4184.67 170.700   1
  -7   5   8 3658.68 149.380   1
   5  -1  12 195.520 45.8000   1
  -5   1 -12 15.9500 67.4900   1
   5  -1  12 142.850 33.2300   1
  -4  10  -4 670.560 59.0300   1
  -4  10  -4 772.840 68.6600   1
   4 -10   4 726.100 71.1200   1
  -3   3  13 382.060 46.7400   1
  -3   3  13 424.250 49.3500   1
   3  -3 -13 357.130 67.4200   1
   0   0 -15 3457.90 182.220   1
   0   0  15 3592.28 132.750   1
   3   8  -8 2783.48 124.870   1
   3   8  -8 2630.63 127.900   1
  -3  -8   8 2368.65 130.440   1
   9  -2  -5 2618.87 130.960   1
   4  -4  14 97.6500 40.4100   1
  -4   4 -14 46.5000 56.8100   1
   4  -4  14 59.4800 29.6500   1
  -5   4 -13 2264.74 148.530   1
   5  -4  13 2303.57 110.100   1
  -2  -6  14 79.0200 28.7900   1
   2   6 -14 120.670 40.2700   1
  -2  -6  14 126.570 59.6100   1
   2   6 -14 103.810 46.5600   1
  -1  -9   1 1123.37 99.5500   1
   1   9  -1 1233.28 89.0800   1
   1   9  -1 1018.08 79.4500   1
   1   9  -1 1320.49 90.3600   1
  -4   9 -10 1707.37 109.050   1
  -4   9 -10 1748.01 102.390   1
  -4   9 -10 1861.17 104.800   1
   4  -9  10 1864.44 106.860   1
  -7   0  11 114.600 41.0200   1
   7   0 -11 81.1000 37.8500   1
  -7   0  11 208.080 50.0700   1
   7   0 -11 77.5400 38.5800   1
   4   5 -13 156.840 49.7300   1
  -4  -5  13 162.150 37.8500   1
   4   5 -13 42.5600 31.4000   1
  -4  -5  13 152.320 56.9600   1
   4   5 -13 142.750 35.8200   1
   7  -4  10 18.6100 28.2800   1
  -7   4 -10 32.9800 52.5100   1
   8   1  -8 188.530 53.6800   1
  -8  -1   8 124.990 59.1100   1
   8   1  -8 99.0200 35.2800   1
   4 -10   5 3989.28 182.030   1
  -4  10  -5 4477.57 169.580   1
  -4  10  -5 4442.66 173.170   1
   0   9   1 577.550 67.8300   1
   0   9   1 602.800 52.4900   1
   0   9   1 509.470 52.6300   1
   0   9   1 563.270 61.4300   1
   9  -5  -2 7140.13 244.830   1
  -2   9 -11 1730.25 117.530   1
   2  -9  11 1537.13 104.510   1
  -2   9 -11 1610.81 92.5300   1
   7  -3 -10 1.30000 67.7100   1
  -7   3  10 48.0700 33.2000   1
  -7   3  10 42.5600 44.7100   1
   1   6   8 3871.64 142.740   1
  -1  -6  -8 3743.59 197.150   1
  -4   1  14 3.54000 34.5700   1
   4  -1 -14 39.1800 42.6800   1
  -4   1  14 -26.670 34.5300   1
   9  -5   3 19.0400 50.7500   1
   1  -4 -12 9.09000 68.8800   1
  -1   4  12 129.120 42.6700   1
   9  -2   3 355.910 53.3600   1
   9  -2   3 368.350 53.3200   1
  -3  10  -2 3206.31 145.490   1
  -3  10  -2 3629.56 143.210   1
  -3  10  -2 3617.33 152.590   1
  -7  -2  -5 767.010 96.3100   1
   7   2   5 844.950 72.7400   1
   8   0   5 25.5200 34.1100   1
  -8   0  -5 161.390 76.3700   1
  -8   2  -7 4188.65 233.720   1
   8  -2   7 4364.14 168.310   1
   0   7 -14 1134.54 86.1700   1
   0  -7  14 1007.50 76.7700   1
   0   7 -14 910.290 68.9500   1
  -4  10  -3 3615.39 162.840   1
  -4  10  -3 3608.01 149.460   1
  -4  10  -3 3646.69 150.050   1
  -2   7 -14 -6.9500 54.1200   1
  -2   7 -14 69.3100 56.4500   1
   2  -7  14 1.03000 33.6000   1
  -2  -6  -7 350.590 79.4500   1
   2   6   7 506.850 46.7200   1
  -5   8   5 58.9200 33.8300   1
  -5   8   5 100.180 40.4700   1
  -5   8   5 92.2600 39.2500   1
  -5   9   2 683.710 60.4200   1
  -5   9   2 649.200 55.5600   1
  -5   9   2 712.760 72.4000   1
  -2  10  -7 312.620 45.4900   1
   2 -10   7 323.470 49.8800   1
  -2  10  -7 295.640 42.2300   1
  -3   9   3 721.860 67.6500   1
  -3   9   3 716.280 66.0800   1
  -3   9   3 750.350 60.7900   1
  -3   9   3 726.610 63.1800   1
  -2   2  14 28.0700 37.4200   1
   2  -2 -14 40.7500 63.7600   1
   5   5   4 367.370 50.5300   1
   5   5   4 401.880 59.5600   1
  -3  10  -7 1760.08 99.9800   1
  -3  10  -7 1543.10 98.3200   1
   9   0  -2 336.130 51.2800   1
   9   0  -2 299.020 43.4000   1
   8  -7  -2 360.500 67.5100   1
  -8   7   2 276.040 47.6500   1
   5  -7  12 140.990 36.9100   1
  -5   7 -12 198.310 59.4600   1
  -5   7 -12 193.570 37.2600   1
   7  -8  -2 1422.83 99.3500   1
  -7   8   2 1432.05 102.780   1
  -7   5 -10 673.960 71.6900   1
   7  -5  10 659.430 56.3500   1
   1   7   6 188.600 31.9500   1
  -6   6   8 1438.57 85.3200   1
   3   7   3 479.690 51.2100   1
   3   7   3 488.920 47.9400   1
   7  -1 -11 942.470 110.780   1
  -7   1  11 1015.27 70.0000   1
  -7   1  11 1122.64 85.6000   1
   7  -1 -11 1011.38 84.4400   1
   9  -4  -4 3312.01 163.430   1
  -5   5 -13 291.260 48.9000   1
   5  -5  13 339.610 45.6100   1
   8  -6   7 3273.45 147.400   1
  -8   6  -7 2940.36 168.640   1
  -1  -8  12 1277.88 86.3700   1
   1   8 -12 1294.11 86.1400   1
   1   8 -12 1299.12 95.7900   1
  -6   8   4 161.480 40.4000   1
   6  -8  -4 97.7700 55.8500   1
  -6   8   4 114.130 34.9800   1
  -6   8   4 80.8900 36.0400   1
   4   4   8 1495.68 93.7400   1
  -4  -4  -8 1242.63 107.930   1
   7  -8   7 453.750 46.2500   1
  -7   8  -7 443.190 59.2300   1
  -7   8  -7 350.900 55.2400   1
   4  -7  13 136.120 38.4600   1
  -4   7 -13 166.440 39.1200   1
  -4   7 -13 206.950 43.2800   1
   9  -1  -5 1433.38 93.5200   1
  -2   5  11 5709.72 190.020   1
   2  -5 -11 6135.16 258.900   1
  -1   9 -11 691.810 70.0900   1
   1  -9  11 700.000 65.0500   1
  -1   9 -11 761.450 80.2000   1
   9  -4   4 711.470 58.7800   1
  -1  10  -5 7547.07 250.300   1
  -1  10  -5 7574.61 253.520   1
   1 -10   5 6769.89 231.380   1
   9   0  -3 730.970 76.9300   1
   9   0  -3 674.190 69.6600   1
   9   0  -3 721.960 66.6300   1
   4  -3  14 -17.780 34.0100   1
  -4   3 -14 39.3400 54.8600   1
   4  -3  14 42.1100 46.2600   1
   8   2   1 2132.34 116.940   1
   8   2   1 2158.38 122.680   1
   5  -9   9 3935.10 164.640   1
  -5   9  -9 3512.43 156.120   1
  -5   9  -9 3819.49 164.340   1
  -4   5 -14 1109.99 114.440   1
  -4   5 -14 1243.13 111.720   1
   4  -5  14 1429.49 89.7200   1
  -6   2  12 494.260 66.5400   1
  -6   2  12 475.640 52.8800   1
   6  -2 -12 481.400 84.6200   1
   9  -3  -5 1543.19 105.140   1
  -1   8 -13 2457.81 130.980   1
  -1   8 -13 2407.83 136.970   1
   1  -8  13 2441.15 129.430   1
   1   9  -9 644.170 70.0100   1
  -1  -9   9 629.850 65.1200   1
   1   9  -9 622.040 57.3400   1
   9   0  -1 773.810 65.1600   1
   9   0  -1 783.120 66.2700   1
   7   3   3 1038.26 80.8000   1
   7   3   3 985.940 71.8000   1
   4 -10   6 1314.96 102.070   1
  -4  10  -6 1477.94 109.430   1
  -4  10  -6 1564.47 102.990   1
   3  -5 -11 4559.88 231.520   1
  -3   5  11 5198.18 181.250   1
  -3   5  11 5023.58 191.090   1
  -2  10  -2 1242.79 84.0700   1
  -2  10  -2 1356.32 94.5000   1
  -2  10  -2 1223.53 79.2800   1
  -1   2  14 2799.48 117.560   1
   1  -2 -14 2770.20 169.110   1
   1  -6  15 540.470 53.0200   1
  -1   6 -15 635.470 64.8200   1
   1  -6  15 820.530 63.6100   1
  -1   6 -15 679.700 57.2100   1
   5   3   8 1330.33 89.4400   1
   5   3   8 1267.13 83.1600   1
  -5  -3  -8 1554.17 121.580   1
   8  -1  -9 1894.08 127.090   1
  -8   1   9 1886.70 107.650   1
  -1  10  -4 1145.29 81.4500   1
   1 -10   4 982.800 77.3800   1
  -1  10  -4 1074.00 81.3200   1
   5  -3  13 7646.98 242.480   1
  -5   3 -13 7222.57 280.640   1
   5   6   1 4511.95 164.140   1
   5   6   1 4504.83 171.280   1
  -4   8 -12 1206.75 94.8000   1
  -4   8 -12 1332.67 104.420   1
   4  -8  12 1390.13 94.9100   1
   9  -1   2 3776.57 155.840   1
   9  -1   2 3801.72 167.340   1
  -2   8 -13 288.860 49.0300   1
  -2   8 -13 203.650 56.5800   1
   2  -8  13 243.590 56.1600   1
  -6   9  -7 1232.79 86.3300   1
  -6   9  -7 1326.12 85.8900   1
   6  -9   7 1423.43 89.5500   1
   7   4  -7 14.9200 41.7200   1
  -7  -4   7 1.55000 47.1900   1
   7   4  -7 0.46000 39.6600   1
  -9   3  -4 170.980 60.5200   1
   9  -3   4 317.080 53.5300   1
   5  -8  11 387.660 48.2800   1
  -5   8 -11 294.460 53.3000   1
  -5   8 -11 331.890 77.1900   1
   0  -6  15 15.7800 30.5300   1
   0  -6  15 63.4900 52.5600   1
   0   6 -15 81.9900 35.6900   1
   0   6 -15 4.51000 29.8100   1
   7   1 -11 782.260 85.3400   1
  -7  -1  11 1102.06 92.4400   1
  -7  -1  11 891.410 70.5100   1
   7   1 -11 909.850 87.9900   1
  -4  -4  14 2044.90 119.830   1
   4   4 -14 2279.06 135.810   1
  -4  -4  14 2306.62 124.150   1
   4   4 -14 2230.91 134.500   1
  -6  -3  -6 6102.24 299.920   1
   6   3   6 6528.01 262.080   1
   3   8  -1 294.940 58.3600   1
   3   8  -1 314.930 53.1500   1
   3   8  -1 346.860 47.3300   1
  -3  -8   1 244.640 55.0100   1
  -1  10  -6 905.300 75.2500   1
   1 -10   6 884.870 81.5000   1
  -1  10  -6 979.490 80.9300   1
  -7   3 -10 300.660 79.4200   1
   7  -3  10 323.610 50.3300   1
   0   7   7 1012.70 76.8800   1
  -3   9 -11 93.2400 47.6400   1
  -3   9 -11 84.2100 32.8800   1
  -3   9 -11 69.4900 41.9000   1
  -2   9   3 1458.15 106.210   1
  -2   9   3 1406.02 89.9100   1
  -2   9   3 1362.33 83.0100   1
  -2   9   3 1233.92 83.2700   1
  -4  10  -2 4518.42 208.550   1
  -4  10  -2 4729.28 199.110   1
  -4  10  -2 4702.35 202.800   1
  -2  -5  15 795.960 148.240   1
   2   5 -15 890.530 86.9000   1
   2   5 -15 703.080 63.6300   1
  -2  -5  15 709.520 71.0500   1
  -7   0  -8 1149.09 132.480   1
   7   0   8 1188.82 92.8700   1
  -3   7   8 1103.55 88.7500   1
  -3   7   8 1086.00 78.8000   1
  -3   7   8 1163.12 89.4500   1
   3  -7  -8 1221.46 101.740   1
  -4   9   3 844.130 73.5500   1
  -4   9   3 880.320 78.8800   1
  -4   9   3 1015.41 85.4300   1
   8   2  -7 64.1800 35.6100   1
  -8  -2   7 23.3800 34.9000   1
  -7   7   5 100.010 39.0600   1
   7  -7  -5 45.0000 37.3900   1
  -3   0  15 282.600 37.6700   1
  -3   0  15 364.000 55.9700   1
   3   0 -15 285.650 53.3800   1
   2   7 -13 1647.27 113.500   1
   2   7 -13 1585.86 122.160   1
  -2  -7  13 1860.28 110.980   1
   2   7 -13 1510.00 101.500   1
   6   5   1 10108.4 372.200   1
   6   5   1 8576.10 325.780   1
  -5   2  13 1428.66 90.5500   1
   5  -2 -13 1335.60 123.440   1
  -5   2  13 1298.83 97.3100   1
  -2  -8  11 102.190 38.5200   1
   2   8 -11 124.070 40.3300   1
   2   8 -11 123.650 53.1700   1
   6   4   4 71.9100 50.8900   1
   6   4   4 139.900 35.2000   1
   8   0  -9 272.460 57.1200   1
  -8   0   9 282.160 61.1000   1
   6   0  10 -35.670 39.8000   1
  -6   0 -10 23.8200 70.6900   1
  -5   6   9 816.260 63.5800   1
  -5   6   9 817.080 74.3100   1
   2   5   9 829.640 64.4500   1
  -2  -5  -9 795.910 94.5700   1
   9   0  -4 28.9200 34.7300   1
   9   0  -4 63.1300 32.4900   1
  -8   4  -8 79.5000 41.4700   1
   8  -4   8 119.480 38.4900   1
   0   3 -16 3336.77 181.940   1
   0  -3  16 3693.83 169.560   1
   0  -3  16 3856.19 163.490   1
   4   6   4 729.720 73.3500   1
   4   6   4 878.580 73.4700   1
   4   6   4 852.540 88.8700   1
   7   4   0 1890.80 114.960   1
   7   4   0 2178.45 121.730   1
   6   1   9 485.350 59.7100   1
  -6  -1  -9 436.650 69.7300   1
  -7   7  -9 377.760 68.7900   1
   7  -7   9 489.070 51.4100   1
  -7   7  -9 416.110 57.2300   1
  -3   8   6 366.770 42.6100   1
  -3   8   6 448.580 57.6700   1
  -3   8   6 301.920 58.7300   1
  -3   2  14 2388.26 147.760   1
   3  -2 -14 2330.11 169.260   1
  -3   2  14 2450.12 123.850   1
   9   0   0 3755.95 173.760   1
   9   0   0 3293.96 163.090   1
  -1  10  -3 189.450 38.1900   1
  -1  10  -3 178.730 51.5700   1
   4   6 -12 27.1600 31.5200   1
  -4  -6  12 97.1900 57.7100   1
   4   6 -12 32.8000 35.8400   1
  -8   7  -6 71.4500 40.5900   1
   8  -7   6 59.9000 44.9200   1
  -8   7  -6 54.3900 34.4200   1
  -6  -5   9 126.590 56.0200   1
   6   5  -9 254.670 51.4900   1
  -6  -5   9 155.550 33.4300   1
   6   5  -9 239.300 44.8400   1
   6   5  -9 95.7700 39.5300   1
   2  -7  -8 1128.13 103.900   1
  -2   7   8 1165.99 86.3200   1
  -2   7   8 1100.07 82.0300   1
   7  -1   9 821.700 71.4300   1
  -7   1  -9 728.020 107.710   1
  -4   4  12 -16.470 40.4300   1
  -4   4  12 72.8600 37.6500   1
   4  -4 -12 17.4600 56.3800   1
   2   7   5 1051.00 77.1200   1
  -1  -3  16 799.110 73.4500   1
  -1  -3  16 1066.23 86.5800   1
   1   3 -16 882.800 91.1600   1
   2   8   2 536.770 66.0600   1
   2   8   2 489.000 48.7900   1
   2   8   2 406.610 59.6500   1
  -2  -8  -2 412.520 60.3400   1
   9  -5  -3 2886.66 154.850   1
   8  -2  -9 1808.89 109.650   1
  -8   2   9 1484.17 101.450   1
   6   3 -12 5223.87 233.670   1
  -6  -3  12 4853.25 205.570   1
  -6  -3  12 5684.48 233.340   1
   6   3 -12 5083.08 251.480   1
  -3  10  -1 2279.58 128.930   1
  -3  10  -1 2103.72 113.950   1
  -3  10  -1 2143.45 120.590   1
  -3  -2 -12 3553.74 194.360   1
   3   2  12 3772.03 161.300   1
   0   6   9 3725.30 168.980   1
   0  -6  -9 3467.77 204.490   1
   3   4 -15 191.520 40.2900   1
  -3  -4  15 233.870 52.4900   1
   3   4 -15 285.840 64.7400   1
  -3  -4  15 144.170 46.7000   1
  -3   4 -15 77.8500 39.4200   1
   3  -4  15 92.4700 33.8000   1
   9  -5   4 132.160 48.9900   1
   6  -4  12 299.770 46.7100   1
  -6   4 -12 206.950 53.9600   1
  -5  -1  14 285.610 45.7000   1
  -5  -1  14 219.230 45.9800   1
   5   1 -14 125.380 50.0800   1
  -6   9   1 6361.90 258.190   1
  -6   9   1 6128.41 252.470   1
   6  -9  -1 5777.21 249.460   1
  -7   6   7 1617.81 105.390   1
  -7   6   7 1681.73 102.080   1
   7  -6  -7 1770.71 117.500   1
  -1  10  -7 175.390 50.5600   1
  -1  10  -7 263.340 50.8300   1
   1 -10   7 189.660 46.0800   1
  -2  10  -8 1414.18 91.4600   1
   2 -10   8 1371.49 86.7600   1
  -2  10  -8 1470.75 97.0000   1
  -2  -9   5 7020.60 286.960   1
   2   9  -5 6856.83 270.170   1
   2   9  -5 6403.75 260.750   1
   9  -6   1 50.0000 38.5300   1
  -6  -4  11 523.020 57.5100   1
   6   4 -11 509.440 59.3900   1
   6   4 -11 631.220 76.7700   1
  -6  -4  11 763.950 75.9400   1
   6   4 -11 574.810 54.9700   1
   3   8  -9 3204.69 162.310   1
   3   8  -9 3489.31 169.490   1
  -3  -8   9 3232.89 154.670   1
   8  -6  -5 4142.45 197.320   1
  -8   6   5 3249.28 200.590   1
  -8   6   5 3813.80 204.620   1
  -8   5  -8 21.3300 48.0500   1
   8  -5   8 -11.230 43.5300   1
  -4  10  -7 3278.29 159.160   1
  -4  10  -7 3748.22 175.710   1
   0   3  13 1073.65 75.7500   1
   0  -3 -13 854.030 115.520   1
   1  -5 -11 552.980 96.4200   1
  -1   5  11 640.430 53.9900   1
  -1  -2  16 3263.78 145.930   1
   1   2 -16 3137.93 194.360   1
  -1  -2  16 2903.96 141.340   1
   0   8 -13 246.270 50.5300   1
   0   8 -13 225.620 36.1900   1
   0  -8  13 215.790 45.8900   1
   0   8 -13 180.780 53.8600   1
  -3  10  -8 782.270 66.9600   1
  -3  10  -8 661.100 60.9200   1
  -6   7 -11 190.140 48.9000   1
   6  -7  11 198.790 47.6300   1
  -6   7 -11 254.850 49.6600   1
   0   4 -16 443.540 63.9600   1
   0  -4  16 443.640 67.8700   1
   0   4 -16 473.190 56.7400   1
   0  -4  16 516.440 54.3600   1
  -6   5 -12 2026.89 145.950   1
   6  -5  12 2335.39 131.980   1
  -2   6 -15 151.980 40.2900   1
  -2   6 -15 205.560 54.2600   1
   2  -6  15 154.460 34.5100   1
   2  -6  15 131.320 46.9100   1
   2   9  -6 61.0900 63.7600   1
   2   9  -6 86.0400 38.2900   1
  -2  -9   6 7.85000 44.4400   1
   9  -6   0 110.360 48.6000   1
  -2   8   6 146.200 47.2100   1
  -2   8   6 74.6300 39.8700   1
  -2   8   6 95.4100 49.0200   1
   7   1   7 1072.43 79.7700   1
  -7  -1  -7 1003.71 126.920   1
   9  -6   2 59.1400 47.1300   1
   2   9  -4 1865.40 103.980   1
   2   9  -4 1986.55 109.940   1
  -2  -9   4 1902.27 124.550   1
  -4   3  13 41.6900 37.8000   1
   4  -3 -13 70.4600 47.7900   1
  -4   3  13 26.3600 33.8200   1
   4   1  12 205.370 47.5000   1
  -4  -1 -12 228.000 80.0800   1
   1   5  10 214.700 42.0500   1
  -1  -5 -10 140.410 83.3700   1
   3   6   6 786.470 66.9500   1
  -3   3 -15 69.5400 44.1500   1
   3  -3  15 31.9600 37.1600   1
   3   1  13 42.6500 37.2600   1
  -3  -1 -13 76.9400 43.3900   1
   1   9   0 232.570 43.8600   1
   1   9   0 201.700 60.4900   1
   1   9   0 118.300 54.8600   1
  -7   6 -10 -23.720 45.2000   1
   7  -6  10 45.0200 40.0900   1
  -7   6 -10 -0.2400 40.8100   1
  -4   7   8 7017.68 296.110   1
  -4   7   8 7487.31 299.470   1
  -4   7   8 7826.49 291.780   1
   3   7 -12 3510.00 165.640   1
  -3  -7  12 3934.56 195.350   1
   3   7 -12 3767.85 189.020   1
   0  -2  16 1124.74 90.3800   1
   0   2 -16 1192.69 111.080   1
   9  -2  -6 11325.3 416.660   1
  -4  -2 -11 3663.58 219.270   1
   4   2  11 3648.06 157.140   1
   8   1   4 47.6100 38.0200   1
  -8  -1  -4 18.0600 48.3400   1
   8   1   4 47.5700 57.2500   1
  -8   3  -8 38.2700 65.8400   1
   8  -3   8 -22.190 42.8100   1
  -3  -5  -8 2274.91 148.890   1
   3   5   8 2286.25 115.640   1
  -2   1 -15 1333.93 109.230   1
   2  -1  15 1357.23 82.5400   1
  -7   2  11 45.1100 50.7600   1
   7  -2 -11 9.94000 50.8400   1
  -7   2  11 34.3200 44.2100   1
   5   2 -14 2747.02 164.640   1
  -5  -2  14 3158.28 152.020   1
  -5  -2  14 3022.89 139.150   1
   4  -5 -11 729.010 102.980   1
  -4   5  11 946.240 70.8900   1
   5   4 -13 692.280 88.8200   1
  -5  -4  13 793.180 79.9900   1
  -5  -4  13 760.110 69.8200   1
   5   4 -13 776.720 83.7100   1
  -4   8   6 246.980 37.5500   1
  -4   8   6 169.070 48.8100   1
  -4   8   6 229.810 43.0900   1
  -2  10  -1 3170.53 154.450   1
  -2  10  -1 3240.67 153.900   1
  -2  10  -1 3176.85 156.900   1
   5  -6  13 765.400 64.8600   1
  -5   6 -13 699.500 87.4500   1
  -5   6 -13 691.900 78.6100   1
  -4  -7  10 3659.20 179.780   1
   4   7 -10 3488.35 176.060   1
   4   7 -10 3635.93 178.850   1
   4   7   1 2059.98 120.500   1
   4   7   1 2521.03 140.300   1
   4   7   1 2260.46 126.100   1
   5   6 -10 60.2900 43.5100   1
   5   6 -10 -8.5500 43.6500   1
  -5  -6  10 -52.760 56.4700   1
   1   7 -14 -5.4700 31.6500   1
  -1  -7  14 -32.800 38.8300   1
   1   7 -14 -27.920 23.7300   1
  -1   0 -15 362.720 81.8800   1
   1   0  15 403.310 53.2700   1
  -3   7 -14 2490.30 152.610   1
   3  -7  14 2474.89 126.900   1
  -3   7 -14 2793.05 148.400   1
  -4  10  -1 8701.77 341.020   1
  -4  10  -1 9412.66 341.760   1
  -4  10  -1 8906.11 336.580   1
  -5   0  14 1188.25 74.3100   1
  -5   0  14 1227.33 86.9200   1
   5   0 -14 1082.57 109.210   1
   5 -10   4 533.470 59.6800   1
  -5  10  -4 571.960 54.4900   1
  -5  10  -4 490.030 53.8300   1
  -3   8 -13 655.370 68.8200   1
   3  -8  13 711.220 66.0800   1
  -3   8 -13 700.980 74.9000   1
   1   6 -15 958.740 80.1000   1
  -1  -6  15 1046.06 84.8800   1
  -1  -6  15 979.630 83.8200   1
   1   6 -15 931.990 78.4000   1
   9  -2   4 116.210 46.1500   1
  -9   2  -4 156.350 73.4800   1
   9  -2   4 121.580 43.2800   1
  -3  -3 -11 225.860 51.5900   1
   3   3  11 231.520 49.1100   1
   0   2  14 1554.52 84.7900   1
   0  -2 -14 1340.13 129.550   1
   0  -9  11 4881.19 216.960   1
   0   9 -11 4934.41 217.780   1
   0   9 -11 5208.76 231.480   1
   6  -1  11 1828.36 119.590   1
  -6   1 -11 1505.48 122.670   1
  -3   5 -15 556.150 64.9800   1
   3  -5  15 744.090 67.3900   1
   3  -5  15 520.230 65.5300   1
  -3   5 -15 606.990 72.4600   1
  -8   7   3 226.610 42.9200   1
   8  -7  -3 189.040 63.3100   1
   9   0  -5 228.520 54.0000   1
   9   0  -5 251.080 40.9800   1
   9  -1  -6 104.890 38.3600   1
  -6  -1  13 78.9400 37.7200   1
  -6  -1  13 107.350 50.5500   1
   6   1 -13 83.5100 49.5300   1
   1   4 -16 553.190 59.2100   1
  -1  -4  16 823.500 75.4600   1
   1   4 -16 594.440 73.6000   1
  -1  -4  16 775.620 67.6900   1
   0   4  12 990.630 71.7500   1
   0  -4 -12 932.080 100.440   1
   4  -2  14 5589.94 218.210   1
  -4   2 -14 5266.03 240.960   1
  -6   0  13 35.9800 30.5300   1
  -6   0  13 49.0600 42.0600   1
   6  -8  10 122.000 37.8200   1
  -6   8 -10 78.1700 33.2200   1
  -6   8 -10 83.5300 46.6400   1
  -4   6 -14 -6.3600 38.5000   1
   4  -6  14 -29.700 27.5400   1
  -4   6 -14 23.6000 43.8400   1
   1  -3  16 1528.88 128.950   1
  -1   3 -16 1551.45 139.560   1
  -5  10  -3 1321.44 98.6300   1
  -5  10  -3 1533.16 91.1600   1
   5 -10   3 1380.70 93.2100   1
  -1  10  -2 360.620 51.1100   1
  -1  10  -2 568.550 68.8900   1
   6  -3  12 56.0500 43.0900   1
  -6   3 -12 88.6600 39.8200   1
   9  -4  -5 163.210 55.7700   1
   0   8   5 2256.09 123.820   1
   0   8   5 2219.49 128.100   1
   5   5 -12 160.030 46.5400   1
  -5  -5  12 255.900 42.2800   1
  -5  -5  12 224.430 42.4200   1
   5   5 -12 180.060 41.1900   1
  -5  10  -5 358.810 49.5700   1
  -5  10  -5 321.980 49.3700   1
   5 -10   5 346.680 58.0100   1
   2   9  -7 65.7000 41.2000   1
   2   9  -7 9.50000 49.8700   1
  -2  -9   7 3.96000 36.4100   1
  -7  -4   8 4391.99 190.660   1
   7   4  -8 4074.19 203.020   1
   7   4  -8 4311.37 199.010   1
   9   0   1 2931.22 153.800   1
   9   0   1 2552.59 153.340   1
   9  -6  -1 159.160 51.8000   1
  -1   4 -16 742.860 103.140   1
   1  -4  16 901.120 78.7000   1
   9  -6   3 391.860 51.5400   1
   8   2   2 46.3200 33.2300   1
   8   2   2 73.3000 51.7800   1
   2   2  13 2689.93 95.1800   1
  -2  -2 -13 1959.58 138.610   1
   2   9  -3 967.110 75.2600   1
   2   9  -3 1044.13 85.1000   1
  -2  -9   3 922.620 83.5400   1
   9  -1   3 2418.66 172.240   1
   9  -1   3 2532.76 150.850   1
   6   2   8 320.200 69.2600   1
  -6  -2  -8 274.190 78.9400   1
   9  -4   5 2123.30 117.990   1
  -9   4  -5 2009.60 180.060   1
   4   2 -15 82.0100 35.0400   1
  -4  -2  15 107.240 39.6500   1
  -4  -2  15 126.360 32.0000   1
  -7   8   3 54.8100 31.9900   1
   7  -8  -3 26.3700 36.2600   1
   8   3  -3 3377.87 181.890   1
   8   3  -3 3553.69 167.730   1
   8   3  -3 3781.48 179.360   1
  -8   4   8 45.9200 43.7900   1
   8  -4  -8 -42.780 32.6900   1
   8  -8   2 2634.18 136.040   1
  -8   8  -2 2806.76 145.880   1
  -2   1  15 1567.07 84.0900   1
  -2   1  15 1420.65 100.280   1
   2  -1 -15 1668.72 142.710   1
  -5   2 -13 -4.1200 61.1200   1
   5  -2  13 39.8400 40.2700   1
   5  -2  13 53.6100 32.5900   1
   8   3  -4 423.150 58.4800   1
   8   3  -4 343.330 49.1300   1
   8   3  -4 265.730 55.0900   1
   1  -1 -15 623.790 89.7700   1
  -1   1  15 774.510 63.9800   1
   7   3 -10 102.370 36.4700   1
   7   3 -10 46.2100 35.6700   1
   7   3 -10 99.9400 68.0400   1
  -7  -3  10 75.4100 31.5700   1
  -7  -3  10 62.6900 37.5700   1
  -4  -1  15 53.8300 43.8900   1
   4   1 -15 215.790 60.8900   1
  -4  -1  15 206.230 44.3400   1
  -6   9  -8 1035.90 79.6600   1
  -6   9  -8 960.190 82.9800   1
   6  -9   8 1194.78 88.3000   1
  -7   9  -3 1408.84 94.9000   1
  -7   9  -3 1659.26 110.680   1
   7  -9   3 1601.06 109.500   1
   1   9 -10 581.430 80.8700   1
  -1  -9  10 572.920 61.9900   1
   1   9 -10 644.500 72.3900   1
  -1  10  -8 82.8400 46.4600   1
   1 -10   8 38.0200 40.3400   1
  -1  10  -8 -5.8200 41.4500   1
   1   8   4 -31.210 65.8000   1
   1   8   4 26.5600 39.1300   1
   1   8   4 28.4800 28.9700   1
   3   8   0 492.960 61.0400   1
  -3  -8   0 574.000 58.7100   1
   3   8   0 482.280 76.8900   1
   3   8   0 485.950 60.1300   1
  -2  -2  16 87.2400 57.3600   1
   2   2 -16 41.6900 40.3100   1
  -2  -2  16 15.2300 31.7600   1
  -7   8  -8 5654.31 237.590   1
  -7   8  -8 5444.73 238.540   1
   7  -8   8 5761.25 243.550   1
  -8   8  -3 1530.56 113.560   1
   8  -8   3 1488.56 99.4700   1
  -2  -3 -12 1988.89 140.840   1
   2   3  12 2004.65 106.320   1
  -3   6  10 226.780 37.9400   1
   3  -6 -10 298.370 90.8800   1
  -3   6  10 237.490 47.3600   1
  -7  -2  11 1194.67 76.8500   1
   7   2 -11 1309.79 106.420   1
   7   2 -11 1137.64 94.6200   1
  -7  -2  11 1603.81 107.810   1
  -8  -1   9 1494.50 104.640   1
   8   1  -9 1480.39 104.780   1
   8   1  -9 1216.18 99.3900   1
   9  -3  -6 31.5600 50.2000   1
  -9   3   6 33.3500 51.5200   1
   0   9   2 -11.860 49.6900   1
   0   9   2 -24.980 42.5200   1
   0   9   2 88.5400 66.5000   1
   0   9   2 -0.8300 26.5500   1
  -1   9   3 156.720 60.2900   1
  -1   9   3 148.740 46.5000   1
  -1   9   3 213.630 53.3900   1
  -1   9   3 153.940 35.7700   1
  -2  -3  16 50.1800 34.1200   1
   2   3 -16 40.3100 57.0700   1
  -2  -3  16 35.1700 35.8000   1
   7  -2  10 1583.37 99.6700   1
  -7   9  -2 1843.62 106.030   1
   7  -9   2 1752.77 108.360   1
   7  -9   4 2325.67 135.850   1
  -7   9  -4 2287.38 130.420   1
  -7   9  -4 2147.90 124.140   1
   2  -6 -10 4305.68 241.330   1
  -2   6  10 3992.58 170.640   1
  -2   6  10 3984.44 195.750   1
  -5   9   3 194.880 46.3600   1
  -5   9   3 237.160 49.6200   1
  -5   9   3 256.120 46.0400   1
  -8   8  -1 5431.41 234.910   1
   8  -8   1 5586.43 234.890   1
   1  -7  -8 -15.270 64.4800   1
  -1   7   8 -7.3100 28.2100   1
   8   3  -2 1970.54 117.680   1
   8   3  -2 2340.14 132.830   1
   8   3  -2 2326.45 129.260   1
  -4   0 -13 75.7900 85.6400   1
   4   0  13 4.85000 44.4700   1
  -8   5   7 470.930 54.0500   1
   8  -5  -7 506.480 66.8800   1
   9  -3   5 896.460 82.3900   1
  -9   3  -5 815.260 133.000   1
   5 -10   2 -2.7500 43.7600   1
  -5  10  -2 -14.050 37.0100   1
  -5  10  -2 -12.150 30.3800   1
  -4   9 -11 126.040 44.5100   1
   4  -9  11 167.810 38.2800   1
  -4   9 -11 183.640 40.8400   1
   8   2  -8 133.570 39.9900   1
  -8  -2   8 217.610 58.7100   1
   6  -4 -11 349.160 75.6900   1
  -6   4  11 458.270 50.4300   1
  -6   4  11 324.160 45.9400   1
   8  -1   7 508.190 54.7800   1
  -8   1  -7 590.480 93.1400   1
   7   4   1 4446.14 192.030   1
   7   4   1 4058.26 188.010   1
   5 -10   6 457.160 57.0400   1
  -5  10  -6 438.370 51.1400   1
  -5  10  -6 429.630 59.7200   1
  -4  10  -8 242.970 40.4100   1
  -4  10  -8 133.850 31.9900   1
   8   3  -5 2132.28 134.120   1
   8   3  -5 1972.06 132.840   1
   8   3  -5 1873.33 117.960   1
   1   1 -16 379.310 60.0700   1
  -1  -1  16 406.460 43.1200   1
  -1  -1  16 444.910 59.2600   1
   4   3  10 112.460 31.8000   1
  -4  -3 -10 183.710 67.2000   1
   9  -5  -4 63.0200 46.3700   1
  -3  10   0 2641.62 108.660   1
  -3  10   0 2902.90 147.140   1
  -3  10   0 2723.62 140.620   1
   8  -6   8 93.1900 36.5900   1
  -8   6  -8 78.2100 55.9100   1
  -6   6 -12 5421.13 239.790   1
  -6   6 -12 5076.22 247.560   1
   6  -6  12 5621.88 225.910   1
   0  10  -5 123.750 43.1100   1
   0 -10   5 171.980 48.5300   1
   0  10  -5 232.270 41.4400   1
   5   6   2 1119.80 89.1000   1
   5   6   2 1141.27 87.5100   1
  -5   9 -10 453.370 50.9500   1
   5  -9  10 582.140 60.3800   1
  -5   9 -10 467.940 62.2200   1
  -6   7   7 69.3500 44.6600   1
   9  -5   5 343.750 43.3600   1
   5   7  -5 43.1300 44.8400   1
  -5  -7   5 120.900 53.7600   1
   2 -10   9 117.640 40.5000   1
  -2  10  -9 165.560 40.8500   1
  -2  10  -9 170.830 38.6700   1
  -8   8  -4 2171.48 127.670   1
   8  -8   4 2344.26 131.740   1
   5   1  11 2920.65 145.010   1
   5   1  11 2962.87 133.620   1
  -5  -1 -11 2751.64 187.110   1
   8  -3  -9 164.190 69.1000   1
  -8   3   9 152.240 49.6600   1
  -8   3   9 213.880 45.9700   1
  -2   9 -12 1190.52 81.4900   1
   2  -9  12 1110.41 80.3400   1
  -2   9 -12 1119.20 101.280   1
  -2   9 -12 1226.33 107.620   1
   5   7  -4 137.320 35.3600   1
  -5  -7   4 214.410 61.9600   1
   5   7  -4 159.390 67.4000   1
   5   7  -4 185.050 60.8200   1
   6   2 -13 12.5500 40.3100   1
  -6  -2  13 -4.8900 47.1300   1
  -6  -2  13 7.66000 37.2100   1
  -6   5  10 1051.24 75.3600   1
  -6   5  10 966.760 94.4200   1
   6  -5 -10 1053.62 140.780   1
   0 -10   6 4200.28 208.910   1
   0  10  -6 3972.78 182.300   1
   0  10  -6 4187.76 192.600   1
   1  -2  16 345.640 49.1500   1
  -1   2 -16 444.250 75.7800   1
   0   5 -16 43.2400 34.7500   1
   0   5 -16 120.810 53.2200   1
   0  -5  16 53.8000 43.7800   1
   0  -5  16 75.1300 26.4100   1
   2   1  14 359.830 45.4400   1
  -2  -1 -14 289.390 69.1300   1
  -8   7  -7 1842.61 144.200   1
  -8   7  -7 1937.12 120.100   1
   8  -7   7 2390.48 133.130   1
   8   0   6 779.820 80.3300   1
  -8   0  -6 1036.90 117.730   1
   6   5   2 780.250 81.8300   1
   6   5   2 642.360 77.7000   1
   2   9  -8 1007.96 78.2200   1
   2   9  -8 1016.67 90.0700   1
  -2  -9   8 999.940 82.7500   1
  -3   2 -15 559.040 66.8500   1
   3  -2  15 452.710 50.4800   1
   0  10  -4 399.800 49.7200   1
   0 -10   4 443.280 62.2900   1
   0  10  -4 401.600 57.6900   1
   3   0  14 1915.39 101.410   1
  -3   0 -14 2018.21 178.170   1
  -4   2  14 422.330 55.2200   1
  -4   2  14 394.900 54.7600   1
   4  -2 -14 439.310 76.1100   1
  -3  10  -9 386.780 49.8200   1
  -3  10  -9 388.950 52.8100   1
   7  -9   1 51.3700 60.8400   1
  -7   9  -1 12.6400 28.5200   1
  -6  -6   4 198.660 71.8000   1
   6   6  -4 123.070 48.3600   1
   6   6  -4 143.330 71.7000   1
   6   6  -4 79.5900 37.9300   1
  -6   1  13 1257.78 88.6200   1
   6  -1 -13 1360.28 132.870   1
  -6   1  13 1280.26 84.0200   1
   7  -9   5 27.4200 41.1500   1
  -7   9  -5 -3.0400 29.1200   1
  -7   9  -5 -10.140 35.0500   1
   9  -6  -2 2917.44 145.900   1
   6   6  -5 1109.35 93.3000   1
   6   6  -5 880.700 86.9000   1
  -6  -6   5 915.220 86.5000   1
   6   6  -5 1114.26 88.3000   1
   7   3   4 3334.91 177.600   1
   7   3   4 3596.34 174.970   1
  -1   8   6 19.2900 42.4200   1
  -1   8   6 68.0200 37.9100   1
  -1   8   6 42.2200 36.7100   1
  -6   9   2 1795.63 107.230   1
  -6   9   2 1664.01 107.510   1
  -6   9   2 1749.42 110.290   1
   6  -9  -2 1560.28 110.640   1
   9  -6   4 1105.91 99.7400   1
   5   7  -6 318.520 49.3400   1
  -5  -7   6 401.460 69.4000   1
  -3   9   4 927.870 91.2600   1
  -3   9   4 1027.11 85.6300   1
  -3   9   4 972.120 87.6300   1
  -3   9   4 939.310 72.4800   1
   4   3 -15 278.430 44.1300   1
  -4  -3  15 145.550 45.2100   1
  -4  -3  15 207.590 38.2800   1
   2   9  -2 1573.49 95.8000   1
   2   9  -2 1816.30 116.400   1
  -2  -9   2 1824.69 116.680   1
   2   9  -2 1912.38 107.210   1
   6  -8  -5 605.860 79.8100   1
  -6   8   5 567.620 55.5700   1
  -6   8   5 487.510 58.4600   1
  -6   8   5 536.190 59.4600   1
   3   8 -10 453.090 62.3200   1
  -3  -8  10 626.040 70.7900   1
   3   8 -10 505.610 51.2900   1
   1  -9  12 38.7500 46.8600   1
  -1   9 -12 -12.940 57.7700   1
  -1   9 -12 -32.760 54.6800   1
  -5  -3  14 356.110 41.0900   1
  -5  -3  14 455.870 70.5000   1
   5   3 -14 477.410 57.2000   1
  -8   8   0 1683.51 114.000   1
   8  -8   0 1822.43 115.800   1
   9   0  -6 611.450 72.1000   1
   0  -1  16 23.4000 38.8400   1
   0   1 -16 9.80000 61.3800   1
   1  -5  16 -0.0100 44.4600   1
  -1   5 -16 -40.380 47.9500   1
   1  -5  16 21.1600 23.6800   1
  -1   5 -16 39.5800 29.2000   1
  -4  10   0 4542.73 197.410   1
  -4  10   0 4619.63 207.220   1
  -4  10   0 4619.08 194.370   1
   5   4   7 463.760 53.4300   1
  -5  -4  -7 369.180 99.2700   1
   5   4   7 423.190 59.9800   1
  -2  -1  16 2181.24 119.420   1
   2   1 -16 1762.10 140.620   1
  -2  -1  16 2100.51 106.520   1
   6   5 -10 800.840 70.0600   1
  -6  -5  10 647.750 73.7100   1
   6   5 -10 702.930 75.7600   1
   6   5 -10 606.570 86.6300   1
   7   2   6 6710.76 275.230   1
  -7  -2  -6 6060.61 324.640   1
  -7   4  10 557.270 60.7300   1
   7  -4 -10 621.160 79.9900   1
  -7   4  10 534.690 50.7800   1
   8   3  -1 135.990 39.2900   1
   8   3  -1 134.360 48.7600   1
   3   7   4 -6.9500 22.4200   1
   3   7   4 62.1200 51.0800   1
  -4   6  10 -3.1800 41.7800   1
   4  -6 -10 35.3500 57.7000   1
  -3   1  15 3232.36 141.490   1
  -3   1  15 3004.59 152.670   1
   3  -1 -15 3351.49 194.310   1
  -2  10   0 4766.96 200.620   1
  -2  10   0 4786.74 228.110   1
  -2  10   0 4854.78 215.520   1
  -1  10  -1 193.770 51.2700   1
  -1  10  -1 288.150 52.0100   1
  -8   2  -8 17.4000 49.2500   1
   8  -2   8 18.4500 41.7200   1
   5   2  10 4071.48 184.220   1
   5   2  10 4241.63 176.210   1
  -5  -2 -10 3802.48 234.430   1
   9   1  -3 3880.05 188.210   1
   9   1  -3 3108.41 158.290   1
   9   1  -3 4132.03 199.540   1
  -5  -7   3 729.910 76.6500   1
   5   7  -3 762.170 75.5700   1
   5   7  -3 651.200 70.5800   1
[truncated: 904,112 more chars]
