# Supplementary material for: Crystal structures and Hirshfeld surfaces of differently substituted (E)-N′-benzyl­idene-N-methyl-2-(thio­phen-2-yl)acetohydrazides
Source: Acta Crystallogr E Crystallogr Commun. 2017 Oct 13;73(Pt 11):1636–41. doi: 10.1107/S2056989017014384 (PMC5683480; doi:10.1107/S2056989017014384)
Supplement: Supplementary file 2 [file e-73-01636-Isup2.hkl]

data_I                                                                          
_shelx_title ' 2013ncs0282'                                                     
_shelx_refln_list_code          4                                               
_shelx_F_calc_maximum      182.56                                               
_exptl_crystal_F_000       592.00                                               
_reflns_d_resolution_high  0.7694                                               
                                                                                
loop_                                                                           
 _space_group_symop_operation_xyz                                               
 'x, y, z'                                                                      
 '-x, -y, -z'                                                                   
                                                                                
_cell_length_a     9.3594                                                       
_cell_length_b    10.1143                                                       
_cell_length_c    15.8070                                                       
_cell_angle_alpha 106.704                                                       
_cell_angle_beta   92.432                                                       
_cell_angle_gamma 106.777                                                       
                                                                                
_shelx_F_squared_multiplier     1.000                                           
                                                                                
loop_                                                                           
 _refln_index_h                                                                 
 _refln_index_k                                                                 
 _refln_index_l                                                                 
 _refln_F_squared_calc                                                          
 _refln_F_squared_meas                                                          
 _refln_F_squared_sigma                                                         
 _refln_observed_status                                                         
   2   0   0       7327.73       7420.76        60.79 o                         
   3   0   0        110.09        127.54         3.80 o                         
   4   0   0       1626.83       1582.10        20.29 o                         
   5   0   0        321.48        346.57         9.06 o                         
   6   0   0       2146.16       2166.79        30.50 o                         
   7   0   0         34.84         52.52         3.54 o                         
   8   0   0        231.45        249.70         9.72 o                         
   9   0   0        421.48        428.19        28.06 o                         
  10   0   0       1205.12       1291.55        30.81 o                         
  11   0   0        110.85         99.86        12.10 o                         
 -11   1   0        132.00        143.81        14.98 o                         
 -10   1   0        711.57        720.25        31.53 o                         
  -9   1   0         34.30         33.53         4.07 o                         
  -8   1   0        213.85        219.28         8.26 o                         
  -7   1   0         38.24         42.06         4.46 o                         
  -6   1   0        125.73        138.44         5.50 o                         
  -5   1   0          3.74          1.79         2.27 o                         
  -4   1   0        387.44        333.30        11.30 o                         
  -3   1   0       4743.51       5174.19        77.07 o                         
  -2   1   0       1115.47       1000.14        14.13 o                         
  -1   1   0          9.99         10.96         1.50 o                         
   1   1   0        505.91        513.31         9.74 o                         
   2   1   0        725.59        617.81         9.98 o                         
   3   1   0         71.74         88.08         3.06 o                         
   4   1   0       1093.54       1156.69        28.93 o                         
   5   1   0         23.01         22.91         2.11 o                         
   6   1   0         11.73         11.38         2.44 o                         
   7   1   0         82.06         73.30         7.85 o                         
   8   1   0        506.39        536.92        25.46 o                         
   9   1   0        860.78        913.83        51.68 o                         
  10   1   0         96.09         98.50         8.91 o                         
  11   1   0         12.38         10.43         6.20 o                         
 -11   2   0        129.10        127.66        11.84 o                         
 -10   2   0         17.43         20.76         7.81 o                         
  -9   2   0         60.09         66.46         7.42 o                         
  -8   2   0       1157.32       1131.81        20.31 o                         
  -7   2   0        167.52        186.23         6.27 o                         
  -6   2   0        433.58        445.23        13.31 o                         
  -5   2   0       1089.11       1113.37        25.54 o                         
  -4   2   0        941.96        947.93        13.74 o                         
  -3   2   0       1590.93       1663.08        19.37 o                         
  -2   2   0      33327.49      35564.26       269.87 o                         
  -1   2   0       1478.17       1648.99        13.18 o                         
   0   2   0       7655.11       8308.47       134.23 o                         
   1   2   0        218.87        249.72         6.96 o                         
   2   2   0        109.07        115.76         4.25 o                         
   3   2   0        448.78        471.36         8.25 o                         
   4   2   0       1938.02       1947.16        35.31 o                         
   5   2   0         54.09         56.06         3.21 o                         
   6   2   0          3.22          3.79         2.47 o                         
   7   2   0        352.77        374.01        12.34 o                         
   8   2   0        948.84        977.26        51.14 o                         
   9   2   0         74.78         73.37         6.35 o                         
  10   2   0        226.14        184.72        16.27 o                         
 -12   3   0        236.06        278.52        21.13 o                         
 -11   3   0         21.35         32.25         6.24 o                         
 -10   3   0       1060.27       1163.25        40.40 o                         
  -9   3   0         97.44        104.30         7.56 o                         
  -8   3   0        248.15        277.40        15.21 o                         
  -7   3   0        466.94        487.59        20.50 o                         
  -6   3   0       1351.72       1292.20        71.00 o                         
  -5   3   0          0.31          3.06         2.30 o                         
  -4   3   0       2616.66       2499.77        32.08 o                         
  -3   3   0         56.76         55.58         2.39 o                         
  -2   3   0       2904.60       2894.88        24.33 o                         
  -1   3   0       2819.36       2837.41        36.34 o                         
   0   3   0       5233.90       5405.94        47.56 o                         
   1   3   0       3449.05       3824.87        72.52 o                         
   2   3   0       1508.15       1564.60        14.30 o                         
   3   3   0        403.14        511.01        10.59 o                         
   4   3   0        219.63        191.47         7.68 o                         
   5   3   0        235.30        227.71        12.72 o                         
   6   3   0        319.89        329.39        12.53 o                         
   7   3   0         87.83         99.50         5.67 o                         
   8   3   0         29.65         32.15         5.96 o                         
   9   3   0         68.49         73.40         6.06 o                         
  10   3   0        201.83        203.84        17.38 o                         
 -12   4   0        163.49        165.64        17.43 o                         
 -11   4   0        185.61        164.91        13.15 o                         
 -10   4   0        835.42        750.22        28.05 o                         
  -9   4   0         71.28         94.42         7.73 o                         
  -8   4   0        181.99        191.97        13.49 o                         
  -7   4   0          0.15          4.97         3.53 o                         
  -6   4   0         54.51         62.83         4.56 o                         
  -5   4   0        337.71        343.47         7.80 o                         
  -4   4   0        688.02        656.31        11.16 o                         
  -3   4   0         45.20         32.82         1.87 o                         
  -2   4   0         14.22          9.78         1.21 o                         
  -1   4   0       1934.25       2054.36        14.36 o                         
   0   4   0         42.78         45.58         2.27 o                         
   1   4   0       1209.45       1367.07        14.85 o                         
   2   4   0       2708.30       2830.37        29.76 o                         
   3   4   0          0.43          2.59         1.67 o                         
   4   4   0         13.45         12.08         1.91 o                         
   5   4   0        535.02        530.26        13.37 o                         
   6   4   0         67.28         59.40         5.23 o                         
   7   4   0        238.82        247.35        17.47 o                         
   8   4   0        380.17        353.02        37.02 o                         
   9   4   0          0.05          0.04         3.78 o                         
 -12   5   0        561.22        582.30        35.89 o                         
 -11   5   0         38.61         51.22         6.77 o                         
 -10   5   0        100.17        117.37        11.62 o                         
  -9   5   0         75.31         73.72         6.95 o                         
  -8   5   0        418.46        446.20        18.74 o                         
  -7   5   0         79.48         86.34         6.59 o                         
  -6   5   0        378.10        411.74        12.04 o                         
  -5   5   0        205.24        174.44         5.37 o                         
  -4   5   0        366.43        372.26         6.64 o                         
  -3   5   0         14.61         11.99         1.24 o                         
  -2   5   0       3047.47       3035.76        20.62 o                         
  -1   5   0       1066.62       1181.28        10.67 o                         
   0   5   0        874.66        924.78         9.94 o                         
   1   5   0         45.39         47.05         3.33 o                         
   2   5   0        226.05        193.67         6.54 o                         
   3   5   0         10.68          6.86         2.72 o                         
   4   5   0         20.45         12.66         2.30 o                         
   5   5   0        313.84        328.79        23.66 o                         
   6   5   0          5.23          6.83         4.05 o                         
   7   5   0          3.08          1.39         3.13 o                         
   8   5   0         52.76         50.25         4.80 o                         
   9   5   0        260.51        249.73        23.06 o                         
 -11   6   0          0.02          4.86         7.00 o                         
 -10   6   0        404.67        446.84        23.37 o                         
  -9   6   0         14.17         13.40         5.90 o                         
  -8   6   0          3.66          3.22         3.82 o                         
  -7   6   0         50.68         52.30         4.36 o                         
  -6   6   0        593.13        630.21        14.05 o                         
  -5   6   0         65.06         56.39         2.82 o                         
  -4   6   0         29.96         20.70         1.79 o                         
  -3   6   0         23.20         24.17         1.96 o                         
  -2   6   0         20.01         18.75         1.82 o                         
  -1   6   0        601.31        562.77         8.41 o                         
   0   6   0       1568.08       1559.99        22.74 o                         
   1   6   0        374.51        342.52         7.99 o                         
   2   6   0        738.00        767.42        23.83 o                         
   3   6   0       1541.65       1485.69        39.85 o                         
   4   6   0         19.79         25.71         3.55 o                         
   5   6   0        184.61        189.36         6.61 o                         
   6   6   0         80.30         83.37         5.39 o                         
   7   6   0          0.03         -1.19         3.72 o                         
   8   6   0         15.38         14.62         4.40 o                         
 -11   7   0         70.58         76.28        10.16 o                         
 -10   7   0         33.15         33.85         7.56 o                         
  -9   7   0          0.31         -3.44         4.91 o                         
  -8   7   0          6.37          8.02         3.93 o                         
  -7   7   0        213.60        198.23         6.63 o                         
  -6   7   0        833.61        754.78        24.41 o                         
  -5   7   0        214.06        192.51         8.06 o                         
  -4   7   0        342.68        331.01         7.06 o                         
  -3   7   0         59.24         69.92         2.94 o                         
  -2   7   0          0.10          2.39         1.82 o                         
  -1   7   0         17.99         26.34         1.96 o                         
   0   7   0          4.29          1.10         2.23 o                         
   1   7   0         66.92         67.08         3.55 o                         
   2   7   0         57.10         50.83         2.86 o                         
   3   7   0        214.39        186.48         7.81 o                         
   4   7   0         95.01         82.00         4.54 o                         
   5   7   0        397.00        395.10        10.17 o                         
   6   7   0          0.57          0.87         3.06 o                         
   7   7   0        104.46        116.50         8.11 o                         
 -11   8   0         10.05         -0.16         7.78 o                         
 -10   8   0        139.80        144.98        19.14 o                         
  -9   8   0        133.27        145.16         9.57 o                         
  -8   8   0        218.62        213.11         9.87 o                         
  -7   8   0        194.00        191.89         8.34 o                         
  -6   8   0          3.11          3.08         2.42 o                         
  -5   8   0          3.31          3.05         2.46 o                         
  -4   8   0        169.95        174.22         6.90 o                         
  -3   8   0        293.40        282.29         9.25 o                         
  -2   8   0       1418.45       1354.36        19.75 o                         
  -1   8   0        712.89        700.82         9.31 o                         
   0   8   0        146.45        142.63         4.85 o                         
   1   8   0        656.18        665.28         9.17 o                         
   2   8   0          0.15          0.30         2.76 o                         
   3   8   0         54.64         62.63         3.83 o                         
   4   8   0         80.24         86.33         4.77 o                         
   5   8   0        162.25        156.57         6.85 o                         
   6   8   0         29.56         30.47         4.57 o                         
 -10   9   0         31.08         20.82         4.65 o                         
  -9   9   0          2.50         -3.52         3.52 o                         
  -8   9   0         69.79         65.63         6.26 o                         
  -7   9   0        169.21        161.89         7.70 o                         
  -6   9   0          2.90          1.41         2.61 o                         
  -5   9   0        159.41        181.00         7.72 o                         
  -4   9   0         29.40         28.30         3.12 o                         
  -3   9   0        123.61        134.36         6.32 o                         
  -2   9   0         16.82         16.71         2.87 o                         
  -1   9   0         44.34         38.79         2.79 o                         
   0   9   0        189.47        187.24         6.19 o                         
   1   9   0         12.47         24.06         3.62 o                         
   2   9   0          0.00         -1.28         4.02 o                         
   3   9   0         38.07         40.42        10.02 o                         
   4   9   0         26.84         29.86         4.58 o                         
   5   9   0         39.57         42.15        10.93 o                         
 -10  10   0        159.06        151.20        11.54 o                         
  -9  10   0          8.41          7.63         6.16 o                         
  -8  10   0         25.31         27.76         6.54 o                         
  -7  10   0        452.01        451.35        13.74 o                         
  -6  10   0         75.90         86.33         6.34 o                         
  -5  10   0        293.11        291.86         8.52 o                         
  -4  10   0        544.05        557.91        13.99 o                         
  -3  10   0        333.42        332.19         9.02 o                         
  -2  10   0        591.22        583.21        15.00 o                         
  -1  10   0        109.59        109.74         7.92 o                         
   0  10   0        100.18        105.22         5.82 o                         
   1  10   0        461.43        460.10        11.24 o                         
   2  10   0         77.18         83.83         5.04 o                         
   3  10   0         33.41         40.60         5.26 o                         
  -8  11   0        152.88        146.56         9.56 o                         
  -7  11   0         27.08         21.94         3.39 o                         
  -6  11   0          0.18         -0.67         3.26 o                         
  -5  11   0        259.57        251.50         7.60 o                         
  -4  11   0         44.32         53.97         4.20 o                         
  -3  11   0        125.67        124.64         7.05 o                         
  -2  11   0          4.26          3.08         3.09 o                         
  -1  11   0         29.01         21.01         4.11 o                         
   0  11   0          0.32          4.44         4.58 o                         
   1  11   0          4.34          0.14         4.66 o                         
   2  11   0          2.54          5.72         3.74 o                         
  -7  12   0        287.17        247.45        16.43 o                         
  -6  12   0         68.85         51.91         8.57 o                         
  -5  12   0        313.92        326.21        32.58 o                         
  -4  12   0         46.84         48.44         5.49 o                         
  -2  12   0        141.44        130.41        14.87 o                         
  -1  12   0        154.26        157.18        12.31 o                         
   0 -12   1        207.65        221.43        11.33 o                         
   1 -12   1        234.96        266.30        11.35 o                         
   2 -12   1         61.73         66.97         5.66 o                         
   3 -12   1          5.46          8.01         4.58 o                         
   4 -12   1         93.62         76.97         7.12 o                         
   5 -12   1          3.14          3.34         3.37 o                         
   6 -12   1        102.40        114.27         9.26 o                         
   7 -12   1         18.86         12.88         4.76 o                         
  -2 -11   1        258.09        287.55        14.05 o                         
  -1 -11   1        417.42        475.78        20.84 o                         
   0 -11   1         18.74         18.55         8.51 o                         
   1 -11   1         14.86         18.40         4.70 o                         
   2 -11   1        184.83        197.86         9.82 o                         
   3 -11   1        198.39        219.20        12.22 o                         
   4 -11   1        286.11        288.15         8.11 o                         
   5 -11   1         10.78         11.26         2.76 o                         
   6 -11   1         92.01         93.56         4.80 o                         
   7 -11   1          3.54         -3.50         3.50 o                         
   8 -11   1          2.19          4.13         3.69 o                         
   9 -11   1          0.77          3.29         5.40 o                         
  -4 -10   1          0.15          0.16         3.47 o                         
  -3 -10   1        164.89        167.53         8.44 o                         
  -2 -10   1        131.36        148.62        15.54 o                         
  -1 -10   1        100.99        101.84         5.96 o                         
   0 -10   1        434.85        429.20        12.94 o                         
   1 -10   1         26.17         30.31         5.73 o                         
   2 -10   1        405.81        388.25        10.87 o                         
   3 -10   1        254.52        263.66         8.46 o                         
   4 -10   1       1042.95       1094.94        23.82 o                         
   5 -10   1        161.03        166.79         5.51 o                         
   6 -10   1          6.01          9.59         2.56 o                         
   7 -10   1         66.69         64.88         5.22 o                         
   8 -10   1        585.36        623.25        18.17 o                         
   9 -10   1         85.55         80.63         7.75 o                         
  10 -10   1        210.71        205.36        32.91 o                         
  -5  -9   1        184.14        209.97        10.01 o                         
  -4  -9   1        183.57        193.38         9.20 o                         
  -3  -9   1        109.84        107.88         6.25 o                         
  -2  -9   1          4.00          7.03         2.92 o                         
  -1  -9   1        143.87        143.00         7.23 o                         
   0  -9   1        225.60        255.04         7.05 o                         
   1  -9   1          1.01          0.78         2.44 o                         
   2  -9   1        557.07        564.37        14.71 o                         
   3  -9   1        285.59        272.13         8.25 o                         
   4  -9   1          3.48          2.27         1.93 o                         
   5  -9   1          5.92          6.20         2.61 o                         
   6  -9   1         17.77         19.80         2.74 o                         
   7  -9   1          1.11          3.04         3.14 o                         
   8  -9   1         36.47         39.88         4.47 o                         
   9  -9   1         63.66         66.07         7.19 o                         
  10  -9   1         13.02          7.17         3.99 o                         
  -6  -8   1          0.20          1.20         4.41 o                         
  -5  -8   1          0.03         -1.66         3.60 o                         
  -4  -8   1        430.47        416.22        12.52 o                         
  -3  -8   1         34.22         37.56         3.22 o                         
  -2  -8   1        531.22        538.03         9.15 o                         
  -1  -8   1          0.00          0.08         2.58 o                         
   0  -8   1          2.17          0.71         2.16 o                         
   1  -8   1         14.85         20.39         1.88 o                         
   2  -8   1       1643.15       1617.45        43.61 o                         
   3  -8   1         99.19        105.13         6.81 o                         
   4  -8   1        175.18        177.79         6.30 o                         
   5  -8   1         41.02         48.59         3.13 o                         
   6  -8   1        138.38        124.86         5.21 o                         
   7  -8   1          0.91          2.58         2.79 o                         
   8  -8   1        659.16        669.22        20.17 o                         
   9  -8   1          0.21          1.81         3.36 o                         
  10  -8   1         85.99         97.99         9.08 o                         
  11  -8   1         44.22         37.23         7.71 o                         
  -7  -7   1          0.02          0.20         3.29 o                         
  -6  -7   1        178.78        182.24        13.54 o                         
  -5  -7   1         70.72         60.78         4.25 o                         
  -4  -7   1        118.99        105.45         4.45 o                         
  -3  -7   1         72.38         77.63         3.96 o                         
  -2  -7   1       2438.50       2299.73        15.77 o                         
  -1  -7   1         57.90         41.01         2.62 o                         
   0  -7   1        903.33        841.31        12.68 o                         
   1  -7   1         83.14         76.30         3.43 o                         
   2  -7   1        478.30        517.01        12.72 o                         
   3  -7   1         35.63         44.57         2.52 o                         
   4  -7   1        826.81        811.28        22.57 o                         
   5  -7   1         61.15         67.00         3.14 o                         
   6  -7   1        763.90        749.65        33.98 o                         
   7  -7   1         39.76         37.39         3.56 o                         
   8  -7   1         41.87         48.63         4.42 o                         
   9  -7   1         10.86         10.49         3.51 o                         
  10  -7   1         63.05         67.76         8.36 o                         
  11  -7   1        122.11        114.58        10.19 o                         
  -8  -6   1          5.81         11.56         8.12 o                         
  -7  -6   1          1.02          2.39         3.08 o                         
  -6  -6   1        232.38        236.75         8.86 o                         
  -5  -6   1          0.05          1.13         2.56 o                         
  -4  -6   1          7.74          6.83         1.94 o                         
  -3  -6   1        130.02        131.93         6.24 o                         
  -2  -6   1        106.11        104.99         3.18 o                         
  -1  -6   1         12.06         25.82         2.31 o                         
   0  -6   1        271.93        250.87         5.39 o                         
   1  -6   1          3.61          7.12         1.55 o                         
   2  -6   1          9.09          9.24         1.59 o                         
   3  -6   1        213.36        210.39         4.84 o                         
   4  -6   1        197.08        191.82         6.17 o                         
   5  -6   1         29.28         30.92         2.58 o                         
   6  -6   1        197.13        200.69         9.84 o                         
   7  -6   1        768.94        790.45        12.59 o                         
   8  -6   1        372.65        358.05        14.89 o                         
   9  -6   1          1.89          6.07         4.68 o                         
  10  -6   1        182.77        178.23        14.40 o                         
  11  -6   1         34.39         30.09         8.45 o                         
  -9  -5   1        168.04        178.79        16.43 o                         
  -8  -5   1         81.61         96.85         5.56 o                         
  -7  -5   1         58.73         81.03         6.75 o                         
  -6  -5   1         90.39         86.46         4.30 o                         
  -5  -5   1        106.49        100.04         4.26 o                         
  -4  -5   1       1038.72        913.82        39.10 o                         
  -3  -5   1         51.69         46.83         2.96 o                         
  -2  -5   1        434.23        387.30         7.84 o                         
  -1  -5   1        283.35        295.73         6.44 o                         
   0  -5   1          0.16          1.02         2.36 o                         
   1  -5   1        428.69        451.35         6.35 o                         
   2  -5   1       2941.25       2939.26        18.15 o                         
   3  -5   1        317.18        316.69         4.87 o                         
   4  -5   1       2803.82       2716.00        28.81 o                         
   5  -5   1         13.36         14.91         2.24 o                         
   6  -5   1         70.89         70.98         3.80 o                         
   7  -5   1          9.20         22.78         9.93 o                         
   8  -5   1          5.26         12.81         5.73 o                         
   9  -5   1        200.62        213.48        12.94 o                         
  10  -5   1          1.25          4.83         4.79 o                         
  11  -5   1          0.61         -5.17         5.17 o                         
  12  -5   1          2.44          8.01         8.86 o                         
  -9  -4   1          8.71         10.82         4.62 o                         
  -8  -4   1        420.89        433.32        12.76 o                         
  -7  -4   1          0.09         -0.16         2.68 o                         
  -6  -4   1        147.02        147.45         6.56 o                         
  -5  -4   1         98.08         79.78         4.99 o                         
  -4  -4   1        452.58        467.81        25.92 o                         
  -3  -4   1         19.97         17.10         2.14 o                         
  -2  -4   1       3062.90       3143.54        40.57 o                         
  -1  -4   1        892.93        991.90        11.12 o                         
   0  -4   1         13.59         16.63         1.60 o                         
   1  -4   1        185.66        161.52         3.57 o                         
   2  -4   1       1051.72       1065.45         8.94 o                         
   3  -4   1       1582.06       1590.27        13.39 o                         
   4  -4   1         88.65         71.36         2.67 o                         
   5  -4   1         53.10         79.74         3.16 o                         
   6  -4   1        372.52        392.38        10.34 o                         
   7  -4   1         18.69         23.48         5.03 o                         
   8  -4   1        335.54        340.36        18.10 o                         
   9  -4   1         69.63         53.64         6.43 o                         
  10  -4   1        445.20        462.44        21.53 o                         
  11  -4   1          8.19          9.19         6.46 o                         
  12  -4   1         92.35         87.01        11.44 o                         
 -10  -3   1         38.61         45.83         7.61 o                         
  -9  -3   1          0.08          0.43         3.29 o                         
  -8  -3   1          7.04         16.44         3.72 o                         
  -7  -3   1        175.55        174.59         9.25 o                         
  -6  -3   1        136.59        124.78         8.99 o                         
  -5  -3   1        104.83         75.61         3.79 o                         
  -4  -3   1        621.82        555.92        10.96 o                         
  -3  -3   1       1182.14       1257.21        14.39 o                         
  -2  -3   1       1296.33       1406.09        14.84 o                         
  -1  -3   1          8.77         15.76         1.96 o                         
   0  -3   1        868.09        812.94        10.28 o                         
   1  -3   1       2260.77       2501.40        25.55 o                         
   2  -3   1        273.69        315.32         5.23 o                         
   3  -3   1        135.69        131.16         3.34 o                         
   4  -3   1         24.42         42.33         2.18 o                         
   5  -3   1        305.50        300.84         7.36 o                         
   6  -3   1        134.55        123.18         8.87 o                         
   7  -3   1         20.31         16.29         3.67 o                         
   8  -3   1        131.28         99.16         8.43 o                         
   9  -3   1         20.67         18.28         6.01 o                         
  10  -3   1        311.08        313.97        15.58 o                         
  11  -3   1         12.60          8.25         5.49 o                         
  12  -3   1         98.72         94.09        10.61 o                         
 -10  -2   1        555.98        538.52        28.92 o                         
  -9  -2   1          2.73          2.04         3.23 o                         
  -8  -2   1         12.74          9.74         5.07 o                         
  -7  -2   1          0.12         -0.39         3.04 o                         
  -6  -2   1         78.45         80.90        10.45 o                         
  -5  -2   1         39.24         39.02         2.61 o                         
  -4  -2   1        818.83        820.00        23.51 o                         
  -3  -2   1         17.58         18.73         1.67 o                         
  -2  -2   1       1134.05       1054.63        15.19 o                         
  -1  -2   1          3.50          6.80         2.02 o                         
   0  -2   1       5842.22       5802.06        63.77 o                         
   1  -2   1       3129.11       3070.64        32.05 o                         
   2  -2   1       5188.37       5633.50        42.01 o                         
   3  -2   1        169.72        128.17         3.25 o                         
   4  -2   1         79.04         72.31         2.66 o                         
   5  -2   1        137.70        108.49         3.96 o                         
   6  -2   1        282.52        285.16         7.58 o                         
   7  -2   1        418.70        392.16        10.03 o                         
   8  -2   1         48.07         44.08         3.40 o                         
   9  -2   1        117.44        124.57         9.27 o                         
  10  -2   1         12.96          8.44         4.73 o                         
  11  -2   1          1.73         -5.85         7.54 o                         
 -11  -1   1         14.30         12.17         6.72 o                         
 -10  -1   1          0.89         -0.55         6.32 o                         
  -9  -1   1        139.53        148.34         7.88 o                         
  -8  -1   1        169.35        170.24        11.79 o                         
  -7  -1   1          1.19          1.89         3.29 o                         
  -6  -1   1        555.17        517.39        18.19 o                         
  -5  -1   1        755.62        852.97        17.08 o                         
  -4  -1   1        671.05        793.88        21.34 o                         
  -3  -1   1        536.92        565.18         9.40 o                         
  -2  -1   1         58.22         59.48         2.89 o                         
  -1  -1   1        270.55        286.75         5.54 o                         
   2  -1   1        376.74        411.18         6.13 o                         
   3  -1   1       2218.41       2219.24        15.99 o                         
   4  -1   1       1897.98       1947.45        20.96 o                         
   5  -1   1         24.38         38.86         2.65 o                         
   6  -1   1         80.31         94.71         4.25 o                         
   7  -1   1          9.64          9.13         2.19 o                         
   8  -1   1        506.04        509.59        25.35 o                         
   9  -1   1          0.12         -0.38         4.35 o                         
  10  -1   1         13.27          6.66         6.06 o                         
  11  -1   1        327.83        357.95        21.72 o                         
 -11   0   1        134.81        166.00        15.66 o                         
 -10   0   1          1.41          0.37         5.01 o                         
  -9   0   1         78.76         94.54         5.64 o                         
  -8   0   1        213.67        211.10        10.99 o                         
  -7   0   1        298.54        302.90         8.64 o                         
  -6   0   1        247.03        228.07         7.37 o                         
  -5   0   1        291.90        350.15         9.22 o                         
  -3   0   1        501.56        548.47         9.19 o                         
  -2   0   1       9611.20      10309.67       115.79 o                         
   1   0   1       3456.38       3404.96        26.60 o                         
   2   0   1        388.98        311.56         6.55 o                         
   3   0   1        212.55        241.08         5.87 o                         
   4   0   1         75.56         80.77         3.43 o                         
   5   0   1        364.30        307.87        15.57 o                         
   6   0   1        471.52        494.48        24.11 o                         
   7   0   1          5.68          9.42         2.71 o                         
   8   0   1          1.03          1.72         3.25 o                         
   9   0   1        296.95        334.54        22.99 o                         
  10   0   1          0.03          8.64         8.24 o                         
  11   0   1        491.58        508.10        29.25 o                         
 -11   1   1         24.98         25.92         6.63 o                         
 -10   1   1         75.96         77.06         9.42 o                         
  -9   1   1         26.25         20.07         3.57 o                         
  -8   1   1         92.24         87.43         6.75 o                         
  -7   1   1         63.47         63.88         4.07 o                         
  -6   1   1         56.44         52.62         2.82 o                         
  -5   1   1          4.95          7.97         1.64 o                         
  -4   1   1       1737.49       1654.34        18.98 o                         
  -3   1   1       5440.80       5504.28        39.11 o                         
  -2   1   1        240.38        209.04         4.63 o                         
  -1   1   1        548.45        530.88         8.68 o                         
   0   1   1         47.80         67.46         2.99 o                         
   1   1   1       1936.69       2010.32        24.21 o                         
   2   1   1       1199.51       1123.48        12.60 o                         
   3   1   1         81.00         65.53         3.13 o                         
   4   1   1        361.73        406.27         7.35 o                         
   5   1   1       1031.42       1017.89        14.21 o                         
   6   1   1         39.31         33.35         3.03 o                         
   7   1   1        118.20        108.52        10.08 o                         
   8   1   1        107.22        109.88        11.15 o                         
   9   1   1        330.62        332.43        29.27 o                         
  10   1   1         81.08         85.46         8.08 o                         
  11   1   1         66.52         79.59        12.04 o                         
 -12   2   1         80.09         71.60        10.81 o                         
 -11   2   1          2.93         10.73         7.30 o                         
 -10   2   1         11.83          7.59         5.31 o                         
  -9   2   1        160.93        180.77        14.83 o                         
  -8   2   1        208.87        228.13        13.66 o                         
  -7   2   1          2.11          1.71         3.27 o                         
  -6   2   1         40.23         44.03         4.28 o                         
  -5   2   1        109.92        123.64         5.63 o                         
  -4   2   1          1.99          2.88         1.73 o                         
  -3   2   1       2591.98       2542.04        23.37 o                         
  -2   2   1       8551.20       9263.14       119.20 o                         
  -1   2   1        798.51        729.65        10.26 o                         
   0   2   1       2802.51       2976.29        58.01 o                         
   1   2   1        426.35        404.86         7.92 o                         
   2   2   1       3321.72       3443.02        38.31 o                         
   3   2   1        116.23         78.67         3.50 o                         
   4   2   1         38.91         34.25         2.59 o                         
   5   2   1         14.96         24.91         4.47 o                         
   6   2   1        133.48        145.26         6.51 o                         
   7   2   1        261.81        276.07        10.06 o                         
   8   2   1        224.65        260.50        10.28 o                         
   9   2   1        933.77        964.64        73.31 o                         
  10   2   1          1.73         -0.72         4.67 o                         
 -12   3   1         22.73         19.42         8.42 o                         
 -11   3   1        135.37        153.44        10.77 o                         
 -10   3   1          2.20          5.86         5.50 o                         
  -9   3   1        369.49        383.43        18.33 o                         
  -8   3   1        169.55        167.73        12.41 o                         
  -7   3   1          9.52         20.63         5.63 o                         
  -6   3   1        498.29        428.57        41.50 o                         
  -5   3   1        577.76        553.21        11.03 o                         
  -4   3   1        192.67        192.70         4.54 o                         
  -3   3   1         38.96         42.18         1.96 o                         
  -2   3   1         61.81         71.58         2.67 o                         
  -1   3   1       9371.14       9798.78       144.39 o                         
   0   3   1        251.71        311.27        10.02 o                         
   1   3   1       1636.48       1691.92        18.99 o                         
   2   3   1        114.36        108.66         4.21 o                         
   3   3   1         32.56         41.95         3.96 o                         
   4   3   1        200.36        182.25         7.63 o                         
   5   3   1       1137.21       1123.16        33.97 o                         
   6   3   1        255.18        252.89        15.60 o                         
   7   3   1        726.05        723.60        15.48 o                         
   8   3   1        103.46        106.62         7.90 o                         
   9   3   1          0.24          0.74         4.25 o                         
  10   3   1          5.28          8.13         7.67 o                         
 -12   4   1         14.39         15.94        11.97 o                         
 -11   4   1        378.18        404.49        18.84 o                         
 -10   4   1          2.83         -4.08         4.08 o                         
  -9   4   1        265.23        296.86        16.62 o                         
  -8   4   1         54.15         59.31         6.92 o                         
  -7   4   1        102.73        122.74         9.29 o                         
  -6   4   1          0.64          1.75         2.57 o                         
  -5   4   1        293.35        297.94        12.49 o                         
  -4   4   1        702.60        669.79        10.39 o                         
  -3   4   1       1171.03       1136.70        14.79 o                         
  -2   4   1         71.91         90.46         3.02 o                         
  -1   4   1         82.72         58.33         2.78 o                         
   0   4   1       2174.43       2351.94        23.61 o                         
   1   4   1        198.85        138.63         5.10 o                         
   2   4   1        272.24        238.20         6.67 o                         
   3   4   1         23.67         17.31         1.89 o                         
   4   4   1         19.40         16.82         2.39 o                         
   5   4   1        170.06        179.03        10.58 o                         
   6   4   1       1370.42       1426.19        23.29 o                         
   7   4   1        533.40        517.03        23.55 o                         
   8   4   1        139.17        125.08         7.68 o                         
   9   4   1         52.01         59.37         6.35 o                         
 -12   5   1         44.87         43.65         8.39 o                         
 -11   5   1          0.07         32.99         7.40 o                         
 -10   5   1          2.68         -5.28         5.92 o                         
  -9   5   1         29.21         31.43         5.33 o                         
  -8   5   1        248.25        229.23        13.41 o                         
  -7   5   1         97.92         89.21         8.11 o                         
  -6   5   1        137.78        118.68         6.78 o                         
  -5   5   1         53.50         49.54         2.34 o                         
  -4   5   1        347.92        397.42         8.90 o                         
  -3   5   1       4184.66       4329.10        56.75 o                         
  -2   5   1       1426.43       1546.70        27.84 o                         
  -1   5   1       9344.35      10155.98        58.11 o                         
   0   5   1        193.49        177.99         4.76 o                         
   1   5   1        299.70        329.60         8.46 o                         
   2   5   1        433.06        470.87        14.24 o                         
   3   5   1       1813.74       1680.66        49.34 o                         
   4   5   1        521.58        496.57        12.82 o                         
   5   5   1       1295.09       1140.04        17.30 o                         
   6   5   1       1189.53       1129.92        93.05 o                         
   7   5   1         63.44         67.82         5.87 o                         
   8   5   1          0.34          0.85         4.03 o                         
 -11   6   1        279.91        299.24        18.87 o                         
 -10   6   1          0.97          0.22         5.81 o                         
  -9   6   1         12.94         19.33         6.29 o                         
  -8   6   1         13.25         15.67         3.71 o                         
  -7   6   1         33.88         30.11         3.25 o                         
  -6   6   1         40.71         36.78         3.42 o                         
  -5   6   1       1255.54       1267.32        18.64 o                         
  -4   6   1          6.19          8.59         1.64 o                         
  -3   6   1        461.39        465.77        11.66 o                         
  -2   6   1        407.43        416.34         7.83 o                         
  -1   6   1       1496.82       1412.10        23.95 o                         
   0   6   1        139.30        136.06         4.34 o                         
   1   6   1          0.85          2.98         2.01 o                         
   2   6   1          1.97         11.57         4.65 o                         
   3   6   1        247.86        240.67        10.97 o                         
   4   6   1        211.06        230.64         9.10 o                         
   5   6   1        612.33        547.58        14.39 o                         
   6   6   1         12.21         10.74         3.52 o                         
   7   6   1         28.00         26.42         3.82 o                         
   8   6   1         62.85         55.21         6.05 o                         
 -11   7   1         50.25         61.68         9.86 o                         
 -10   7   1          4.22          7.99         4.95 o                         
  -9   7   1         62.81         72.47         7.74 o                         
  -8   7   1        123.03        109.43         9.05 o                         
  -7   7   1         67.92         68.16         4.58 o                         
  -6   7   1         40.18         45.57         3.14 o                         
  -5   7   1        169.04        171.39         7.11 o                         
  -4   7   1        935.44        967.43        17.93 o                         
  -3   7   1       1341.51       1453.36        27.11 o                         
  -2   7   1        455.84        477.28        14.50 o                         
  -1   7   1       1280.31       1260.06        32.13 o                         
   0   7   1         58.05         54.94         2.66 o                         
   1   7   1        294.98        264.55         8.27 o                         
   2   7   1        525.95        507.05        14.08 o                         
   3   7   1          0.03         -0.56         2.29 o                         
   4   7   1        322.59        276.00        13.54 o                         
   5   7   1         76.01         73.47         5.71 o                         
   6   7   1          0.06         -1.94         3.03 o                         
   7   7   1        280.51        276.48        13.90 o                         
 -11   8   1        249.86        226.75        18.48 o                         
 -10   8   1         20.34          8.33         3.76 o                         
  -9   8   1        330.84        334.46        40.37 o                         
  -8   8   1         56.89         59.80         6.03 o                         
  -7   8   1        630.98        662.11        22.00 o                         
  -6   8   1          8.98         11.08         2.68 o                         
  -5   8   1         82.19         81.42         5.81 o                         
  -4   8   1        186.71        191.77         6.20 o                         
  -3   8   1       1623.11       1593.43        29.94 o                         
  -2   8   1       1584.84       1623.94        15.62 o                         
  -1   8   1       1714.61       1690.76        14.96 o                         
   0   8   1        134.47        124.44         3.96 o                         
   1   8   1        140.51        151.42         6.80 o                         
   2   8   1        106.19         96.49         4.21 o                         
   3   8   1        892.02        855.41        15.45 o                         
   4   8   1         15.98         10.80         2.92 o                         
   5   8   1          8.69          3.32         3.84 o                         
   6   8   1          0.78          2.39         5.39 o                         
 -10   9   1          0.33         -5.49         6.37 o                         
  -9   9   1          0.71         -3.84         4.44 o                         
  -8   9   1        192.33        172.96        14.89 o                         
  -7   9   1         48.09         56.09         6.07 o                         
  -6   9   1        739.18        739.92        17.78 o                         
  -5   9   1         54.65         62.49         3.49 o                         
  -4   9   1          0.08          2.06         2.28 o                         
  -3   9   1        177.32        159.49         6.96 o                         
  -2   9   1         63.00         67.85         4.06 o                         
  -1   9   1         16.20         24.97         2.73 o                         
   0   9   1         73.98         68.51         3.50 o                         
   1   9   1          4.10          4.02         2.98 o                         
   2   9   1          0.30          1.28         3.92 o                         
   3   9   1         22.18         25.40        13.56 o                         
   4   9   1          3.60          4.13         5.37 o                         
   5   9   1        174.65        148.40        11.34 o                         
  -9  10   1         96.74         84.43         7.76 o                         
  -8  10   1         81.51         78.78         6.88 o                         
  -7  10   1        200.74        193.68         9.72 o                         
  -6  10   1         32.28         31.99         3.00 o                         
  -5  10   1        242.24        250.70         7.23 o                         
  -4  10   1         13.35         15.30         2.79 o                         
  -3  10   1       1240.52       1236.64        23.01 o                         
  -2  10   1         46.40         46.26         4.20 o                         
  -1  10   1         65.12         73.24         4.41 o                         
   0  10   1          0.14         -2.09         3.22 o                         
   1  10   1        119.06        131.56         6.23 o                         
   2  10   1          2.34          4.07         4.41 o                         
   3  10   1          1.90          1.73         3.78 o                         
  -8  11   1          7.78          6.50         3.49 o                         
  -7  11   1         88.09         88.92         5.56 o                         
  -6  11   1         46.29         39.28         5.05 o                         
  -5  11   1         29.33         27.93         3.21 o                         
  -4  11   1         83.41         64.43         3.92 o                         
  -3  11   1        309.51        312.69        15.42 o                         
  -2  11   1        212.15        204.10         8.87 o                         
  -1  11   1         51.85         62.21         5.04 o                         
   0  11   1         49.68         54.04         4.19 o                         
   1  11   1          0.40         -0.68         3.63 o                         
  -6  12   1         12.46          8.12         9.22 o                         
  -4  12   1         55.59         58.05         8.75 o                         
  -3  12   1         82.63         85.92         7.16 o                         
  -2  12   1          3.02          4.04         5.32 o                         
  -1  12   1        115.72        108.71         8.78 o                         
   0 -12   2        271.31        267.01        13.26 o                         
   1 -12   2         96.90        107.50        14.26 o                         
   2 -12   2        242.60        271.32        20.37 o                         
   3 -12   2         88.18         87.31         6.26 o                         
   4 -12   2         14.99         15.48         5.57 o                         
   5 -12   2        275.77        257.55        12.70 o                         
   6 -12   2          0.18          1.61         4.85 o                         
   7 -12   2         12.70         11.23         4.13 o                         
  -2 -11   2        140.38        133.99         8.66 o                         
  -1 -11   2         84.32         97.94         6.88 o                         
   0 -11   2          3.65          3.07         3.29 o                         
   1 -11   2          6.46          7.43         3.37 o                         
   2 -11   2        277.52        297.17         9.85 o                         
   3 -11   2         95.80         89.74         6.32 o                         
   4 -11   2        158.11        180.96         8.64 o                         
   5 -11   2        466.82        440.35        10.95 o                         
   6 -11   2         70.91         68.24         5.27 o                         
   7 -11   2          1.32         -0.97         4.01 o                         
   8 -11   2        639.55        604.25        20.22 o                         
   9 -11   2        106.48         90.05        12.51 o                         
  -4 -10   2          1.23          1.77         5.62 o                         
  -3 -10   2          4.93          5.11         4.15 o                         
  -2 -10   2         98.39         99.67         5.87 o                         
  -1 -10   2         28.05         15.55         5.79 o                         
   0 -10   2         21.49         28.17         4.17 o                         
   1 -10   2         57.64         55.53        12.63 o                         
   2 -10   2        161.81        154.08         5.98 o                         
   3 -10   2        409.35        424.26        15.67 o                         
   4 -10   2        577.06        565.40        14.26 o                         
   5 -10   2          0.04         -1.24         2.51 o                         
   6 -10   2         53.51         53.62         6.57 o                         
   7 -10   2        107.40        119.70         9.08 o                         
   8 -10   2        151.91        159.58        14.82 o                         
   9 -10   2         98.68         88.14        13.99 o                         
  10 -10   2         13.87         17.91         8.02 o                         
  -5  -9   2          1.26         -0.64         4.48 o                         
  -4  -9   2        196.48        196.66         7.39 o                         
  -3  -9   2          7.03          3.71         3.16 o                         
  -2  -9   2        227.63        215.68         7.51 o                         
  -1  -9   2        228.86        242.07         6.83 o                         
   0  -9   2        898.45        885.38        28.39 o                         
   1  -9   2        127.15        131.00         9.21 o                         
   2  -9   2        333.93        343.73         9.06 o                         
   3  -9   2       1230.77       1242.19        23.85 o                         
   4  -9   2         15.65         12.55         2.62 o                         
   5  -9   2          4.29          7.94         2.77 o                         
   6  -9   2        313.05        298.41         8.94 o                         
   7  -9   2        208.19        218.66         9.20 o                         
   8  -9   2          6.88          8.96         3.92 o                         
   9  -9   2         53.61         64.84         6.02 o                         
  10  -9   2         56.72         65.89         6.25 o                         
  -6  -8   2          0.74          0.62         3.61 o                         
  -5  -8   2         20.27         21.87         4.15 o                         
  -4  -8   2         75.05         74.83         5.23 o                         
  -3  -8   2         11.84          4.90         2.20 o                         
  -2  -8   2        468.99        542.35        12.23 o                         
  -1  -8   2        869.07        911.60        10.34 o                         
   0  -8   2         10.55          6.15         1.57 o                         
   1  -8   2        128.51        117.82         5.08 o                         
   2  -8   2          4.06          4.67         1.99 o                         
   3  -8   2         22.96         19.63         2.04 o                         
   4  -8   2        409.13        419.39         8.68 o                         
   5  -8   2         72.38         68.25         3.69 o                         
   6  -8   2        300.60        294.92         8.71 o                         
   7  -8   2          5.15          8.67         2.28 o                         
   8  -8   2        317.74        330.02        12.08 o                         
   9  -8   2        681.53        660.05        28.33 o                         
  10  -8   2         25.74         15.46         4.73 o                         
  11  -8   2         40.33         43.08         7.69 o                         
  -7  -7   2         12.72         12.34         3.46 o                         
  -6  -7   2         92.93        101.19         6.81 o                         
  -5  -7   2         30.33         26.88         3.08 o                         
  -4  -7   2       1190.16       1072.97        29.35 o                         
  -3  -7   2        239.93        207.90         5.60 o                         
  -2  -7   2       1230.77       1175.31        17.06 o                         
  -1  -7   2         10.25         10.19         2.30 o                         
   0  -7   2        515.11        520.98         8.55 o                         
   1  -7   2        812.63        764.20        11.56 o                         
   2  -7   2          2.83          4.49         2.30 o                         
   3  -7   2        541.64        595.15        11.19 o                         
   4  -7   2        335.54        308.49        12.79 o                         
   5  -7   2         11.07         11.64         2.10 o                         
   6  -7   2         74.38         83.96         5.35 o                         
   7  -7   2          1.96          0.57         2.76 o                         
   8  -7   2         14.16         17.37         4.11 o                         
   9  -7   2        152.21        138.04         7.42 o                         
  10  -7   2         25.31         25.95         7.22 o                         
  11  -7   2        244.66        244.11        15.40 o                         
  -8  -6   2        266.25        298.25        12.05 o                         
  -7  -6   2          6.63          7.12         2.75 o                         
  -6  -6   2        114.34        103.55        10.00 o                         
  -5  -6   2         27.68         35.15         3.54 o                         
  -4  -6   2       1339.09       1344.33        15.27 o                         
  -3  -6   2        522.96        463.46        10.09 o                         
  -2  -6   2          4.43          5.51         1.56 o                         
  -1  -6   2        481.70        564.65         9.59 o                         
   0  -6   2        466.64        409.12         7.05 o                         
   1  -6   2        251.21        253.68         5.72 o                         
   2  -6   2       2042.97       2075.37        27.25 o                         
   3  -6   2        363.53        386.19         6.97 o                         
   4  -6   2          9.08         12.27         1.38 o                         
   5  -6   2        412.01        445.88        13.02 o                         
   6  -6   2        443.68        403.13         9.74 o                         
   7  -6   2        112.14        102.77         5.94 o                         
   8  -6   2         10.55         11.69         3.72 o                         
   9  -6   2          3.31          7.18         5.72 o                         
  10  -6   2         99.32        105.88         9.50 o                         
  11  -6   2         44.42         53.23         7.07 o                         
  -9  -5   2         29.75         41.30         4.54 o                         
  -8  -5   2         38.60         49.22         4.02 o                         
  -7  -5   2         16.48         16.62         3.14 o                         
  -6  -5   2        244.41        245.93        10.06 o                         
  -5  -5   2         88.03         76.09         5.16 o                         
  -4  -5   2       1138.01       1015.47        38.94 o                         
  -3  -5   2        180.00        174.26         5.27 o                         
  -2  -5   2        945.55        869.08        10.38 o                         
  -1  -5   2       1328.35       1478.05        22.60 o                         
   0  -5   2        168.84        202.70         3.95 o                         
   1  -5   2         36.17         30.03         1.79 o                         
   2  -5   2        393.62        387.76         5.09 o                         
   3  -5   2         30.82         31.78         1.83 o                         
   4  -5   2          0.02          2.00         1.83 o                         
   5  -5   2         17.38         17.72         2.05 o                         
   6  -5   2         90.60         86.17         4.34 o                         
   7  -5   2       1306.95       1327.50        32.18 o                         
   8  -5   2          5.07         11.69         5.04 o                         
   9  -5   2        589.95        612.12        21.95 o                         
  10  -5   2         25.46         20.25         4.98 o                         
  11  -5   2        374.39        396.36        21.41 o                         
  12  -5   2         93.04         93.63        11.93 o                         
  -9  -4   2        289.81        287.75        26.30 o                         
  -8  -4   2         48.64         54.27         4.25 o                         
  -7  -4   2          0.05          3.50         2.79 o                         
  -6  -4   2        281.74        276.49         8.64 o                         
  -5  -4   2          8.57          5.32         1.74 o                         
  -4  -4   2        647.81        664.39        14.37 o                         
  -3  -4   2       1276.27       1374.34        29.43 o                         
  -2  -4   2        400.23        372.82         6.38 o                         
  -1  -4   2       1855.05       1944.18        17.18 o                         
   0  -4   2       2071.97       2098.04        24.11 o                         
   1  -4   2         22.25         28.76         1.49 o                         
   2  -4   2         65.93         59.47         2.17 o                         
   3  -4   2         85.75        107.41         3.01 o                         
   4  -4   2        234.99        228.32         4.20 o                         
   5  -4   2        620.08        657.14        20.71 o                         
   6  -4   2          3.19          0.27         2.31 o                         
   7  -4   2         11.03         12.62         3.50 o                         
   8  -4   2          7.60          3.22         5.46 o                         
   9  -4   2        254.20        240.46        13.39 o                         
  10  -4   2         27.79         32.14         6.69 o                         
  11  -4   2        100.99         88.06         7.29 o                         
  12  -4   2          0.82         -3.97         5.95 o                         
 -10  -3   2        359.54        338.46        21.11 o                         
  -9  -3   2        284.15        298.27        18.39 o                         
  -8  -3   2        278.48        268.24        13.96 o                         
  -7  -3   2         15.20         14.73         2.55 o                         
  -6  -3   2        515.90        493.83        24.73 o                         
  -5  -3   2        510.09        442.86        19.58 o                         
  -4  -3   2        632.94        604.08        13.81 o                         
  -3  -3   2       3454.79       3622.91        25.92 o                         
  -2  -3   2         23.73         23.08         1.73 o                         
  -1  -3   2          0.21          5.26         1.78 o                         
   0  -3   2       3608.80       3521.10        44.36 o                         
   1  -3   2       3733.77       3827.39        20.04 o                         
   2  -3   2       2395.67       2520.38        17.06 o                         
   3  -3   2        464.59        478.35         5.88 o                         
   4  -3   2        517.19        512.89         6.76 o                         
   5  -3   2        573.55        566.30        17.10 o                         
   6  -3   2        395.80        382.87        11.08 o                         
   7  -3   2       1610.70       1498.18        42.18 o                         
   8  -3   2        189.10        168.20        11.23 o                         
   9  -3   2         72.54         73.25         6.88 o                         
  10  -3   2         28.63         34.60         6.82 o                         
  11  -3   2        290.31        319.52        18.44 o                         
 -10  -2   2        150.66        172.70        15.51 o                         
  -9  -2   2         10.18          2.76         2.77 o                         
  -8  -2   2         59.46         68.44         4.84 o                         
  -7  -2   2        249.12        242.09         9.13 o                         
  -6  -2   2          2.55          1.86         3.04 o                         
  -5  -2   2        940.79        876.12        51.21 o                         
  -4  -2   2       1413.66       1432.57        23.54 o                         
  -3  -2   2       1543.73       1623.48        15.89 o                         
  -2  -2   2          0.77          3.30         1.92 o                         
  -1  -2   2         26.64         40.30         2.32 o                         
   0  -2   2        143.99        100.18         3.38 o                         
   1  -2   2       3656.74       3821.00        31.27 o                         
   2  -2   2       5455.76       6126.90        60.41 o                         
   3  -2   2        138.13        139.03         3.32 o                         
   4  -2   2        712.23        790.32         8.50 o                         
   5  -2   2        468.76        510.64         8.23 o                         
   6  -2   2         97.19        112.07         5.11 o                         
   7  -2   2       1922.71       1870.11        35.52 o                         
   8  -2   2         23.45         20.02         2.50 o                         
   9  -2   2         41.09         55.37         7.91 o                         
  10  -2   2        189.55        201.12        15.97 o                         
  11  -2   2         56.10         49.40         9.27 o                         
 -11  -1   2          0.00         -2.16         6.04 o                         
 -10  -1   2        300.89        257.93        14.70 o                         
  -9  -1   2         41.46         39.19         4.41 o                         
  -8  -1   2          8.25          4.10         3.48 o                         
  -7  -1   2        837.61        878.30        19.14 o                         
  -6  -1   2        548.64        481.33        21.23 o                         
  -5  -1   2         17.40         26.45         2.21 o                         
  -4  -1   2          0.01          2.32         2.24 o                         
  -3  -1   2       5598.74       5964.38        54.67 o                         
  -2  -1   2        216.59        157.56         3.99 o                         
  -1  -1   2        793.27        798.15         9.29 o                         
   0  -1   2         43.18         22.92         1.41 o                         
   1  -1   2         27.25         26.39         1.51 o                         
   2  -1   2        475.82        451.96         6.43 o                         
   3  -1   2       2456.47       2551.64        24.00 o                         
   4  -1   2          4.99          4.58         1.89 o                         
   5  -1   2        609.25        609.68        20.19 o                         
   6  -1   2        392.19        423.15        11.09 o                         
   7  -1   2         80.87         77.99         3.98 o                         
   8  -1   2        340.36        355.51        13.75 o                         
   9  -1   2        428.61        460.11        13.85 o                         
  10  -1   2         23.66         38.97         7.87 o                         
  11  -1   2        377.66        379.27        23.96 o                         
 -11   0   2          2.74         11.08         9.40 o                         
 -10   0   2          0.82          1.54         6.90 o                         
  -9   0   2         36.56         38.33         4.02 o                         
  -8   0   2         32.41         39.97         3.80 o                         
  -7   0   2         84.17         77.94         5.36 o                         
  -6   0   2          2.43          0.16         3.18 o                         
  -5   0   2        421.78        392.74        10.20 o                         
  -4   0   2        285.63        316.08         8.53 o                         
  -3   0   2       1759.06       1739.01        18.49 o                         
  -2   0   2       2725.55       2935.32        22.30 o                         
  -1   0   2       6107.10       6294.78        72.05 o                         
   0   0   2       3190.96       3268.65        24.73 o                         
   1   0   2       2387.25       2534.04        32.62 o                         
   2   0   2       2138.47       2264.60        25.55 o                         
   3   0   2         20.91         20.04         2.08 o                         
   4   0   2        186.38        160.42         8.55 o                         
   5   0   2       2117.15       2144.50        43.77 o                         
   6   0   2          3.81          1.02         2.65 o                         
   7   0   2        515.61        525.16        17.89 o                         
   8   0   2         51.96         51.17         5.29 o                         
   9   0   2         63.41         65.13         5.21 o                         
  10   0   2        312.34        294.05        17.23 o                         
  11   0   2         70.30         74.87         9.27 o                         
 -11   1   2         94.78        106.90        11.34 o                         
 -10   1   2        116.85        118.87        11.26 o                         
  -9   1   2        398.85        436.77        19.79 o                         
  -8   1   2        422.23        380.94        19.06 o                         
  -7   1   2         10.46          7.74         2.91 o                         
  -6   1   2        258.20        238.97         6.24 o                         
  -5   1   2       4458.93       4487.91        67.83 o                         
  -4   1   2        208.70        252.70         5.41 o                         
  -3   1   2       4240.61       4624.83        63.53 o                         
  -2   1   2       2285.18       2316.43        24.67 o                         
  -1   1   2         48.46         48.70         2.14 o                         
   0   1   2         85.50        101.15         4.02 o                         
   1   1   2       5159.16       5411.98        35.48 o                         
   2   1   2         55.42         63.59         2.97 o                         
   3   1   2        221.00        205.46         6.17 o                         
   4   1   2         93.48         82.60         3.50 o                         
   5   1   2        576.67        550.27        17.88 o                         
   6   1   2          5.35          0.94         2.73 o                         
   7   1   2         81.08         76.02         5.59 o                         
   8   1   2         64.69         68.04         5.07 o                         
   9   1   2        454.89        481.40        41.22 o                         
  10   1   2         13.19          6.36         4.72 o                         
 -12   2   2          1.08          3.71         8.92 o                         
 -11   2   2         14.18         16.57         7.35 o                         
 -10   2   2         41.05         43.18         8.91 o                         
  -9   2   2        270.63        276.92        15.65 o                         
  -8   2   2        121.67        129.35         9.42 o                         
  -7   2   2        193.49        169.38        10.02 o                         
  -6   2   2        391.49        386.82        25.32 o                         
  -5   2   2          3.40          4.57         2.02 o                         
  -4   2   2        823.87        877.56        10.25 o                         
  -3   2   2       1022.87       1015.45        22.40 o                         
  -2   2   2       2825.23       2975.82        25.38 o                         
  -1   2   2        541.73        560.60         8.33 o                         
   0   2   2       4644.77       4886.08        64.52 o                         
   1   2   2        480.00        483.35         8.45 o                         
   2   2   2        496.46        486.63         8.27 o                         
   3   2   2        326.23        286.05         5.52 o                         
   4   2   2        127.29        154.87         5.53 o                         
   5   2   2        187.51        188.37         8.67 o                         
   6   2   2         31.42         45.48         4.79 o                         
   7   2   2        673.80        743.62        14.94 o                         
   8   2   2          6.55          6.91         3.40 o                         
   9   2   2        395.30        395.99        13.46 o                         
 -11   3   2         19.11         29.54         8.12 o                         
 -10   3   2          0.47          3.68         7.10 o                         
  -9   3   2          0.44         -2.33         4.40 o                         
  -8   3   2         15.86         17.11         4.17 o                         
  -7   3   2        457.42        323.32        15.45 o                         
  -6   3   2         33.42         37.28         3.76 o                         
  -5   3   2       4253.76       4619.09        38.01 o                         
  -4   3   2          0.22          0.58         2.60 o                         
  -3   3   2         92.25         86.64         3.04 o                         
  -2   3   2       3206.64       3194.07        23.40 o                         
  -1   3   2        991.56       1024.30        15.96 o                         
   0   3   2         21.23         33.39         2.50 o                         
   1   3   2        322.28        432.69         8.72 o                         
   2   3   2          0.40          1.80         1.64 o                         
   3   3   2         59.88         55.70         2.68 o                         
   4   3   2        387.28        355.87        30.72 o                         
   5   3   2        569.56        546.71        15.52 o                         
   6   3   2         70.57         69.16        11.14 o                         
   7   3   2         11.21         11.19         4.29 o                         
   8   3   2        209.58        224.72        12.37 o                         
   9   3   2         33.35         35.54         4.46 o                         
 -12   4   2         40.54         49.52        12.89 o                         
 -11   4   2        665.51        717.19        27.48 o                         
 -10   4   2         83.57         90.06        10.48 o                         
  -9   4   2        220.43        238.83        13.31 o                         
  -8   4   2         24.14         28.88         6.24 o                         
  -7   4   2         67.90         91.00         8.27 o                         
  -6   4   2        216.39        221.70        13.52 o                         
  -5   4   2       4342.12       4505.71        68.92 o                         
  -4   4   2        119.55        109.49         4.22 o                         
  -3   4   2        155.39        204.59         4.79 o                         
  -2   4   2        356.53        402.65         7.30 o                         
  -1   4   2       1214.91       1249.28        16.13 o                         
   0   4   2        256.12        293.18         7.18 o                         
   1   4   2        630.41        618.51        11.84 o                         
   2   4   2         60.98         51.52         3.46 o                         
   3   4   2        122.96        117.30         9.75 o                         
   4   4   2          8.02          5.90         3.48 o                         
   5   4   2        402.67        390.69        13.78 o                         
   6   4   2          1.13          4.23         2.74 o                         
   7   4   2        393.87        412.74        33.20 o                         
   8   4   2          1.26          4.31         4.03 o                         
   9   4   2        107.21        100.69        16.78 o                         
 -12   5   2         13.89          6.58         5.41 o                         
 -11   5   2         22.36         36.05         7.99 o                         
 -10   5   2          8.88          7.93         7.01 o                         
  -9   5   2        784.16        867.20        29.74 o                         
  -8   5   2         61.68         72.04         7.26 o                         
  -7   5   2        462.82        480.57        12.80 o                         
  -6   5   2         17.75         16.76         2.70 o                         
  -5   5   2        186.50        171.45         5.07 o                         
  -4   5   2        543.96        575.80         8.96 o                         
  -3   5   2       1237.80       1203.54        26.33 o                         
  -2   5   2         46.62         64.41         3.92 o                         
  -1   5   2       1126.02       1118.76        15.91 o                         
   0   5   2        191.68        186.13         7.36 o                         
   1   5   2        647.83        632.51        14.95 o                         
   2   5   2         45.05         45.13         3.56 o                         
   3   5   2        848.35        790.90        35.70 o                         
   4   5   2        175.72        175.43         8.20 o                         
   5   5   2        312.78        302.89        24.79 o                         
   6   5   2         92.47         86.77         8.37 o                         
   7   5   2         18.43         21.50         4.66 o                         
   8   5   2          5.10          5.04         4.27 o                         
 -11   6   2         90.62        114.11        11.75 o                         
 -10   6   2        352.13        316.88        15.23 o                         
  -9   6   2        340.30        354.34        17.72 o                         
  -8   6   2          0.08         -2.16         3.59 o                         
  -7   6   2        897.83        944.48        18.99 o                         
  -6   6   2         10.97         16.61         2.08 o                         
  -5   6   2         97.09         85.34         4.02 o                         
  -4   6   2        157.53        170.36         5.86 o                         
  -3   6   2       1097.00       1143.32        13.68 o                         
  -2   6   2         26.77         28.71         2.07 o                         
  -1   6   2        721.43        676.66        12.08 o                         
   0   6   2        252.43        290.88         7.37 o                         
   1   6   2          0.10          1.11         1.96 o                         
   2   6   2         25.84         28.58         2.84 o                         
   3   6   2          2.58          1.89         3.03 o                         
   4   6   2         40.48         40.81         4.71 o                         
   5   6   2        119.00        137.34         7.58 o                         
   6   6   2         20.39         16.55         3.77 o                         
   7   6   2          0.58          1.92         4.87 o                         
 -11   7   2        231.02        285.06        20.97 o                         
 -10   7   2        127.99        117.38        11.84 o                         
  -9   7   2        154.77        170.31         8.30 o                         
  -8   7   2         36.89         37.57         5.13 o                         
  -7   7   2          1.49         -0.94         3.02 o                         
  -6   7   2         92.76         91.90         4.47 o                         
  -5   7   2        867.08        825.27        17.55 o                         
  -4   7   2         59.64         52.59         3.46 o                         
  -3   7   2        652.90        692.34        13.20 o                         
  -2   7   2         46.41         49.56         3.04 o                         
  -1   7   2        318.04        284.83         7.11 o                         
   0   7   2        402.09        400.45        10.46 o                         
   1   7   2        663.22        701.82        11.30 o                         
   2   7   2         45.11         36.12         3.47 o                         
   3   7   2        349.42        316.24         8.76 o                         
   4   7   2         37.51         38.88         5.47 o                         
   5   7   2        209.39        202.26         9.87 o                         
   6   7   2         49.73         63.17         8.18 o                         
   7   7   2        360.19        322.72        22.68 o                         
 -11   8   2        522.37        508.64        34.17 o                         
 -10   8   2         88.80         97.37        10.38 o                         
  -9   8   2        267.56        249.89        22.06 o                         
  -8   8   2          3.65          5.31         3.27 o                         
  -7   8   2        166.49        173.35         8.68 o                         
  -6   8   2         35.23         31.75         3.60 o                         
  -5   8   2        325.85        330.45         8.02 o                         
  -4   8   2         16.83         16.00         2.53 o                         
  -3   8   2       1741.09       1774.92        18.05 o                         
  -2   8   2         58.99         64.67         3.82 o                         
  -1   8   2        594.15        579.98         9.33 o                         
   0   8   2        569.26        563.92         8.27 o                         
   1   8   2          6.35         11.28         4.52 o                         
   2   8   2         50.20         56.73         3.62 o                         
   3   8   2        187.20        182.09         7.12 o                         
   4   8   2        135.29        130.64         6.48 o                         
   5   8   2         62.73         66.14         6.97 o                         
 -10   9   2         12.45         18.67         7.45 o                         
  -9   9   2         14.25         11.77         5.41 o                         
  -8   9   2          3.52          0.81         4.31 o                         
  -7   9   2        357.63        353.65        12.31 o                         
  -6   9   2        210.15        206.27         6.61 o                         
  -5   9   2         84.68         82.29         4.32 o                         
  -4   9   2          0.22          0.02         2.34 o                         
  -3   9   2          0.49          2.24         2.23 o                         
  -2   9   2          6.48          3.86         2.03 o                         
  -1   9   2        332.88        356.08         8.51 o                         
   0   9   2          0.65          0.60         2.39 o                         
   1   9   2          3.56          2.35         2.67 o                         
   2   9   2          1.46          0.78         5.35 o                         
   3   9   2        766.81        900.16        24.19 o                         
   4   9   2          0.02          1.27         6.18 o                         
  -9  10   2        339.32        350.73        21.49 o                         
  -8  10   2        210.82        173.87        11.39 o                         
  -7  10   2          1.15          0.35         2.72 o                         
  -6  10   2         44.57         43.55         4.62 o                         
  -5  10   2        377.14        384.89        16.92 o                         
  -4  10   2          4.13          8.35         3.62 o                         
  -3  10   2         17.04         18.36         3.35 o                         
  -2  10   2        139.39        122.55         9.43 o                         
  -1  10   2         41.70         41.25         3.20 o                         
   0  10   2        237.55        252.13         9.24 o                         
   1  10   2        676.25        736.54        24.53 o                         
   2  10   2         46.64         42.85         4.60 o                         
   3  10   2        185.82        180.11        11.81 o                         
  -8  11   2          1.74          4.96         4.48 o                         
  -7  11   2         39.25         42.50         7.04 o                         
  -6  11   2          4.74          1.41         3.65 o                         
  -5  11   2         16.10         13.70         3.10 o                         
  -4  11   2         49.28         42.34         3.92 o                         
  -3  11   2          3.23          6.48         4.43 o                         
  -2  11   2         18.08         34.49         8.27 o                         
  -1  11   2         42.44         32.19         4.21 o                         
   0  11   2        107.91         99.32         6.27 o                         
   1  11   2         80.69         88.18        10.20 o                         
  -5  12   2          2.76         11.15         8.10 o                         
  -4  12   2         25.80         24.00         4.34 o                         
  -3  12   2          3.84          5.97         4.25 o                         
  -2  12   2          1.38          4.82         7.90 o                         
   4 -13   3         17.90         12.70         4.97 o                         
  -1 -12   3         25.01         15.81         5.40 o                         
   0 -12   3        134.15        156.59        10.14 o                         
   1 -12   3         11.50         17.18         5.58 o                         
   2 -12   3         87.45         94.21         9.06 o                         
   3 -12   3         11.24         15.84         4.80 o                         
   4 -12   3        295.38        281.77        11.63 o                         
   5 -12   3          4.87          6.09         4.93 o                         
   6 -12   3        213.90        221.54        14.54 o                         
   7 -12   3         29.41         43.30        10.25 o                         
  -3 -11   3        223.87        216.61        11.26 o                         
  -2 -11   3        143.89        160.73         9.90 o                         
  -1 -11   3        238.83        224.34         8.87 o                         
   0 -11   3          3.95          2.19         5.02 o                         
   1 -11   3         10.78         10.18         4.07 o                         
   2 -11   3        123.89        116.79         8.37 o                         
   3 -11   3        206.80        209.73        12.28 o                         
   4 -11   3        137.46        135.08         7.22 o                         
   5 -11   3          0.78         -0.47         3.18 o                         
   6 -11   3          0.10         -3.57         3.77 o                         
   7 -11   3          1.86          0.60         3.43 o                         
   8 -11   3          0.09          1.11         4.17 o                         
   9 -11   3         64.66         68.35         7.32 o                         
  -4 -10   3          0.84          6.50         8.14 o                         
  -3 -10   3         21.39         23.33         5.32 o                         
  -2 -10   3        102.70        107.72        10.27 o                         
  -1 -10   3        240.27        230.75        11.89 o                         
   0 -10   3          0.79          4.87         4.00 o                         
   1 -10   3         22.47         22.57         3.73 o                         
   2 -10   3        116.29        118.45         5.25 o                         
   3 -10   3         18.76         14.70         2.72 o                         
   4 -10   3        459.72        440.13        10.78 o                         
   5 -10   3        177.34        172.78         7.26 o                         
   6 -10   3          8.20          6.11         2.41 o                         
   7 -10   3          3.30          4.98         3.92 o                         
   8 -10   3          0.74         -1.45         3.76 o                         
   9 -10   3        191.91        174.60        11.09 o                         
  10 -10   3         20.42         12.14         4.33 o                         
  -5  -9   3        103.85         98.26         6.25 o                         
  -4  -9   3         61.49         66.62         6.77 o                         
  -3  -9   3         14.15         14.57         3.02 o                         
  -2  -9   3        132.19        118.88         5.68 o                         
  -1  -9   3       1161.39       1119.81        20.41 o                         
   0  -9   3        182.86        162.90         7.26 o                         
   1  -9   3        407.74        402.93         9.60 o                         
   2  -9   3          1.11          0.64         3.59 o                         
   3  -9   3          3.42          4.97         2.18 o                         
   4  -9   3         31.75         35.75         3.65 o                         
   5  -9   3        986.68       1002.99        15.70 o                         
   6  -9   3         22.88         21.69         2.87 o                         
   7  -9   3        175.08        188.12         8.66 o                         
   8  -9   3        186.34        189.48        11.03 o                         
   9  -9   3          0.76         -0.82         4.14 o                         
  10  -9   3          3.46          0.40         4.55 o                         
  -6  -8   3         16.89         21.26         4.26 o                         
  -5  -8   3         18.45         22.11         3.90 o                         
  -4  -8   3          6.97          6.74         3.65 o                         
  -3  -8   3        157.83        140.51         5.98 o                         
  -2  -8   3         36.94         45.65         3.24 o                         
  -1  -8   3        218.29        217.69         6.65 o                         
   0  -8   3        574.13        550.29        16.52 o                         
   1  -8   3          0.10          0.58         1.98 o                         
   2  -8   3        210.49        214.17        12.25 o                         
   3  -8   3        151.15        133.35         5.38 o                         
   4  -8   3        117.22        112.84         4.87 o                         
   5  -8   3        296.73        273.04        13.73 o                         
   6  -8   3        175.77        190.51         7.51 o                         
   7  -8   3        439.09        422.16        11.56 o                         
   8  -8   3        175.41        183.04         9.09 o                         
   9  -8   3        620.80        661.53        21.50 o                         
  10  -8   3        148.23        141.77         7.95 o                         
  11  -8   3         11.27         10.97         6.99 o                         
  -7  -7   3         11.25         16.85         8.16 o                         
  -6  -7   3         92.35         91.24         5.02 o                         
  -5  -7   3         77.85         80.27         6.07 o                         
  -4  -7   3         33.11         25.40         2.82 o                         
  -3  -7   3       1976.35       1858.22        23.56 o                         
  -2  -7   3        205.93        180.41         6.14 o                         
  -1  -7   3       1252.24       1214.46        24.38 o                         
   0  -7   3          6.69          2.21         2.28 o                         
   1  -7   3          1.26          1.68         2.38 o                         
   2  -7   3        638.58        596.73        12.24 o                         
   3  -7   3        547.72        518.99        13.99 o                         
   4  -7   3        109.34         98.31         3.09 o                         
   5  -7   3       1146.07       1182.31        23.05 o                         
   6  -7   3          9.18         13.34         2.03 o                         
   7  -7   3         46.05         42.80         3.58 o                         
   8  -7   3          9.02         10.88         3.59 o                         
   9  -7   3        118.56        122.84        13.47 o                         
  10  -7   3          8.49          7.27         6.54 o                         
  11  -7   3         22.48         23.81         5.76 o                         
  -8  -6   3          0.87         15.37         8.40 o                         
  -7  -6   3         50.43         52.86         3.91 o                         
  -6  -6   3         41.86         41.75         4.70 o                         
  -5  -6   3        115.37         99.24         3.81 o                         
  -4  -6   3          4.50          4.24         2.19 o                         
  -3  -6   3         76.10         90.89         3.66 o                         
  -2  -6   3         22.94         33.09         2.46 o                         
  -1  -6   3        719.97        698.66         9.34 o                         
   0  -6   3        149.61        176.39         4.69 o                         
   1  -6   3         22.92          8.99         1.32 o                         
   2  -6   3        211.07        223.68         4.95 o                         
   3  -6   3         23.34         27.26         1.81 o                         
   4  -6   3          0.01          1.25         1.74 o                         
   5  -6   3         73.52         59.46         2.49 o                         
   6  -6   3        197.95        194.84         9.18 o                         
   7  -6   3       1487.77       1517.83        24.39 o                         
   8  -6   3         32.35         32.93         3.53 o                         
   9  -6   3         44.85         47.59         6.26 o                         
  10  -6   3         30.87         33.46         6.07 o                         
  11  -6   3          8.50         11.95         5.56 o                         
  -9  -5   3          6.82          2.76         3.14 o                         
  -8  -5   3         59.16         68.62         5.44 o                         
  -7  -5   3         14.46         17.85         3.26 o                         
  -6  -5   3        187.47        163.64         9.99 o                         
  -5  -5   3       1504.32       1443.42        66.87 o                         
  -4  -5   3         35.70         30.77         2.95 o                         
  -3  -5   3        464.25        461.42        10.03 o                         
  -2  -5   3          1.25         -0.01         2.29 o                         
  -1  -5   3          0.15          0.40         2.58 o                         
   0  -5   3       1856.48       1997.42        14.35 o                         
   1  -5   3         27.53         40.75         1.69 o                         
   2  -5   3        668.96        698.93         7.46 o                         
   3  -5   3        510.54        463.53         6.54 o                         
   4  -5   3         29.68         32.64         2.11 o                         
   5  -5   3        253.31        274.30        11.93 o                         
   6  -5   3        117.79        117.85         4.90 o                         
   7  -5   3        971.45       1002.98        17.51 o                         
   8  -5   3         26.66         27.61         6.61 o                         
   9  -5   3          1.48          2.31         6.16 o                         
  10  -5   3        217.33        247.85        18.84 o                         
  11  -5   3         12.80         20.23         7.32 o                         
  -9  -4   3         43.48         36.87         7.46 o                         
  -8  -4   3          3.93          4.49         3.61 o                         
  -7  -4   3        267.33        288.22        14.72 o                         
  -6  -4   3        603.05        598.12        23.27 o                         
  -5  -4   3          2.14          3.73         1.77 o                         
  -4  -4   3         48.30         52.77         2.84 o                         
  -3  -4   3       1883.16       1938.32        22.20 o                         
  -2  -4   3        288.92        297.14         5.17 o                         
  -1  -4   3        348.40        284.16         5.52 o                         
   0  -4   3        434.84        415.20         6.60 o                         
   1  -4   3          0.59          1.63         3.25 o                         
   2  -4   3        445.24        523.28         6.32 o                         
   3  -4   3        293.66        294.55         4.58 o                         
   4  -4   3       3475.91       3760.35        61.67 o                         
   5  -4   3       1444.85       1378.42        16.16 o                         
   6  -4   3          7.91          7.94         2.25 o                         
   7  -4   3        107.08        111.84         7.55 o                         
   8  -4   3          4.35          2.85         5.87 o                         
   9  -4   3         25.10         24.05         5.66 o                         
  10  -4   3         37.79         18.16         5.03 o                         
  11  -4   3         99.85        115.08        12.78 o                         
 -10  -3   3         68.29         75.33         9.31 o                         
  -9  -3   3        112.49        119.17         9.99 o                         
  -8  -3   3        437.83        434.71        12.34 o                         
  -7  -3   3       2345.81       2199.09        30.08 o                         
  -6  -3   3        250.54        238.13        10.16 o                         
  -5  -3   3        531.88        495.18        15.97 o                         
  -4  -3   3         32.64         31.21         2.32 o                         
  -3  -3   3        411.92        479.30         7.27 o                         
  -2  -3   3        845.92        887.51         9.96 o                         
  -1  -3   3        565.33        538.47         7.56 o                         
   0  -3   3        147.65        148.93         3.32 o                         
   1  -3   3       2111.45       2159.47        23.24 o                         
   2  -3   3         59.78         61.48         2.07 o                         
   3  -3   3         43.15         51.61         2.06 o                         
   4  -3   3        283.20        297.29         4.94 o                         
   5  -3   3        243.37        220.50         5.41 o                         
   6  -3   3        288.36        268.81        11.35 o                         
   7  -3   3       1057.00        967.68        36.83 o                         
   8  -3   3        192.83        173.11         6.00 o                         
   9  -3   3         10.07         20.45         6.03 o                         
  10  -3   3          7.61          7.66         4.82 o                         
  11  -3   3        250.41        242.93        19.37 o                         
 -10  -2   3          8.71         15.84         6.32 o                         
  -9  -2   3         59.11         62.09         4.79 o                         
  -8  -2   3       1217.84       1257.96        28.97 o                         
  -7  -2   3        238.02        218.96        15.99 o                         
  -6  -2   3        306.19        326.13         7.84 o                         
  -5  -2   3        849.37        908.10        19.43 o                         
  -4  -2   3       1041.41       1124.83        11.65 o                         
  -3  -2   3       3429.15       3345.50        21.80 o                         
  -2  -2   3        730.50        753.78        10.00 o                         
  -1  -2   3         53.47         62.71         2.12 o                         
   0  -2   3       1310.19       1315.07        10.74 o                         
   1  -2   3        503.63        547.59         6.62 o                         
   3  -2   3          0.36          6.87         1.50 o                         
   4  -2   3         82.05         90.15         3.95 o                         
   5  -2   3        385.73        452.11        10.86 o                         
   6  -2   3         27.12         35.37         4.20 o                         
   7  -2   3         19.93         17.26         3.17 o                         
   8  -2   3         38.67         39.49         3.44 o                         
   9  -2   3         49.72         44.00         4.58 o                         
  10  -2   3         49.24         39.11         5.72 o                         
 -11  -1   3        118.81        141.66        14.29 o                         
 -10  -1   3         86.03         93.77         9.98 o                         
  -9  -1   3        462.03        446.20        35.21 o                         
  -8  -1   3        269.00        268.89         8.76 o                         
  -7  -1   3        192.80        198.34         8.44 o                         
  -6  -1   3         15.33          8.87         2.18 o                         
  -5  -1   3        138.47        138.96         4.29 o                         
  -4  -1   3        117.99        132.65         3.59 o                         
  -3  -1   3        800.00        718.51         8.83 o                         
  -2  -1   3       2428.94       2624.13        34.38 o                         
  -1  -1   3       6030.75       5985.21        67.81 o                         
   0  -1   3        220.81        235.89         4.95 o                         
   2  -1   3        318.13        351.24         5.15 o                         
   3  -1   3        270.57        234.02         4.77 o                         
   4  -1   3         20.47         14.00         1.38 o                         
   5  -1   3       1238.13       1266.50        22.10 o                         
   6  -1   3          5.22         10.91         2.39 o                         
   7  -1   3          9.56          8.08         2.32 o                         
   8  -1   3          0.21          3.46         4.27 o                         
   9  -1   3        296.04        301.76        13.78 o                         
  10  -1   3          0.58         -0.83         4.70 o                         
  11  -1   3        314.44        312.07        19.04 o                         
 -11   0   3         82.33         89.31         9.05 o                         
 -10   0   3         67.60         54.97         8.38 o                         
  -9   0   3         99.81         86.11         4.96 o                         
  -8   0   3          0.05          2.28         4.82 o                         
  -7   0   3        798.35        702.49        15.26 o                         
  -6   0   3        318.45        350.81         8.61 o                         
  -5   0   3       1578.27       1455.50        27.38 o                         
  -4   0   3          0.41          4.76         3.55 o                         
  -3   0   3       2033.43       2072.08        20.83 o                         
  -2   0   3       3720.40       3928.17        25.90 o                         
  -1   0   3       1261.89       1275.91        12.25 o                         
   0   0   3      15202.15      17304.65       207.80 o                         
   1   0   3        529.33        506.91        20.34 o                         
   2   0   3         14.36          5.81         1.82 o                         
   3   0   3        734.50        764.79        23.51 o                         
   4   0   3        267.20        230.74        16.21 o                         
   5   0   3       1762.86       1914.66        20.08 o                         
   6   0   3         78.86         64.71         3.94 o                         
   7   0   3         28.74         28.38         4.14 o                         
   8   0   3          1.96          0.66         3.34 o                         
   9   0   3        133.66        131.77        10.20 o                         
  10   0   3          0.43          3.63         5.30 o                         
  11   0   3          0.06         -2.20         6.32 o                         
 -11   1   3        101.27        116.65        12.12 o                         
 -10   1   3          0.01         -3.33         6.29 o                         
  -9   1   3        130.30        119.09        21.43 o                         
  -8   1   3        760.92        728.84        17.90 o                         
  -7   1   3         93.30         87.89         4.74 o                         
  -6   1   3       1275.10       1351.15        23.01 o                         
  -5   1   3       7033.96       7600.54        77.65 o                         
  -4   1   3        415.58        452.84         7.17 o                         
  -3   1   3       1445.79       1472.34        16.95 o                         
  -2   1   3       1086.85       1017.45        14.44 o                         
  -1   1   3         84.17         91.71         2.71 o                         
   0   1   3        229.42        200.99         5.33 o                         
   1   1   3       2011.43       1882.81        19.62 o                         
   2   1   3        736.46        912.46        12.29 o                         
   3   1   3       2129.53       2243.37        16.85 o                         
   4   1   3        963.47       1079.54        14.56 o                         
   5   1   3         18.53         27.63         4.81 o                         
   6   1   3        127.50        122.38         7.41 o                         
   7   1   3         24.33         23.72         3.81 o                         
   8   1   3         11.15         11.98         3.95 o                         
   9   1   3          4.47         15.54         4.26 o                         
  10   1   3          1.09         -4.39         8.06 o                         
 -12   2   3         13.82          8.94         7.30 o                         
 -11   2   3        141.30        155.45        10.91 o                         
 -10   2   3         64.86         49.77         7.46 o                         
  -9   2   3         41.74         34.08         7.78 o                         
  -8   2   3         68.39         71.41         7.92 o                         
  -7   2   3        306.32        286.24        18.82 o                         
  -6   2   3          0.99          0.65         4.23 o                         
  -5   2   3        133.99        122.21         5.36 o                         
  -4   2   3         64.03         90.99         3.46 o                         
  -3   2   3        297.50        380.61         7.20 o                         
  -2   2   3        154.86        242.06         5.26 o                         
  -1   2   3       2469.76       2521.89        16.57 o                         
   0   2   3         68.02         66.88         3.07 o                         
   1   2   3        465.71        481.54         8.48 o                         
   2   2   3         33.91         22.75         2.43 o                         
   3   2   3       2137.08       2228.89        40.76 o                         
   4   2   3         32.50         57.46         4.57 o                         
   5   2   3         54.07         49.09         5.95 o                         
   6   2   3        263.22        247.07         9.34 o                         
   7   2   3        909.65        946.58        18.76 o                         
   8   2   3        344.41        349.54        15.73 o                         
   9   2   3        247.20        248.02        10.25 o                         
  10   2   3         14.23          5.70         8.25 o                         
 -12   3   3          8.94          1.29         7.54 o                         
 -11   3   3        375.35        431.06        22.47 o                         
 -10   3   3        717.11        753.50        27.24 o                         
  -9   3   3         71.13         77.60         7.67 o                         
  -8   3   3        388.95        448.41        22.83 o                         
  -7   3   3       2165.15       2285.83        36.02 o                         
  -6   3   3         34.07         20.47         2.86 o                         
  -5   3   3        568.90        581.16        15.19 o                         
  -4   3   3         11.97         15.60         1.57 o                         
  -3   3   3        400.01        390.45         6.03 o                         
  -2   3   3        123.81        118.65         3.07 o                         
  -1   3   3       1505.25       1521.73        13.29 o                         
   0   3   3        358.45        373.36        11.13 o                         
   1   3   3        216.62        228.86         5.71 o                         
   2   3   3        571.20        602.12        17.31 o                         
   3   3   3        519.93        499.02        16.04 o                         
   4   3   3       1585.19       1558.83        24.14 o                         
   5   3   3         30.90         32.57         4.44 o                         
   6   3   3       1770.52       1774.73        22.53 o                         
   7   3   3        118.89        122.63         6.52 o                         
   8   3   3         68.29         63.45         4.80 o                         
   9   3   3         22.54         16.74         5.06 o                         
 -12   4   3         37.08         37.99         7.13 o                         
 -11   4   3        203.01        206.64        14.10 o                         
 -10   4   3         17.60         15.85         7.18 o                         
  -9   4   3         75.01         71.52         7.66 o                         
  -8   4   3         75.83         86.33         7.85 o                         
  -7   4   3         44.37         32.93         4.95 o                         
  -6   4   3        641.67        595.26        39.55 o                         
  -5   4   3        109.67        104.80         5.63 o                         
  -4   4   3        257.26        215.94         6.87 o                         
  -3   4   3        150.67        203.80         4.57 o                         
  -2   4   3        539.81        561.96         8.17 o                         
  -1   4   3        132.33        144.16         4.34 o                         
   0   4   3        858.40        853.49        14.29 o                         
   1   4   3        425.70        419.79        10.04 o                         
   2   4   3         31.36         46.99         3.05 o                         
   3   4   3        489.23        535.79        14.30 o                         
   4   4   3         50.88         61.52         4.84 o                         
   5   4   3       1988.65       1972.61        87.10 o                         
   6   4   3        284.30        284.50        10.46 o                         
   7   4   3        387.04        448.65        14.33 o                         
   8   4   3         24.03         17.39         4.95 o                         
   9   4   3         33.56         28.30         5.41 o                         
 -11   5   3         46.86         47.48         8.51 o                         
 -10   5   3          6.92         12.65         7.17 o                         
  -9   5   3        334.93        350.60        18.81 o                         
  -8   5   3        596.54        667.64        20.64 o                         
  -7   5   3        286.86        283.49        31.27 o                         
  -6   5   3         21.06         18.32         1.83 o                         
  -5   5   3         92.48         85.84         3.29 o                         
  -4   5   3        319.38        362.26         8.43 o                         
  -3   5   3       2334.61       2438.96        17.84 o                         
  -2   5   3        925.15       1011.67        13.39 o                         
  -1   5   3         39.30         33.23         3.15 o                         
   0   5   3       1007.28        974.17        18.95 o                         
   1   5   3        417.79        458.05        24.27 o                         
   2   5   3       1332.04       1378.03        44.02 o                         
   3   5   3        438.34        425.58        14.22 o                         
   4   5   3       2227.45       2118.92        67.51 o                         
   5   5   3         13.89         11.63         3.41 o                         
   6   5   3        197.87        199.67        13.13 o                         
   7   5   3        107.23        113.50         7.64 o                         
   8   5   3        355.04        320.64        19.07 o                         
 -11   6   3         63.62         70.40         8.57 o                         
 -10   6   3         59.17         49.66         9.10 o                         
  -9   6   3         68.33         82.14        10.24 o                         
  -8   6   3         26.54         27.40         9.17 o                         
  -7   6   3        569.71        584.73        21.15 o                         
  -6   6   3        808.44        806.57        16.90 o                         
  -5   6   3         35.73         31.78         2.40 o                         
  -4   6   3        139.60        132.80         3.97 o                         
  -3   6   3        463.83        431.11        12.35 o                         
  -2   6   3        609.23        603.69        17.17 o                         
  -1   6   3        110.25        108.47         4.84 o                         
   0   6   3         35.11         34.00         3.87 o                         
   1   6   3        526.70        515.82        19.68 o                         
   2   6   3        221.05        187.23        11.27 o                         
   3   6   3        365.83        322.91        10.72 o                         
   4   6   3        193.09        190.62         7.25 o                         
   5   6   3         13.35         14.72         7.37 o                         
   6   6   3          0.16         -4.57         5.70 o                         
   7   6   3         88.33         79.91         8.64 o                         
 -11   7   3        142.06        165.14        17.46 o                         
 -10   7   3        286.76        317.02        17.14 o                         
  -9   7   3          0.20          4.22         3.99 o                         
  -8   7   3         26.88         26.25         4.31 o                         
  -7   7   3         40.99         44.65         6.74 o                         
  -6   7   3        215.98        197.77         5.57 o                         
  -5   7   3        478.26        513.80        17.14 o                         
  -4   7   3        496.60        518.78        10.22 o                         
  -3   7   3        811.53        853.68        12.77 o                         
  -2   7   3          0.58          3.44         1.96 o                         
  -1   7   3         30.84         29.20         2.83 o                         
   0   7   3        412.00        372.43         9.69 o                         
   1   7   3        286.20        255.20         9.24 o                         
   2   7   3        130.47        135.84         8.60 o                         
   3   7   3         56.33         58.86         4.25 o                         
   4   7   3         15.03         18.76         7.83 o                         
   5   7   3         13.67          5.25         5.01 o                         
   6   7   3        352.23        361.85        32.52 o                         
 -10   8   3         16.25         18.09         6.62 o                         
  -9   8   3         52.13         62.77        10.97 o                         
  -8   8   3        191.68        194.34        10.84 o                         
  -7   8   3          8.28          5.04         2.91 o                         
  -6   8   3        890.85        899.38        20.18 o                         
  -5   8   3       1252.80       1203.95        14.91 o                         
  -4   8   3          8.89          9.96         2.11 o                         
  -3   8   3        676.81        690.09        14.05 o                         
  -2   8   3        118.27        107.27         4.13 o                         
  -1   8   3        180.09        184.51         5.39 o                         
   0   8   3        739.84        707.44        10.24 o                         
   1   8   3         21.95         23.07         3.90 o                         
   2   8   3        235.55        237.51         7.21 o                         
   3   8   3         11.69          8.21         3.22 o                         
   4   8   3         67.09         73.59         5.40 o                         
   5   8   3          9.04          7.66         3.23 o                         
 -10   9   3         49.34         53.56        10.15 o                         
  -9   9   3          6.61         12.30         8.42 o                         
  -8   9   3        491.82        478.63        14.65 o                         
  -7   9   3        445.48        465.23        13.22 o                         
  -6   9   3       1481.20       1540.90        28.76 o                         
  -5   9   3         27.17         28.20         3.31 o                         
  -4   9   3        108.57        110.58         5.77 o                         
  -3   9   3         91.80         88.66         3.90 o                         
  -2   9   3        163.88        164.95         5.42 o                         
  -1   9   3         23.24         20.34         2.81 o                         
   0   9   3        227.18        237.50         5.94 o                         
   1   9   3          3.23         -0.58         3.03 o                         
   2   9   3         13.97         18.87         4.47 o                         
   3   9   3          4.09         -4.26         5.82 o                         
   4   9   3        286.88        300.37        16.04 o                         
  -9  10   3          0.39         -4.61         9.43 o                         
  -8  10   3        217.61        206.05        12.84 o                         
  -7  10   3        223.72        228.63         9.68 o                         
  -6  10   3         10.40         17.85         7.86 o                         
  -5  10   3        588.74        560.67        12.02 o                         
  -4  10   3         70.51         73.97         4.69 o                         
  -3  10   3        437.58        442.80        12.09 o                         
  -2  10   3         38.45         30.85         3.27 o                         
  -1  10   3         58.37         60.48         3.61 o                         
   0  10   3        160.16        189.54         7.33 o                         
   1  10   3         15.82         16.19         3.85 o                         
   2  10   3        159.34        181.26         8.70 o                         
  -7  11   3          9.11          7.20         5.46 o                         
  -6  11   3         22.44         28.15         4.16 o                         
  -5  11   3          6.42         11.11         3.39 o                         
  -4  11   3        580.34        568.09        16.24 o                         
  -3  11   3         76.19         85.45         6.20 o                         
  -2  11   3        100.93         96.06         6.46 o                         
  -1  11   3         17.66         17.55         4.29 o                         
   0  11   3         15.83         17.13         3.80 o                         
   3 -13   4         39.68         32.13         4.97 o                         
   4 -13   4         12.04         18.54         6.88 o                         
  -1 -12   4          1.21          0.45         3.60 o                         
   0 -12   4         10.44          6.09         4.09 o                         
   1 -12   4        147.26        145.89         9.26 o                         
   2 -12   4         77.83         73.27         8.76 o                         
   3 -12   4        226.78        227.06         9.40 o                         
   4 -12   4        222.49        221.76        32.43 o                         
   5 -12   4        339.87        339.63        14.07 o                         
   6 -12   4        137.63        141.81        13.99 o                         
  -3 -11   4         77.98         68.87         6.32 o                         
  -2 -11   4          7.64         14.98         4.69 o                         
  -1 -11   4        118.32        115.98         7.34 o                         
   0 -11   4         31.87         30.92         4.78 o                         
   1 -11   4         57.05         66.47         6.10 o                         
   2 -11   4         24.18         32.49         7.97 o                         
   3 -11   4        436.32        436.00        14.89 o                         
   4 -11   4         22.67         21.18         4.28 o                         
   5 -11   4          3.08          0.86         3.56 o                         
   6 -11   4         24.88         25.05         3.32 o                         
   7 -11   4         35.30         38.15        10.40 o                         
   8 -11   4         55.19         48.97         5.39 o                         
   9 -11   4        296.24        275.51        15.08 o                         
  -4 -10   4        101.06        115.40         7.90 o                         
  -3 -10   4         96.05         92.18         5.11 o                         
  -2 -10   4        170.26        160.57         6.99 o                         
  -1 -10   4        242.66        241.36         9.44 o                         
   0 -10   4         47.36         50.15         3.91 o                         
   1 -10   4        131.86        129.79         5.61 o                         
   2 -10   4         17.07         22.56         5.20 o                         
   3 -10   4          2.10          5.05         2.42 o                         
   4 -10   4         78.62         87.45         4.60 o                         
   5 -10   4         61.64         64.81         3.91 o                         
   6 -10   4        218.46        226.09         9.32 o                         
   7 -10   4        126.92        119.30         8.89 o                         
   8 -10   4          0.56          0.76         6.58 o                         
   9 -10   4        216.35        220.65        31.34 o                         
  10 -10   4         40.40         36.56         5.75 o                         
  -5  -9   4        273.48        309.40        12.82 o                         
  -4  -9   4         36.13         29.58         4.67 o                         
  -3  -9   4         38.00         47.40         4.15 o                         
  -2  -9   4        247.42        233.02         7.84 o                         
  -1  -9   4         27.01         27.33         3.39 o                         
   0  -9   4        692.14        676.49        11.97 o                         
   1  -9   4        689.26        664.41        10.55 o                         
   2  -9   4        135.79        139.82         5.35 o                         
   3  -9   4         54.37         35.17         4.22 o                         
   4  -9   4         46.72         36.99         3.59 o                         
   5  -9   4        227.04        242.53         9.35 o                         
   6  -9   4         41.30         42.38         4.19 o                         
   7  -9   4        264.15        273.37         9.11 o                         
   8  -9   4         20.28         14.18         4.48 o                         
   9  -9   4        125.07        115.00         9.28 o                         
  10  -9   4         24.56         27.27         4.31 o                         
  -7  -8   4        264.20        305.63        11.93 o                         
  -6  -8   4         54.15         71.77         5.70 o                         
  -5  -8   4          4.16          4.98         3.07 o                         
  -4  -8   4         12.58         24.53         2.91 o                         
  -3  -8   4        464.35        490.98        11.50 o                         
  -2  -8   4        454.11        452.36         9.13 o                         
  -1  -8   4         68.15         66.02         4.28 o                         
   0  -8   4         61.73         59.49         4.63 o                         
   1  -8   4         36.00         36.65         2.68 o                         
   2  -8   4        361.47        336.95         9.58 o                         
   3  -8   4        739.78        735.25        13.27 o                         
   4  -8   4        830.84        774.93        27.05 o                         
   5  -8   4          2.86          4.80         2.37 o                         
   6  -8   4        237.02        245.29         6.68 o                         
   7  -8   4        652.52        653.07        16.19 o                         
   8  -8   4        260.11        274.30        11.14 o                         
   9  -8   4          0.84         -3.97         3.97 o                         
  10  -8   4         38.68         47.30         6.92 o                         
  11  -8   4          3.49         -3.21        11.80 o                         
  -7  -7   4        821.69        977.55        34.33 o                         
  -6  -7   4          0.14         -2.35         3.90 o                         
  -5  -7   4         24.51         20.26         3.08 o                         
  -4  -7   4        216.35        197.28         9.65 o                         
  -3  -7   4        635.61        566.75        23.28 o                         
  -2  -7   4        107.19        101.28         4.73 o                         
  -1  -7   4        826.58        830.16        17.43 o                         
   0  -7   4          3.43          4.46         2.47 o                         
   1  -7   4         88.29         87.89         2.98 o                         
   2  -7   4        299.84        292.95         9.22 o                         
   3  -7   4       1586.37       1566.85        44.87 o                         
   4  -7   4         23.97         20.51         1.88 o                         
   5  -7   4        647.66        668.61        22.84 o                         
   6  -7   4        124.87        129.81         5.93 o                         
   7  -7   4          3.14          6.50         2.66 o                         
   8  -7   4        120.82        112.55         5.99 o                         
   9  -7   4          0.84         11.86         4.03 o                         
  10  -7   4        130.70        127.75        10.95 o                         
  11  -7   4        288.78        275.94        17.28 o                         
  -8  -6   4         54.78         50.44         5.95 o                         
  -7  -6   4         23.01         18.38         3.03 o                         
  -6  -6   4         15.43         15.25         3.12 o                         
  -5  -6   4        323.81        303.65        11.66 o                         
  -4  -6   4        209.84        186.41         7.31 o                         
  -3  -6   4         68.03         56.45         3.36 o                         
  -2  -6   4        154.59        157.68         4.95 o                         
  -1  -6   4         21.49         21.09         2.82 o                         
   0  -6   4          4.78         10.65         1.98 o                         
   1  -6   4       2151.54       2211.46        19.73 o                         
   2  -6   4        793.91        797.64         9.58 o                         
   3  -6   4        974.25        990.48        23.87 o                         
   4  -6   4         60.39         59.24         2.51 o                         
   5  -6   4        344.41        301.19        16.77 o                         
   6  -6   4        244.37        237.28         7.69 o                         
   7  -6   4        201.49        196.25         8.54 o                         
   8  -6   4         22.59         15.81         2.61 o                         
   9  -6   4        136.24        134.32        12.11 o                         
  10  -6   4         22.04         21.20         4.68 o                         
  11  -6   4         81.69         86.03         9.73 o                         
  -9  -5   4        269.29        308.11        11.81 o                         
  -8  -5   4         85.28         75.19         6.23 o                         
  -7  -5   4          0.05          0.46         2.78 o                         
  -6  -5   4          5.51         10.91         2.54 o                         
  -5  -5   4         35.72         27.91         2.62 o                         
  -4  -5   4        307.32        296.10        12.49 o                         
  -3  -5   4       1325.59       1145.46        30.98 o                         
  -2  -5   4        108.86        109.17         4.57 o                         
  -1  -5   4        812.41        825.67        12.08 o                         
   0  -5   4        843.30        862.74         9.30 o                         
   1  -5   4        669.38        677.50         7.04 o                         
   2  -5   4        109.08        104.92         2.87 o                         
   3  -5   4         32.92         22.37         1.61 o                         
   4  -5   4        696.83        638.43        10.19 o                         
   5  -5   4        424.90        438.35        11.62 o                         
   6  -5   4        829.94        816.28        30.27 o                         
   7  -5   4        488.67        513.78        12.36 o                         
   8  -5   4        857.27        837.67        55.71 o                         
   9  -5   4         20.77         16.05         5.95 o                         
  10  -5   4         26.85         25.72         7.07 o                         
  11  -5   4         18.66         13.46         6.18 o                         
 -10  -4   4        162.87        149.47        15.16 o                         
  -9  -4   4        119.49        124.37        10.16 o                         
  -8  -4   4         16.06         22.49         3.27 o                         
  -7  -4   4        350.00        338.86         9.73 o                         
  -6  -4   4        981.41       1000.69        38.08 o                         
  -5  -4   4        342.61        285.53        10.45 o                         
  -4  -4   4        174.07        158.65         4.88 o                         
  -3  -4   4         91.70         87.05         3.08 o                         
  -2  -4   4        426.71        388.66         7.32 o                         
  -1  -4   4        948.01        899.98         9.43 o                         
   0  -4   4         18.38         22.87         1.68 o                         
   1  -4   4        268.50        298.58         4.52 o                         
   2  -4   4        290.86        302.65         4.68 o                         
   3  -4   4         14.52          6.66         1.29 o                         
   4  -4   4       8816.64       9658.91        93.58 o                         
   5  -4   4        139.92        114.91         4.30 o                         
   6  -4   4        122.39        119.04         4.38 o                         
   7  -4   4        242.29        222.06        19.47 o                         
   8  -4   4          0.59         -1.49         3.48 o                         
   9  -4   4         82.44         86.41         7.14 o                         
  10  -4   4        207.01        208.76        17.03 o                         
  11  -4   4        166.05        179.71        20.68 o                         
 -10  -3   4          8.41          4.34         6.00 o                         
  -9  -3   4         19.56         16.82         3.38 o                         
  -8  -3   4         54.36         42.76         4.76 o                         
  -7  -3   4          2.45          4.27         2.58 o                         
  -6  -3   4        255.92        276.25         9.30 o                         
  -5  -3   4        408.90        365.20        17.51 o                         
  -4  -3   4          0.66          3.05         1.99 o                         
  -3  -3   4        223.27        268.64         4.93 o                         
  -2  -3   4        827.90        899.20         9.41 o                         
  -1  -3   4         38.41         35.44         1.76 o                         
   0  -3   4        552.50        483.27         5.85 o                         
   1  -3   4         12.48          8.42         1.83 o                         
   2  -3   4        699.87        684.39         6.72 o                         
   3  -3   4         33.79         32.43         1.65 o                         
   4  -3   4       1341.12       1315.07        10.56 o                         
   5  -3   4       2546.75       2656.07        43.59 o                         
   6  -3   4        293.38        249.14        13.83 o                         
   7  -3   4         76.11         67.51         6.39 o                         
   8  -3   4        258.52        229.74        11.05 o                         
   9  -3   4         37.34         33.02         8.87 o                         
  10  -3   4         13.13         14.95         4.61 o                         
  11  -3   4          2.32         -4.46         7.21 o                         
  -9  -2   4        707.81        733.06        16.63 o                         
  -8  -2   4        353.08        336.91        15.69 o                         
  -7  -2   4        689.75        685.38        12.39 o                         
  -6  -2   4         50.19         67.29         4.72 o                         
  -5  -2   4        774.00        757.35        18.36 o                         
  -4  -2   4        302.56        304.83         6.25 o                         
  -2  -2   4        836.06        810.25        10.33 o                         
  -1  -2   4        240.51        269.87         4.09 o                         
   0  -2   4        427.76        502.08         5.83 o                         
   1  -2   4        189.21        151.21         2.95 o                         
   2  -2   4      15068.08      16181.34       104.21 o                         
   3  -2   4        490.00        431.42         8.18 o                         
   4  -2   4       1556.67       1521.81        13.93 o                         
   5  -2   4        259.82        286.08        13.06 o                         
   6  -2   4        684.22        693.97        34.69 o                         
   7  -2   4          2.95          4.73         2.62 o                         
   8  -2   4        213.71        193.24        14.64 o                         
   9  -2   4         15.54         15.51         3.52 o                         
  10  -2   4         67.41         62.38         8.26 o                         
  11  -2   4         35.48         34.48         7.93 o                         
 -11  -1   4         80.40         82.30         9.96 o                         
 -10  -1   4          9.00          3.81         6.42 o                         
  -9  -1   4         19.12         23.24         3.23 o                         
  -8  -1   4        300.35        338.07         9.80 o                         
  -7  -1   4        264.28        227.15        11.06 o                         
  -6  -1   4        258.65        236.95         9.39 o                         
  -5  -1   4         13.73         14.63         1.61 o                         
  -4  -1   4       1729.47       1799.70        26.83 o                         
  -3  -1   4        637.68        795.55         9.38 o                         
  -2  -1   4        162.47        149.03         3.87 o                         
  -1  -1   4       2322.73       2189.27        20.06 o                         
   0  -1   4          0.73          5.30         3.71 o                         
   1  -1   4        149.61        149.56         3.19 o                         
   2  -1   4       4149.08       4462.57        52.47 o                         
   3  -1   4        954.24       1069.45        10.84 o                         
   4  -1   4        643.86        530.40         8.42 o                         
   5  -1   4        359.61        363.36        10.99 o                         
   6  -1   4        275.87        267.67        11.60 o                         
   7  -1   4        493.43        447.98        18.05 o                         
   8  -1   4          7.36          7.34         3.25 o                         
   9  -1   4         76.18         82.55         6.08 o                         
  10  -1   4        130.90        119.86        11.39 o                         
  11  -1   4        171.09        162.99        16.91 o                         
 -11   0   4        198.54        239.26        17.80 o                         
 -10   0   4          0.52          2.56         5.45 o                         
  -9   0   4          3.33          5.66         2.88 o                         
  -8   0   4         34.34         25.05         2.99 o                         
  -7   0   4        412.35        396.85        20.13 o                         
  -6   0   4        427.49        383.74        10.55 o                         
  -5   0   4          7.68          3.47         1.80 o                         
  -4   0   4       2358.07       2435.14        26.93 o                         
  -3   0   4        275.06        286.56         4.70 o                         
  -2   0   4        448.55        453.74         6.70 o                         
  -1   0   4       3667.03       3690.30        34.05 o                         
   0   0   4         38.86         78.13         2.56 o                         
   1   0   4       1162.39       1193.13        21.97 o                         
   2   0   4        944.50        980.07        19.53 o                         
   3   0   4       1568.94       1575.04        25.21 o                         
   4   0   4          8.61          7.23         2.27 o                         
   5   0   4         46.00         44.57         3.39 o                         
   6   0   4       1600.05       1570.63        73.78 o                         
   7   0   4         61.90         53.97         5.39 o                         
   8   0   4         22.58         34.28         4.94 o                         
   9   0   4          8.27          5.79         3.94 o                         
  10   0   4         26.40         26.75         7.09 o                         
 -11   1   4        111.15        108.30        10.18 o                         
 -10   1   4        357.70        365.82        20.02 o                         
  -9   1   4        347.38        425.12        16.80 o                         
  -8   1   4        459.13        489.55        12.80 o                         
  -7   1   4        741.31        763.81        33.26 o                         
  -6   1   4         22.85         29.59         2.44 o                         
  -5   1   4         91.16         58.52         2.88 o                         
  -4   1   4       1640.00       1780.40        15.75 o                         
  -3   1   4       2052.36       1988.05        20.82 o                         
  -2   1   4       3544.58       3440.40        28.70 o                         
  -1   1   4          1.17          2.58         3.77 o                         
   0   1   4       4450.94       4586.19        53.83 o                         
   1   1   4       2120.29       2278.93        22.09 o                         
   2   1   4       2435.48       2379.07        19.80 o                         
   3   1   4        898.67        904.76        12.76 o                         
   4   1   4        266.29        257.60         9.03 o                         
   5   1   4        524.60        553.80        16.64 o                         
   6   1   4         13.46         10.32         3.36 o                         
   7   1   4        117.80        127.88         8.14 o                         
   8   1   4          1.64          4.63         3.22 o                         
   9   1   4        330.15        355.36        11.83 o                         
  10   1   4         13.04         16.97         5.23 o                         
 -11   2   4        164.15        182.57        16.26 o                         
 -10   2   4        112.72        131.12         9.92 o                         
  -9   2   4        772.97        866.74        30.27 o                         
  -8   2   4       1185.96       1218.40        25.82 o                         
  -7   2   4        301.52        273.72        52.01 o                         
  -6   2   4        683.13        618.93        54.74 o                         
  -5   2   4         98.70         90.22         4.32 o                         
  -4   2   4          1.43          1.44         3.02 o                         
  -3   2   4          8.03          8.89         1.40 o                         
  -2   2   4        435.64        549.21         6.37 o                         
  -1   2   4       2062.78       2339.49        17.30 o                         
   0   2   4        399.40        353.61         6.22 o                         
   1   2   4         16.08         27.94         2.23 o                         
   2   2   4        291.42        350.70         6.75 o                         
   3   2   4          0.07          1.43         1.78 o                         
   4   2   4       1071.90       1052.64        17.48 o                         
   5   2   4          8.75          8.18         3.05 o                         
   6   2   4        176.16        157.24         8.78 o                         
   7   2   4         88.32        108.86         7.59 o                         
   8   2   4         34.51         36.39         5.13 o                         
   9   2   4         41.11         37.26         6.51 o                         
  10   2   4         61.01         72.42         9.89 o                         
 -12   3   4        173.41        187.87        16.05 o                         
 -11   3   4        135.60        177.02        14.93 o                         
 -10   3   4          5.52         15.73         7.04 o                         
  -9   3   4         53.84         54.11         6.30 o                         
  -8   3   4        294.79        299.09        15.20 o                         
  -7   3   4         69.29         59.97         5.46 o                         
  -6   3   4        335.37        293.03        10.41 o                         
  -5   3   4        971.07        981.12        25.48 o                         
  -4   3   4         24.07         27.63         1.82 o                         
  -3   3   4        153.18        157.30         3.60 o                         
  -2   3   4       4783.21       5160.70        41.17 o                         
  -1   3   4       2634.53       2916.03        31.38 o                         
   0   3   4         24.68          6.63         1.54 o                         
   1   3   4       3296.78       3660.00        51.22 o                         
   2   3   4          0.62          0.79         2.30 o                         
   3   3   4        356.88        400.21        21.05 o                         
   4   3   4        694.47        627.74        16.89 o                         
   5   3   4         28.59         26.26         4.75 o                         
   6   3   4         29.53         32.82         4.71 o                         
   7   3   4        418.96        421.75        15.88 o                         
   8   3   4        510.93        514.37        27.94 o                         
   9   3   4          7.82          8.80         6.62 o                         
 -11   4   4         86.86         91.73        10.79 o                         
 -10   4   4         45.59         55.58         8.99 o                         
  -9   4   4        415.85        402.26        19.85 o                         
  -8   4   4        513.86        512.18        18.62 o                         
  -7   4   4         44.84         37.87         7.60 o                         
  -6   4   4        382.22        385.79        10.47 o                         
  -5   4   4        341.47        392.08        13.71 o                         
  -4   4   4        545.85        573.06        12.57 o                         
  -3   4   4        595.39        653.12         8.35 o                         
  -2   4   4          0.03         -1.13         2.01 o                         
  -1   4   4         25.26         31.77         1.91 o                         
   0   4   4         12.65          8.54         1.64 o                         
   1   4   4        129.00        140.65         5.22 o                         
   2   4   4       1707.61       1763.36        31.59 o                         
   3   4   4        147.85        130.93        17.00 o                         
   4   4   4        274.37        268.01         9.43 o                         
   5   4   4         64.82         75.02         7.96 o                         
   6   4   4         13.91         14.16         4.13 o                         
   7   4   4        327.73        315.01        11.98 o                         
   8   4   4        127.52        152.29        11.52 o                         
 -11   5   4          4.16          0.82         7.54 o                         
 -10   5   4        479.39        500.02        21.39 o                         
  -9   5   4          4.14          7.65         5.63 o                         
  -8   5   4        438.81        480.39        21.34 o                         
  -7   5   4        152.80        144.20        14.90 o                         
  -6   5   4         79.36         82.44         3.78 o                         
  -5   5   4         59.30         54.39         3.04 o                         
  -4   5   4        923.57        943.50        12.70 o                         
  -3   5   4         94.67        129.26         4.95 o                         
  -2   5   4         10.85          5.71         1.65 o                         
  -1   5   4        465.07        524.16        13.31 o                         
   0   5   4        219.19        220.56         7.56 o                         
   1   5   4        260.73        255.80        27.33 o                         
   2   5   4       1682.30       1665.33        51.24 o                         
   3   5   4          1.43         -0.28         3.41 o                         
   4   5   4        265.77        252.25         9.33 o                         
   5   5   4         40.37         46.47         4.68 o                         
   6   5   4         87.53         71.34         5.78 o                         
   7   5   4         15.51         15.80         4.22 o                         
   8   5   4         76.80         70.25         7.00 o                         
 -11   6   4        119.73        139.48        13.01 o                         
 -10   6   4        132.39        133.74        10.89 o                         
  -9   6   4        551.88        513.79        22.77 o                         
  -8   6   4        531.48        575.23        26.27 o                         
  -7   6   4        182.34        180.96         5.65 o                         
  -6   6   4        786.36        801.12        14.41 o                         
  -5   6   4         97.92         97.27         4.43 o                         
  -4   6   4          1.98          1.70         1.65 o                         
  -3   6   4         85.66         84.30         4.42 o                         
  -2   6   4        418.39        440.42        10.18 o                         
  -1   6   4         83.93         90.29         7.14 o                         
   0   6   4       3502.54       3639.02        38.17 o                         
   1   6   4        873.14        879.03        23.88 o                         
   2   6   4         21.94         25.51         4.42 o                         
   4   6   4        121.15         99.83         5.44 o                         
   5   6   4        166.92        143.25        10.11 o                         
   6   6   4         25.28         29.57         4.60 o                         
   7   6   4          5.77          5.30         5.48 o                         
 -11   7   4          0.79          0.00         8.41 o                         
 -10   7   4        307.32        312.78        20.01 o                         
  -9   7   4        235.86        251.74        19.44 o                         
  -8   7   4         12.18         14.22         2.87 o                         
  -7   7   4         17.20         10.78         3.18 o                         
  -6   7   4          8.50          9.38         2.12 o                         
  -5   7   4         42.68         37.08         3.08 o                         
  -4   7   4        399.14        415.70        10.21 o                         
  -3   7   4         84.16         89.53         4.96 o                         
  -2   7   4         74.14         79.36         4.58 o                         
  -1   7   4        171.48        182.77         7.01 o                         
   0   7   4        804.82        790.50        19.87 o                         
   1   7   4         15.14          7.91         3.24 o                         
   2   7   4        145.04        143.34         7.14 o                         
   3   7   4          0.13          1.71         4.19 o                         
   4   7   4          2.21         -1.75         2.95 o                         
   5   7   4         18.80         21.40         4.42 o                         
   6   7   4        260.89        273.32        36.31 o                         
 -10   8   4        183.54        211.76        14.39 o                         
  -9   8   4         12.61         12.44         6.48 o                         
  -8   8   4        532.61        581.91        51.71 o                         
  -7   8   4         36.54         46.10         7.98 o                         
  -6   8   4         15.46         14.24         2.42 o                         
  -5   8   4        124.79        132.76         5.59 o                         
  -4   8   4       1051.65       1038.01        15.11 o                         
  -3   8   4          0.66          1.35         2.09 o                         
  -2   8   4        774.53        801.86        11.35 o                         
  -1   8   4        342.55        350.28         8.32 o                         
   0   8   4        204.81        204.59        10.98 o                         
   1   8   4          0.25          1.92         2.67 o                         
   2   8   4        400.30        371.29        12.25 o                         
   3   8   4        357.21        383.68        15.75 o                         
   4   8   4         17.07         18.94         4.53 o                         
   5   8   4        169.94        186.00        11.60 o                         
 -10   9   4          4.58          3.98         7.75 o                         
  -9   9   4          2.86          5.32         7.56 o                         
  -8   9   4        142.02        152.65         7.75 o                         
  -7   9   4        314.99        285.17         8.89 o                         
  -6   9   4         38.40         40.20         3.35 o                         
  -5   9   4         31.69         29.15         3.41 o                         
  -4   9   4          4.22          4.85         3.04 o                         
  -3   9   4        115.28        117.39         5.06 o                         
  -2   9   4        376.70        394.92         9.43 o                         
  -1   9   4          2.66          7.20         2.50 o                         
   0   9   4        258.80        263.79         9.74 o                         
   1   9   4         39.34         38.79         3.96 o                         
   2   9   4          9.41          2.05         4.34 o                         
   3   9   4         36.55         50.41         6.66 o                         
  -8  10   4          8.17          4.34         6.87 o                         
  -7  10   4          4.41          5.02         4.41 o                         
  -6  10   4        159.41        163.62        14.57 o                         
  -5  10   4        151.64        143.77         7.20 o                         
  -4  10   4        205.30        226.39         7.97 o                         
  -3  10   4          1.02          0.05         2.51 o                         
  -2  10   4         78.55         77.40         3.59 o                         
  -1  10   4         31.94         36.98         3.22 o                         
   0  10   4        390.76        385.66        12.45 o                         
   1  10   4        101.80        109.87         7.50 o                         
   2  10   4        381.20        362.47        22.01 o                         
  -7  11   4          0.00          5.20         6.11 o                         
  -6  11   4         14.76         25.03         6.13 o                         
  -5  11   4          9.10         12.98         2.86 o                         
  -4  11   4        447.64        439.29        13.09 o                         
  -3  11   4        123.28        116.31         5.77 o                         
  -2  11   4         43.96         44.24         7.00 o                         
  -1  11   4         16.40         19.48         5.13 o                         
   2 -13   5          4.45          2.88         3.93 o                         
   3 -13   5        139.24        143.61        10.10 o                         
   4 -13   5         32.43         32.89         8.80 o                         
   5 -13   5        248.69        258.30        17.33 o                         
  -1 -12   5         88.15         93.82        10.22 o                         
   0 -12   5         85.23         67.80         6.67 o                         
   1 -12   5        109.07        130.55         8.47 o                         
   2 -12   5        221.57        225.89         7.76 o                         
   3 -12   5        132.09        140.33         7.75 o                         
   4 -12   5         99.74        107.52        20.16 o                         
   5 -12   5         23.51         22.37         4.18 o                         
   6 -12   5       1306.67       1304.91        25.25 o                         
   7 -12   5        104.79        110.20         9.88 o                         
  -3 -11   5        201.06        240.18        12.15 o                         
  -2 -11   5         85.39         86.24         7.13 o                         
  -1 -11   5        212.25        219.51        15.37 o                         
   0 -11   5        432.33        430.84        13.29 o                         
   1 -11   5        261.09        305.78        18.60 o                         
   2 -11   5         32.63         25.86         4.50 o                         
   3 -11   5        386.73        419.92        15.51 o                         
   4 -11   5         15.53         18.57         3.81 o                         
   5 -11   5       1201.50       1193.45        27.03 o                         
   6 -11   5          7.10          5.98         6.87 o                         
   7 -11   5          8.21          7.08         4.35 o                         
   8 -11   5         10.81         14.68         5.05 o                         
   9 -11   5        162.51        146.39        10.92 o                         
  -4 -10   5         22.97         27.88         4.08 o                         
  -3 -10   5          9.24          6.09         3.94 o                         
  -2 -10   5        167.12        165.24         8.47 o                         
  -1 -10   5         73.26         90.11         5.66 o                         
   0 -10   5         32.76         22.99         3.60 o                         
   1 -10   5        851.43        884.99        30.49 o                         
   2 -10   5          4.40          2.92         2.87 o                         
   3 -10   5         36.69         40.38         3.06 o                         
   4 -10   5        544.53        525.51        17.29 o                         
   5 -10   5         38.28         41.63         3.64 o                         
   6 -10   5         20.40         16.39         3.85 o                         
   7 -10   5          0.01          0.14         2.59 o                         
   8 -10   5          3.14          1.47         7.20 o                         
   9 -10   5          0.56         -3.72         4.11 o                         
  10 -10   5        121.76        127.08        10.49 o                         
  -6  -9   5         18.56         22.09         3.95 o                         
  -5  -9   5         20.63         19.09         4.21 o                         
  -4  -9   5         38.67         48.51         4.62 o                         
  -3  -9   5         49.69         50.42         4.69 o                         
  -2  -9   5        814.38        820.04        20.67 o                         
  -1  -9   5        368.53        368.25        10.46 o                         
   0  -9   5         57.29         57.96         3.75 o                         
   1  -9   5         98.76        110.49         6.22 o                         
   2  -9   5          8.71         11.66         2.42 o                         
   3  -9   5        351.41        371.11         9.81 o                         
   4  -9   5        421.66        414.05        10.32 o                         
   5  -9   5        218.94        222.11         9.05 o                         
   6  -9   5        540.90        528.07        10.81 o                         
   7  -9   5          2.83          0.38         2.39 o                         
   8  -9   5        508.16        482.29        45.96 o                         
   9  -9   5         26.19         19.54         4.98 o                         
  10  -9   5         10.85         13.71         4.32 o                         
  -7  -8   5        212.17        223.17        20.81 o                         
  -6  -8   5        101.91        107.54         6.72 o                         
  -5  -8   5          8.04          4.66         3.99 o                         
  -4  -8   5        113.34        131.69         6.06 o                         
  -3  -8   5        265.70        315.28        20.64 o                         
  -2  -8   5          0.07         -0.03         2.81 o                         
  -1  -8   5        421.57        423.64        12.16 o                         
   0  -8   5        165.48        150.79         8.29 o                         
   1  -8   5        129.70        140.56         4.72 o                         
   2  -8   5        522.67        487.94        20.58 o                         
   3  -8   5         40.14         32.99         2.40 o                         
   4  -8   5         15.63         13.49         1.91 o                         
   5  -8   5         42.68         50.47         3.86 o                         
   6  -8   5          0.81         -0.54         2.22 o                         
   7  -8   5         11.62         12.58         3.98 o                         
   8  -8   5        502.34        527.54        26.77 o                         
   9  -8   5         34.81         43.48         5.69 o                         
  10  -8   5        209.95        210.90        17.37 o                         
  11  -8   5          0.07         -3.91         6.67 o                         
  -7  -7   5         33.90         38.62         4.70 o                         
  -6  -7   5        111.21        125.33        19.52 o                         
  -5  -7   5          5.45          9.53         4.72 o                         
  -4  -7   5         16.31         18.32         2.98 o                         
  -3  -7   5        203.86        203.33         8.48 o                         
  -2  -7   5          0.05          1.55         2.45 o                         
  -1  -7   5        127.88        138.93         5.42 o                         
   0  -7   5          8.25          5.34         2.27 o                         
   1  -7   5        293.88        300.23         8.38 o                         
   2  -7   5          1.88          5.49         1.86 o                         
   3  -7   5        255.82        243.60        10.37 o                         
   4  -7   5        877.01        787.34        36.36 o                         
   5  -7   5          9.45          9.15         1.74 o                         
   6  -7   5        235.41        201.72        16.42 o                         
   7  -7   5         59.98         57.70         4.70 o                         
   8  -7   5        212.12        196.38         8.40 o                         
   9  -7   5        230.66        235.68        12.81 o                         
  10  -7   5        179.76        192.71        13.12 o                         
  11  -7   5        225.22        241.39        16.06 o                         
  -8  -6   5         24.73         24.99         6.45 o                         
  -7  -6   5         52.82         54.47         4.13 o                         
  -6  -6   5        120.80        122.88         7.50 o                         
  -5  -6   5         70.17         80.82         7.90 o                         
  -4  -6   5        235.97        215.46         9.07 o                         
  -3  -6   5          1.23          1.80         2.83 o                         
  -2  -6   5        318.98        327.51         9.82 o                         
  -1  -6   5        467.82        495.88        18.96 o                         
   0  -6   5        987.03        937.30        20.51 o                         
   1  -6   5        993.96       1056.74        11.64 o                         
   2  -6   5        233.35        261.98         4.97 o                         
   3  -6   5        151.10        153.19         4.08 o                         
   4  -6   5          4.25          5.28         1.39 o                         
   5  -6   5        167.72        192.62         8.19 o                         
   6  -6   5        341.23        328.98        22.65 o                         
   7  -6   5        126.39        116.56         9.16 o                         
   8  -6   5        553.56        549.49        20.64 o                         
   9  -6   5         16.08         13.20         6.54 o                         
  10  -6   5         14.17         18.11         5.37 o                         
  11  -6   5         12.88         -1.24         9.27 o                         
  -9  -5   5         83.16         85.51         7.49 o                         
  -8  -5   5          3.12          4.77         2.68 o                         
  -7  -5   5         54.89         58.43         4.27 o                         
  -6  -5   5        832.22        768.43        30.68 o                         
  -5  -5   5          5.63          3.36         1.88 o                         
  -4  -5   5        122.60        107.18         6.50 o                         
  -3  -5   5        299.82        270.68        12.23 o                         
  -2  -5   5        183.72        164.55         6.10 o                         
  -1  -5   5        992.43       1008.07        19.37 o                         
   0  -5   5         18.58         18.58         1.97 o                         
   1  -5   5         45.15         41.86         1.81 o                         
   2  -5   5         24.60         10.65         1.13 o                         
   3  -5   5        803.68        847.59        15.85 o                         
   4  -5   5        141.36        152.31         6.12 o                         
   5  -5   5          2.74          2.51         1.71 o                         
   6  -5   5        111.39        101.49         7.22 o                         
   7  -5   5          6.93          9.75         2.14 o                         
   8  -5   5        332.85        302.44        13.03 o                         
   9  -5   5         35.46         41.75         5.27 o                         
  10  -5   5         18.36         15.10         5.38 o                         
  11  -5   5          0.15         -3.86         5.31 o                         
 -10  -4   5         78.04         64.93         9.55 o                         
  -9  -4   5          9.65          2.75         2.92 o                         
  -8  -4   5        190.49        193.78         8.10 o                         
  -7  -4   5         16.61          5.99         2.27 o                         
  -6  -4   5        382.54        411.28         9.47 o                         
  -5  -4   5        336.85        322.51        17.64 o                         
  -4  -4   5         21.30         20.27         2.02 o                         
  -3  -4   5        457.73        441.22         9.14 o                         
  -2  -4   5        130.87        110.21         3.03 o                         
  -1  -4   5       1598.10       1682.30        14.81 o                         
   0  -4   5       2261.25       2138.92        14.06 o                         
   1  -4   5        514.43        552.32         6.83 o                         
   2  -4   5       1008.68       1048.02        10.34 o                         
   3  -4   5          0.01          1.43         1.16 o                         
   4  -4   5       5597.89       5871.31        86.40 o                         
   5  -4   5         68.42         65.95         3.14 o                         
   6  -4   5          0.32          0.97         1.85 o                         
   7  -4   5         16.51         17.74         2.82 o                         
   8  -4   5        125.08        138.18        11.09 o                         
   9  -4   5        286.84        253.89        11.99 o                         
  10  -4   5        600.48        637.06        24.92 o                         
 -10  -3   5         46.12         34.41         7.98 o                         
  -9  -3   5          1.45          2.89         2.55 o                         
  -8  -3   5        258.53        241.41         8.95 o                         
  -7  -3   5          0.11          2.13         2.85 o                         
  -6  -3   5        565.46        551.68        11.76 o                         
  -5  -3   5       1147.07       1026.10        23.66 o                         
  -4  -3   5        219.61        184.55         5.61 o                         
  -3  -3   5         33.28         35.12         2.05 o                         
  -2  -3   5        125.62        117.87         3.11 o                         
  -1  -3   5       2410.49       2590.26        18.17 o                         
   0  -3   5        164.52        143.03         3.13 o                         
   1  -3   5       1981.75       2151.90        14.77 o                         
   2  -3   5        554.11        525.37         8.40 o                         
   3  -3   5        483.54        516.24         9.21 o                         
   4  -3   5         71.01         83.30         2.62 o                         
   5  -3   5        849.83        925.99        19.62 o                         
   6  -3   5       1808.89       1740.18       103.67 o                         
   7  -3   5         21.70         16.34         2.61 o                         
   8  -3   5        693.43        685.96        70.49 o                         
   9  -3   5        115.80        106.33         8.51 o                         
  10  -3   5         10.61         18.28         7.36 o                         
  11  -3   5         16.35          5.01         7.19 o                         
 -10  -2   5        137.63        138.69        13.34 o                         
  -9  -2   5         19.97          5.58         3.84 o                         
  -8  -2   5        596.95        627.34        13.96 o                         
  -7  -2   5        107.49        115.48         5.80 o                         
  -6  -2   5        275.57        249.00         8.89 o                         
  -5  -2   5          5.76          6.63         1.50 o                         
  -4  -2   5       1245.98       1143.67        42.39 o                         
  -3  -2   5        507.38        530.16         6.90 o                         
  -2  -2   5         41.55         25.20         1.52 o                         
  -1  -2   5       2812.96       2890.70        17.83 o                         
   0  -2   5        567.08        547.99         5.99 o                         
   1  -2   5        447.93        478.43         6.33 o                         
   2  -2   5      16465.72      18163.47       139.54 o                         
   3  -2   5        233.70        238.78         4.31 o                         
   4  -2   5        337.62        389.01        12.28 o                         
   5  -2   5         15.47         12.92         2.25 o                         
   6  -2   5        310.61        334.12        12.60 o                         
   7  -2   5         23.20         34.59         5.53 o                         
   8  -2   5        407.59        385.16        37.40 o                         
   9  -2   5         84.95        101.44        11.94 o                         
  10  -2   5        206.14        219.14        12.27 o                         
  11  -2   5         57.65         45.25         9.04 o                         
 -11  -1   5        157.67        170.89        18.89 o                         
 -10  -1   5         11.03          2.30         6.23 o                         
  -9  -1   5          4.86         10.67         3.82 o                         
  -8  -1   5          3.87          6.67         2.90 o                         
  -7  -1   5        238.41        212.02        13.33 o                         
  -6  -1   5         10.47         10.25         2.36 o                         
  -5  -1   5         29.86         29.45         2.81 o                         
  -4  -1   5         17.20         15.99         1.82 o                         
  -3  -1   5       1272.73       1457.25        15.34 o                         
  -2  -1   5       1975.47       1890.64        15.94 o                         
  -1  -1   5         34.92         52.54         1.79 o                         
   0  -1   5       4001.20       3879.31        35.86 o                         
   1  -1   5         38.72         43.44         1.93 o                         
   2  -1   5         15.85          9.20         1.38 o                         
   3  -1   5        518.09        544.23         6.70 o                         
   4  -1   5       1498.49       1519.78        47.77 o                         
   5  -1   5          3.62          3.32         1.82 o                         
   6  -1   5        955.98       1044.04        28.40 o                         
   7  -1   5        204.41        187.35         9.32 o                         
   8  -1   5          8.79          9.88         3.35 o                         
   9  -1   5          0.28         -0.90         4.17 o                         
  10  -1   5        417.36        418.92        21.55 o                         
  11  -1   5         37.89         28.69         7.87 o                         
 -11   0   5        105.91        114.83        19.06 o                         
 -10   0   5        263.75        256.47        13.89 o                         
  -9   0   5         41.65         29.55         3.96 o                         
  -8   0   5         28.73         24.53         5.87 o                         
  -7   0   5         12.10         13.61         1.81 o                         
  -6   0   5        614.74        540.51        36.35 o                         
  -5   0   5          0.79          4.33         1.90 o                         
  -4   0   5          0.05          0.67         2.05 o                         
  -3   0   5        417.18        422.38         6.76 o                         
  -2   0   5          2.45          6.00         1.16 o                         
  -1   0   5        172.50        193.16         3.41 o                         
   0   0   5       1016.02       1056.70         9.92 o                         
   1   0   5       3865.51       3987.38        32.68 o                         
   2   0   5         31.35         35.96         2.43 o                         
   3   0   5        222.56        252.57        11.92 o                         
   4   0   5       2722.66       2890.11        86.70 o                         
   5   0   5         24.42         25.32         3.91 o                         
   6   0   5        653.41        610.12        16.17 o                         
   7   0   5        159.91        151.96         9.20 o                         
   8   0   5          8.78          8.19         8.25 o                         
   9   0   5          0.98          2.52         3.98 o                         
  10   0   5         70.44         61.46         7.51 o                         
 -11   1   5         58.32         63.11         8.60 o                         
 -10   1   5         78.95        101.06         9.34 o                         
  -9   1   5        178.34        174.09        11.36 o                         
  -8   1   5        246.93        262.94        14.56 o                         
  -7   1   5         32.45         33.85         3.14 o                         
  -6   1   5        959.49        938.37        29.78 o                         
  -5   1   5        117.45        137.24         4.29 o                         
  -4   1   5       3853.19       3782.64        45.82 o                         
  -3   1   5       2928.88       3201.67        29.60 o                         
  -2   1   5       1011.60        968.60         9.04 o                         
  -1   1   5        246.07        228.09         4.50 o                         
   0   1   5        418.87        461.76         7.40 o                         
   1   1   5       1675.67       1663.50        47.45 o                         
   2   1   5        960.51        948.51        11.72 o                         
   3   1   5        932.83        976.72        20.60 o                         
   4   1   5         15.17         12.91         2.32 o                         
   5   1   5        254.52        263.64        11.82 o                         
   6   1   5        132.30        137.07         7.69 o                         
   7   1   5          4.39          1.35         3.98 o                         
   8   1   5        278.66        289.49        16.16 o                         
   9   1   5         49.33         54.02         6.23 o                         
  10   1   5        255.46        259.81        15.85 o                         
 -11   2   5         66.97         57.64         6.79 o                         
 -10   2   5         15.47          7.87         7.01 o                         
  -9   2   5        339.75        318.07        15.91 o                         
  -8   2   5        258.40        263.80        13.90 o                         
  -7   2   5         12.28         12.49         2.30 o                         
  -6   2   5        613.89        571.83        33.18 o                         
  -5   2   5        497.94        491.12         9.88 o                         
  -4   2   5        599.42        674.82        11.22 o                         
  -3   2   5       3384.45       3767.75        58.16 o                         
  -2   2   5        716.68        708.63         7.78 o                         
  -1   2   5        506.18        509.39         6.54 o                         
   0   2   5        627.04        666.21         8.84 o                         
   1   2   5        354.06        368.53         6.98 o                         
   2   2   5        214.07        212.34         6.12 o                         
   3   2   5          1.17          0.84         1.88 o                         
   4   2   5       1204.33       1141.64        47.51 o                         
   5   2   5        262.89        254.34        10.94 o                         
   6   2   5         49.73         50.93         7.49 o                         
   7   2   5         93.52         99.39         7.05 o                         
   8   2   5        193.51        198.07        16.33 o                         
   9   2   5         74.93         90.25         9.26 o                         
 -11   3   5         43.73         49.37         9.21 o                         
 -10   3   5        244.35        267.29        20.77 o                         
  -9   3   5        169.24        187.43        12.77 o                         
  -8   3   5        121.78        135.14         9.39 o                         
  -7   3   5        750.20        633.60        25.29 o                         
  -6   3   5        363.57        340.32        20.64 o                         
  -5   3   5        490.64        543.08        12.58 o                         
  -4   3   5        815.32        807.84        21.13 o                         
  -3   3   5        383.31        361.54         5.88 o                         
  -2   3   5         21.39         39.90         1.96 o                         
  -1   3   5        173.27        179.07         4.14 o                         
   0   3   5        446.92        370.36         6.39 o                         
   1   3   5        324.65        319.16         8.44 o                         
   2   3   5       1140.38       1138.95        22.76 o                         
   3   3   5         11.62          3.76         2.65 o                         
   4   3   5        280.37        293.41        11.19 o                         
   5   3   5        239.70        255.98        18.25 o                         
   6   3   5          0.94         -2.12         3.38 o                         
   7   3   5         20.49         28.90         5.33 o                         
   8   3   5         93.81         91.73         6.22 o                         
   9   3   5         78.73         96.23         7.68 o                         
 -11   4   5          0.47          0.32         5.45 o                         
 -10   4   5        371.61        423.15        22.20 o                         
  -9   4   5          9.89         19.82         6.77 o                         
  -8   4   5          0.07         -0.40         3.58 o                         
  -7   4   5        725.21        631.52        34.78 o                         
  -6   4   5         85.07         70.96         4.30 o                         
  -5   4   5         13.93         12.69         2.17 o                         
  -4   4   5        197.82        201.42         4.82 o                         
  -3   4   5        325.02        317.08         6.31 o                         
  -2   4   5        413.85        414.95         8.87 o                         
  -1   4   5         37.56         40.28         3.13 o                         
   0   4   5         33.13         30.16         2.80 o                         
   1   4   5        530.05        490.08        28.71 o                         
   2   4   5          0.64          2.35         3.15 o                         
   3   4   5        862.87        817.27        18.32 o                         
   4   4   5         11.43         13.54         3.78 o                         
   5   4   5         29.75         24.25         4.95 o                         
   6   4   5          0.06          0.93         3.32 o                         
   7   4   5         22.65         26.75         4.27 o                         
   8   4   5        132.37        149.28        15.68 o                         
 -11   5   5         28.78         27.57         7.00 o                         
 -10   5   5        180.32        185.72        13.02 o                         
  -9   5   5         63.70         71.53         8.24 o                         
  -8   5   5         43.42         50.45         7.69 o                         
  -7   5   5         31.69         31.73         2.72 o                         
  -6   5   5        204.96        198.30         7.08 o                         
  -5   5   5          0.49          2.43         2.97 o                         
  -4   5   5        555.41        529.70         8.25 o                         
  -3   5   5        327.98        349.05         8.48 o                         
  -2   5   5       1020.44       1014.25        17.65 o                         
  -1   5   5         23.64         17.20         2.25 o                         
   0   5   5         72.98         62.78         3.72 o                         
   1   5   5        458.56        408.07        11.83 o                         
   2   5   5         13.54         12.69         5.43 o                         
   3   5   5         43.26         36.69         4.48 o                         
   4   5   5        773.04        794.97        20.98 o                         
   5   5   5         26.35         30.36         6.59 o                         
   6   5   5         19.53         15.76         7.69 o                         
   7   5   5          5.89          4.59         4.18 o                         
 -11   6   5         13.01         -3.34         7.43 o                         
 -10   6   5         22.70         27.09         8.24 o                         
  -9   6   5        849.46        884.02        26.50 o                         
  -8   6   5        465.35        458.57        26.66 o                         
  -7   6   5         77.39         74.53         3.94 o                         
  -6   6   5        741.71        771.13        12.74 o                         
  -5   6   5        268.99        267.79         6.90 o                         
  -4   6   5          8.56          7.65         2.00 o                         
  -3   6   5        107.44         99.88         5.17 o                         
  -2   6   5        459.25        466.10        11.71 o                         
  -1   6   5         14.52         13.22         2.66 o                         
   0   6   5          1.24          2.83         3.12 o                         
   1   6   5       2733.97       2678.69        35.64 o                         
   2   6   5        258.22        271.30        13.02 o                         
   3   6   5        122.87        118.15         8.29 o                         
   4   6   5          4.87          9.28         3.97 o                         
   5   6   5         11.89         14.00         4.34 o                         
   6   6   5        117.60        125.77        14.88 o                         
 -11   7   5          5.54         13.94         7.46 o                         
 -10   7   5         36.66         25.68         5.88 o                         
  -9   7   5        106.79         85.92         8.34 o                         
  -8   7   5          2.63         -3.57         7.17 o                         
  -7   7   5         10.98          8.73         3.34 o                         
  -6   7   5         73.28         70.26         3.71 o                         
  -5   7   5         11.63         12.09         2.65 o                         
  -4   7   5        419.76        439.14        10.69 o                         
  -3   7   5          0.01          2.80         2.41 o                         
  -2   7   5         57.26         64.04         8.68 o                         
  -1   7   5          3.52          0.70         3.78 o                         
   0   7   5          5.91          7.56         3.59 o                         
   1   7   5          3.01          6.14         3.64 o                         
   2   7   5        126.00        127.65         9.37 o                         
   3   7   5         88.61         79.31         8.19 o                         
   4   7   5          0.38         -0.06         3.08 o                         
   5   7   5        171.21        188.52        21.76 o                         
 -10   8   5        237.90        246.59        16.13 o                         
  -9   8   5          1.09          1.23         7.26 o                         
  -8   8   5        176.03        188.80        15.21 o                         
  -7   8   5         34.62         42.99         4.19 o                         
  -6   8   5         88.64         66.28         3.74 o                         
  -5   8   5         11.95         10.00         2.63 o                         
  -4   8   5         47.43         54.95         3.14 o                         
  -3   8   5         55.60         52.27         3.57 o                         
  -2   8   5        129.24        143.94         5.92 o                         
  -1   8   5        343.83        329.14        10.43 o                         
   0   8   5        308.41        271.88        10.81 o                         
   1   8   5        194.16        196.76        11.99 o                         
   2   8   5        177.94        176.89        10.35 o                         
   3   8   5         29.73         15.74         4.34 o                         
   4   8   5          2.05         -3.15         4.63 o                         
  -9   9   5          5.77          4.57         6.91 o                         
  -8   9   5        308.36        301.03        19.68 o                         
  -7   9   5          7.41          6.95         3.67 o                         
  -6   9   5          0.66          2.26         3.28 o                         
  -5   9   5         17.44         14.03         3.28 o                         
  -4   9   5         26.02         21.99         3.42 o                         
  -3   9   5        137.54        131.77         5.49 o                         
  -2   9   5          2.38          0.57         2.62 o                         
  -1   9   5        471.37        445.65        10.69 o                         
   0   9   5          0.23         -0.72         2.89 o                         
   1   9   5        215.83        204.30         7.03 o                         
   2   9   5        145.19        149.99        10.27 o                         
   3   9   5          3.15          1.75         4.89 o                         
  -8  10   5          3.33         10.13         8.15 o                         
  -7  10   5          0.19         -3.97         4.44 o                         
  -6  10   5         16.69          8.32         5.69 o                         
  -5  10   5          4.59          6.89         3.38 o                         
  -4  10   5        141.36        148.19         6.07 o                         
  -3  10   5         33.90         41.87         4.87 o                         
  -2  10   5         90.86         87.45         5.40 o                         
  -1  10   5         80.30         79.67         5.34 o                         
   0  10   5         82.77         67.43         6.36 o                         
   1  10   5          4.16          3.80         4.65 o                         
  -6  11   5          3.19          7.61         5.65 o                         
  -5  11   5        105.93        103.89        11.85 o                         
  -4  11   5         15.72         18.11         3.50 o                         
  -3  11   5        340.57        322.54        12.67 o                         
  -2  11   5        128.45        122.05         7.90 o                         
   2 -13   6         25.71         24.15         4.53 o                         
   3 -13   6         25.41         28.59         4.91 o                         
   4 -13   6        273.91        274.74        16.10 o                         
   5 -13   6          3.18          4.76         4.38 o                         
  -1 -12   6         45.09         52.93         5.96 o                         
   0 -12   6        134.84        136.63         9.09 o                         
   1 -12   6         39.21         37.88         6.14 o                         
   2 -12   6        224.19        240.33         9.72 o                         
   3 -12   6         34.53         41.66         5.56 o                         
   4 -12   6        100.45         93.93         6.12 o                         
   5 -12   6          5.94          9.57         3.47 o                         
   6 -12   6          6.89          1.09         6.23 o                         
   7 -12   6         39.66         33.63         6.42 o                         
  -3 -11   6        195.78        189.84        11.38 o                         
  -2 -11   6        233.06        248.33        11.19 o                         
  -1 -11   6          1.37         -0.26         5.30 o                         
   0 -11   6          0.35         -1.76         4.86 o                         
   1 -11   6       1105.16       1132.20        32.30 o                         
   2 -11   6       1095.95       1168.31       102.82 o                         
   3 -11   6         97.80        105.14         7.29 o                         
   4 -11   6        493.91        487.29        15.63 o                         
   5 -11   6          6.81          5.52         3.33 o                         
   6 -11   6          7.66         11.96         4.66 o                         
   7 -11   6        260.24        260.63        13.57 o                         
   8 -11   6        292.66        268.72        12.06 o                         
   9 -11   6          2.74         -0.93         4.71 o                         
  -4 -10   6          1.68          2.85         3.39 o                         
  -3 -10   6         47.27         56.73         4.73 o                         
  -2 -10   6        497.87        521.35        14.05 o                         
  -1 -10   6         19.23         18.35         6.67 o                         
   0 -10   6        466.81        499.57        13.58 o                         
   1 -10   6        105.32        112.25         5.54 o                         
   2 -10   6        183.33        195.84         7.06 o                         
   3 -10   6         73.44         78.62         8.24 o                         
   4 -10   6        167.89        177.12         7.71 o                         
   5 -10   6         59.17         53.69         3.90 o                         
   6 -10   6        298.73        301.00         7.97 o                         
   7 -10   6         19.64         26.91         4.26 o                         
   8 -10   6         20.48          9.37         4.91 o                         
   9 -10   6         18.96         23.63         4.71 o                         
  -6  -9   6         49.05         44.26         5.08 o                         
  -5  -9   6         65.59         77.54         4.69 o                         
  -4  -9   6         39.68         53.92         4.55 o                         
  -3  -9   6        215.04        230.62         6.96 o                         
  -2  -9   6          0.01          6.39         3.21 o                         
  -1  -9   6        868.06        891.14        17.30 o                         
   0  -9   6        894.60        860.02        14.02 o                         
   1  -9   6        170.95        196.32         7.15 o                         
   2  -9   6        147.80        149.08         4.97 o                         
   3  -9   6          2.47          3.91         3.48 o                         
   4  -9   6         13.09         14.51         2.54 o                         
   5  -9   6          0.07          0.97         2.24 o                         
   6  -9   6        415.10        409.84        12.22 o                         
   7  -9   6         46.02         44.29         4.42 o                         
   8  -9   6        113.45        131.00         8.88 o                         
   9  -9   6         19.29         13.05         9.34 o                         
  10  -9   6          2.84          6.33         7.79 o                         
  -7  -8   6         23.83         52.12         7.68 o                         
  -6  -8   6        105.87        116.19         8.96 o                         
  -5  -8   6         36.48         49.68         5.84 o                         
  -4  -8   6        251.65        268.29         7.85 o                         
  -3  -8   6         15.35         14.75         3.43 o                         
  -2  -8   6        705.02        721.71        23.34 o                         
  -1  -8   6         95.46        101.11         5.52 o                         
   0  -8   6        139.43        138.77         5.63 o                         
   1  -8   6          4.45          5.72         2.48 o                         
   2  -8   6       1046.84        985.38        34.58 o                         
   3  -8   6        690.67        654.76        28.73 o                         
   4  -8   6       1107.71       1120.00        16.99 o                         
   5  -8   6        304.66        298.31         8.39 o                         
   6  -8   6         40.53         41.18         3.73 o                         
   7  -8   6         49.01         44.52         4.68 o                         
   8  -8   6        239.02        233.84        11.04 o                         
   9  -8   6        134.96        149.10        13.61 o                         
  10  -8   6        244.33        233.32        13.21 o                         
  -7  -7   6         74.46         82.04         7.05 o                         
  -6  -7   6        112.34        130.17         7.88 o                         
  -5  -7   6         47.92         42.61         5.04 o                         
  -4  -7   6        127.31        136.36         6.63 o                         
  -3  -7   6        317.71        320.73        14.82 o                         
  -2  -7   6        336.19        331.17        10.62 o                         
  -1  -7   6        190.79        166.19         5.74 o                         
   0  -7   6        153.39        129.51         5.21 o                         
   1  -7   6         87.72         82.32         3.12 o                         
   2  -7   6         90.49        109.03         3.60 o                         
   3  -7   6        139.91        134.22         4.01 o                         
   4  -7   6        968.92        906.51        34.11 o                         
   5  -7   6         84.26         85.77         5.42 o                         
   6  -7   6        157.91        153.89        10.66 o                         
   7  -7   6         51.08         54.70         4.33 o                         
   8  -7   6         12.35          7.47         2.75 o                         
   9  -7   6         10.10         14.05         6.08 o                         
  10  -7   6         38.31         47.21         8.52 o                         
  11  -7   6         16.90         12.28         6.20 o                         
  -8  -6   6          6.26          9.98         5.04 o                         
  -7  -6   6         48.38         45.63         6.55 o                         
  -6  -6   6        203.16        198.67        15.68 o                         
  -5  -6   6         43.69         34.11         4.08 o                         
  -4  -6   6          0.40         -1.19         2.67 o                         
  -3  -6   6          0.00          0.53         2.36 o                         
  -2  -6   6          0.54          2.99         2.59 o                         
  -1  -6   6        400.90        431.22        12.13 o                         
   0  -6   6       1550.72       1550.64        34.56 o                         
   1  -6   6        413.37        414.66         7.83 o                         
   2  -6   6       2120.77       2118.66        28.03 o                         
   3  -6   6          1.86          4.19         1.14 o                         
   4  -6   6        232.55        261.67         6.84 o                         
   5  -6   6         60.06         56.40         4.76 o                         
   6  -6   6        179.78        204.60        11.97 o                         
   7  -6   6        138.92        133.20         5.46 o                         
   8  -6   6        365.71        366.76        10.62 o                         
   9  -6   6          0.89         -0.24         5.80 o                         
  10  -6   6          0.02         -4.28         7.29 o                         
  11  -6   6        426.69        406.26        23.72 o                         
  -9  -5   6         26.89         38.84         5.67 o                         
  -8  -5   6        149.70        147.65        12.19 o                         
  -7  -5   6          0.13         -2.68         3.00 o                         
  -6  -5   6        466.04        405.11        16.77 o                         
  -5  -5   6       1103.14       1034.35        76.49 o                         
  -4  -5   6        208.25        200.31         6.63 o                         
  -3  -5   6        200.55        174.29         6.80 o                         
  -2  -5   6        758.33        706.81        15.61 o                         
  -1  -5   6         10.62         16.39         2.00 o                         
   0  -5   6        227.31        245.09         6.30 o                         
   1  -5   6          0.21          3.27         1.86 o                         
   2  -5   6        687.14        621.09         7.23 o                         
   3  -5   6          3.24          0.52         1.34 o                         
   4  -5   6        174.32        168.76         5.92 o                         
   5  -5   6         85.41         94.88         5.90 o                         
   6  -5   6          7.02          3.83         1.66 o                         
   7  -5   6        213.33        204.12        12.40 o                         
   8  -5   6        342.14        348.73        13.61 o                         
   9  -5   6          1.21          3.90         5.48 o                         
  10  -5   6          1.18          3.23         6.97 o                         
  11  -5   6         63.50         55.67        13.71 o                         
  -9  -4   6         14.88         11.64         3.61 o                         
  -8  -4   6        307.60        309.67        14.88 o                         
  -7  -4   6        124.73        120.40        11.53 o                         
  -6  -4   6        246.53        260.05         8.11 o                         
  -5  -4   6        396.79        368.87        13.83 o                         
  -4  -4   6        282.91        271.77        12.01 o                         
  -3  -4   6          8.11         16.41         1.49 o                         
  -2  -4   6         98.33         69.54         2.39 o                         
  -1  -4   6        209.43        220.57         5.65 o                         
   0  -4   6        102.79        115.46         2.58 o                         
   1  -4   6        111.59        132.22         2.84 o                         
   2  -4   6          2.96          4.11         1.09 o                         
   3  -4   6       2110.49       2117.75        37.60 o                         
   4  -4   6      10277.03      11892.93        49.93 o                         
   5  -4   6       1033.02       1067.61        19.36 o                         
   6  -4   6         49.26         38.02         2.78 o                         
   7  -4   6         27.69         23.33         4.94 o                         
   8  -4   6         10.37         11.08         4.85 o                         
   9  -4   6        779.83        704.22        85.80 o                         
  10  -4   6         65.66         62.56         7.49 o                         
  11  -4   6         85.15         78.02        10.86 o                         
 -10  -3   6         49.05         40.56         5.96 o                         
  -9  -3   6         23.84         22.95         3.55 o                         
  -8  -3   6         24.66         31.73         3.41 o                         
  -7  -3   6        382.90        375.66        11.14 o                         
  -6  -3   6         90.80         93.28         5.21 o                         
  -5  -3   6         74.66         59.69         3.33 o                         
  -4  -3   6        848.26        804.90        12.62 o                         
  -3  -3   6          1.75          4.74         1.23 o                         
  -2  -3   6         17.59         17.57         1.31 o                         
  -1  -3   6        152.88        151.19         2.88 o                         
   0  -3   6       2369.28       2340.97        34.12 o                         
   1  -3   6          7.31          9.47         1.25 o                         
   2  -3   6          4.42          2.78         1.13 o                         
   3  -3   6         48.79         48.42         1.78 o                         
   4  -3   6         61.74         96.06         3.61 o                         
   5  -3   6         74.25         70.95         7.24 o                         
   6  -3   6        724.50        751.88        20.83 o                         
   7  -3   6        116.74        115.75         7.60 o                         
   8  -3   6          1.93          3.86         4.11 o                         
   9  -3   6          1.34          1.62         3.72 o                         
  10  -3   6         93.59         89.52         8.64 o                         
  11  -3   6         47.55         41.23         8.68 o                         
 -10  -2   6        118.38        116.77         8.54 o                         
  -9  -2   6         45.78         43.91         4.03 o                         
  -8  -2   6        121.85        123.92         5.86 o                         
  -7  -2   6        211.20        188.32         6.50 o                         
  -6  -2   6          3.78          4.39         2.64 o                         
  -5  -2   6         41.03         35.11         2.69 o                         
  -4  -2   6          6.98         17.30         1.90 o                         
  -3  -2   6        124.33        139.68         3.02 o                         
  -2  -2   6          9.47          5.36         1.44 o                         
  -1  -2   6         65.19         53.02         1.73 o                         
   0  -2   6        161.90        174.23         3.25 o                         
   1  -2   6       1986.12       2122.37        12.62 o                         
   2  -2   6        224.56        311.32         4.66 o                         
   3  -2   6       2111.23       2280.92        26.56 o                         
   4  -2   6         23.27          9.30         2.76 o                         
   5  -2   6          0.00          0.17         2.69 o                         
   6  -2   6        180.41        162.26         7.71 o                         
   7  -2   6         32.80         20.52         3.94 o                         
   8  -2   6        115.36        123.06         7.85 o                         
   9  -2   6          6.27          6.92         3.80 o                         
  10  -2   6        109.13        102.61        10.98 o                         
  11  -2   6         16.46         14.02         6.55 o                         
 -11  -1   6          0.05         -1.56         5.07 o                         
 -10  -1   6          7.41          9.46         4.42 o                         
  -9  -1   6          0.90          0.13         3.30 o                         
  -8  -1   6        100.86         97.56         6.32 o                         
  -7  -1   6          0.49          3.49         2.38 o                         
  -6  -1   6         94.94         93.90         5.33 o                         
  -5  -1   6        244.99        253.39         6.50 o                         
  -4  -1   6        826.20        815.98         9.52 o                         
  -3  -1   6       1365.86       1567.30        19.44 o                         
  -2  -1   6        979.22        914.59        21.40 o                         
  -1  -1   6       3356.00       3542.10        31.36 o                         
   0  -1   6       1175.85       1162.68         9.88 o                         
   1  -1   6         21.55         17.37         1.37 o                         
   2  -1   6        167.87        217.70         4.18 o                         
   3  -1   6         21.44         25.29         1.80 o                         
   4  -1   6         17.06         12.91         2.18 o                         
   5  -1   6          8.48          2.17         2.69 o                         
   6  -1   6         12.35         15.63         4.10 o                         
   7  -1   6         29.34         30.33         4.16 o                         
   8  -1   6          8.28         10.60         5.75 o                         
   9  -1   6        212.87        223.52        24.58 o                         
 -11   0   6         10.95         13.84         6.73 o                         
 -10   0   6        148.72        150.64        11.22 o                         
  -9   0   6         82.26         74.26         8.76 o                         
  -8   0   6          2.98          7.82         3.08 o                         
  -7   0   6       1431.14       1321.78        38.92 o                         
  -6   0   6         34.72         34.95         2.24 o                         
  -5   0   6        755.74        686.30        12.08 o                         
  -4   0   6         18.22         29.58         2.11 o                         
  -3   0   6        279.91        297.75         5.21 o                         
  -2   0   6        285.49        259.46         4.06 o                         
  -1   0   6       4434.18       4683.75        37.01 o                         
   0   0   6       2157.69       2131.14        23.54 o                         
   1   0   6        364.39        391.23         6.26 o                         
   2   0   6        107.25        103.99         3.21 o                         
   3   0   6        340.66        354.12        13.70 o                         
   4   0   6        386.94        402.40         9.90 o                         
   5   0   6         15.89          5.42         3.49 o                         
   6   0   6          0.22          0.58         4.15 o                         
   7   0   6        141.89        144.40         9.09 o                         
   8   0   6        117.35        106.65        15.61 o                         
   9   0   6          1.50          5.54         4.51 o                         
  10   0   6         87.30         89.44         9.27 o                         
 -11   1   6         23.50         16.50         8.42 o                         
 -10   1   6          0.42         -4.50         5.55 o                         
  -9   1   6         11.60         12.74         4.66 o                         
  -8   1   6       1075.45       1112.62        25.80 o                         
  -7   1   6        105.50         97.59         6.34 o                         
  -6   1   6        928.68        930.16        22.84 o                         
  -5   1   6        530.93        571.26        14.63 o                         
  -4   1   6        870.31        736.60        10.30 o                         
  -3   1   6       1291.38       1268.95        11.45 o                         
  -2   1   6          3.75          5.26         1.39 o                         
  -1   1   6        231.23        249.25         4.35 o                         
   0   1   6        417.95        369.00         6.17 o                         
   1   1   6        690.91        743.43         8.91 o                         
   2   1   6        621.88        615.34        21.67 o                         
   3   1   6        243.12        197.67        27.19 o                         
   4   1   6          2.50          2.88         2.23 o                         
   5   1   6          0.65          1.68         3.71 o                         
   6   1   6        137.98        145.07         8.49 o                         
   7   1   6        600.56        607.09        18.51 o                         
   8   1   6        852.07        843.68        24.48 o                         
   9   1   6        252.67        250.21        11.34 o                         
  10   1   6         96.31         79.04        16.66 o                         
 -11   2   6          1.13         -2.54         6.86 o                         
 -10   2   6         98.05         90.00         9.82 o                         
  -9   2   6       1306.34       1375.51        50.61 o                         
  -8   2   6        379.19        373.00        16.90 o                         
  -7   2   6        708.24        656.46        53.46 o                         
  -6   2   6         31.52         29.22         2.62 o                         
  -5   2   6         14.81         16.10         2.03 o                         
  -4   2   6        744.17        758.64        10.12 o                         
  -3   2   6        444.81        466.99         7.36 o                         
  -2   2   6        938.04        878.58        20.61 o                         
  -1   2   6       2771.11       2906.86        25.41 o                         
   0   2   6        116.38         96.48         3.34 o                         
   1   2   6         91.29         69.31         3.14 o                         
   2   2   6        412.02        412.08        13.42 o                         
   3   2   6        116.39         96.76         7.28 o                         
   4   2   6         22.14         17.92         3.28 o                         
   5   2   6        144.95        152.32         8.66 o                         
   6   2   6         29.85         32.76         8.19 o                         
   7   2   6        706.30        783.97        39.48 o                         
   8   2   6        271.81        264.73        11.22 o                         
   9   2   6        143.90        154.89        10.30 o                         
 -11   3   6        161.37        172.70        11.63 o                         
 -10   3   6         54.43         49.18         6.90 o                         
  -9   3   6          3.74          3.94         4.37 o                         
  -8   3   6          9.13         18.18         4.49 o                         
  -7   3   6          1.82          1.82         2.13 o                         
  -6   3   6       1904.02       1746.48        82.46 o                         
  -5   3   6          6.65          5.67         2.01 o                         
  -4   3   6         65.31         52.77         3.18 o                         
  -3   3   6         13.19          9.91         1.38 o                         
  -2   3   6        390.66        434.73         8.21 o                         
  -1   3   6          3.82          0.79         2.44 o                         
   0   3   6        885.13        997.77        37.88 o                         
   1   3   6        989.23        945.38        21.33 o                         
   2   3   6        149.73        158.32        12.10 o                         
   3   3   6        236.46        237.17         9.74 o                         
   4   3   6        748.34        790.74        18.20 o                         
   5   3   6        480.88        498.89        12.75 o                         
   6   3   6        710.78        771.32        25.86 o                         
   7   3   6         96.23         90.87         7.42 o                         
   8   3   6        243.66        241.72        14.45 o                         
 -11   4   6         62.77         64.78         7.27 o                         
 -10   4   6        112.49        127.14         7.95 o                         
  -9   4   6         74.03         87.77         7.11 o                         
  -8   4   6         22.10         31.85         4.33 o                         
  -7   4   6        332.74        277.23        28.97 o                         
  -6   4   6          0.24         -0.08         2.46 o                         
  -5   4   6        112.62        112.34         3.81 o                         
  -4   4   6        477.57        433.73         8.33 o                         
  -3   4   6        618.08        595.36        12.36 o                         
  -2   4   6         20.62         17.56         2.50 o                         
  -1   4   6         20.30         23.38         4.18 o                         
   0   4   6         81.13         69.46         4.13 o                         
   1   4   6       1036.42        920.48        39.13 o                         
   2   4   6         37.92         35.13         4.75 o                         
   3   4   6         20.45         15.85         3.19 o                         
   4   4   6        326.34        325.33        11.99 o                         
   5   4   6        284.06        287.54        12.14 o                         
   6   4   6         58.98         64.47         6.36 o                         
   7   4   6        456.87        454.65        19.48 o                         
   8   4   6          0.55         -2.40         4.50 o                         
 -11   5   6         12.09         15.70         5.38 o                         
 -10   5   6         60.35         60.19         8.14 o                         
  -9   5   6          0.07          2.92         3.70 o                         
  -8   5   6        590.92        632.11        17.51 o                         
  -7   5   6        198.69        196.40        10.28 o                         
  -6   5   6          9.38          9.17         1.94 o                         
  -5   5   6          0.02          0.83         2.51 o                         
  -4   5   6        360.47        372.42         7.34 o                         
  -3   5   6        133.49        117.50         5.41 o                         
  -2   5   6        678.95        736.86        14.37 o                         
  -1   5   6        153.63        148.70         6.06 o                         
   0   5   6        260.62        251.28         8.39 o                         
   1   5   6          5.89          9.22         2.42 o                         
   2   5   6       1485.54       1488.49        30.85 o                         
   3   5   6        288.55        319.99        19.48 o                         
   4   5   6        116.20        110.52        11.85 o                         
   5   5   6        134.18        132.67         6.13 o                         
   6   5   6         40.91         39.75         7.10 o                         
   7   5   6         81.88         79.38         6.69 o                         
 -11   6   6         10.45         11.00         9.04 o                         
 -10   6   6         24.43         34.37         8.66 o                         
  -9   6   6         53.11         56.22         5.79 o                         
  -8   6   6         39.73         41.14         4.35 o                         
  -7   6   6        633.55        614.20        13.79 o                         
  -6   6   6        238.40        245.77         6.89 o                         
  -5   6   6        844.47        822.53        11.20 o                         
  -4   6   6        652.82        616.46        10.72 o                         
  -3   6   6        389.19        410.96         9.10 o                         
  -2   6   6         29.74         27.51         5.71 o                         
  -1   6   6        462.98        397.91        14.94 o                         
   0   6   6          3.08          5.43         4.25 o                         
   1   6   6         24.66         30.13         4.22 o                         
   2   6   6       1076.16       1024.66        48.07 o                         
   3   6   6         95.09         95.52         8.13 o                         
   4   6   6         66.25         63.93         5.90 o                         
   5   6   6         94.57         96.73         7.80 o                         
   6   6   6          4.55          6.50         4.59 o                         
 -10   7   6        201.64        203.65        16.94 o                         
  -9   7   6         51.78         52.18         8.52 o                         
  -8   7   6          6.61          4.43         3.85 o                         
  -7   7   6          8.35          6.53         4.35 o                         
  -6   7   6        537.70        539.06        22.63 o                         
  -5   7   6         37.53         43.69         4.07 o                         
  -4   7   6       1489.98       1565.97        19.91 o                         
  -3   7   6        123.96        130.37         6.21 o                         
  -2   7   6        164.41        153.70         6.05 o                         
  -1   7   6        160.97        129.33         9.96 o                         
   0   7   6        117.66        117.64         8.92 o                         
   1   7   6         18.07         22.91         3.88 o                         
   2   7   6        312.50        327.79        14.16 o                         
   3   7   6        116.95        118.28         9.78 o                         
   4   7   6          2.88          2.46         3.32 o                         
   5   7   6         43.17         58.32         8.14 o                         
 -10   8   6        186.60        164.41        15.58 o                         
  -9   8   6        143.40        163.91        15.68 o                         
  -8   8   6        235.65        230.64         9.92 o                         
  -7   8   6        422.24        454.64        15.39 o                         
  -6   8   6        409.65        379.98        10.13 o                         
  -5   8   6         81.40         87.15         4.96 o                         
  -4   8   6         18.53         27.48         2.97 o                         
  -3   8   6         37.66         46.08         4.56 o                         
  -2   8   6         12.99         12.65         3.14 o                         
  -1   8   6          7.97          5.35         2.72 o                         
   0   8   6          0.03         -1.66         4.13 o                         
   1   8   6        227.67        226.83        17.35 o                         
   2   8   6         26.01         17.84         5.70 o                         
   3   8   6        364.04        371.60        14.43 o                         
   4   8   6         13.24          2.29         5.36 o                         
  -9   9   6         35.68         29.33         4.65 o                         
  -8   9   6          4.47         -4.89         4.89 o                         
  -7   9   6         45.35         44.12         5.91 o                         
  -6   9   6        117.08        107.57         7.80 o                         
  -5   9   6        172.03        173.66         7.17 o                         
  -4   9   6          3.45          5.55         2.64 o                         
  -3   9   6         89.52         81.14         4.13 o                         
  -2   9   6         25.44         31.36         2.91 o                         
  -1   9   6          0.52          0.33         2.69 o                         
   0   9   6          3.97          6.45         2.73 o                         
   1   9   6          0.01         -0.12         2.72 o                         
   2   9   6          0.23         -0.37         5.41 o                         
  -7  10   6          3.66         -1.57         6.27 o                         
  -6  10   6         27.63         38.29         7.91 o                         
  -5  10   6        174.31        169.11        11.89 o                         
  -4  10   6         14.80         14.56         3.47 o                         
  -3  10   6         28.52         41.90         3.44 o                         
  -2  10   6        327.54        344.63         9.86 o                         
  -1  10   6        116.16        114.33         5.40 o                         
   0  10   6         94.96         78.79         5.72 o                         
   2 -13   7          3.69          3.86         4.69 o                         
   3 -13   7        220.03        213.27        11.66 o                         
   4 -13   7        193.17        191.76        17.31 o                         
  -1 -12   7          3.79          8.17         4.37 o                         
   0 -12   7          0.24         -0.55         4.89 o                         
   1 -12   7         26.78         16.13         5.16 o                         
   2 -12   7         16.16         24.94         4.88 o                         
   3 -12   7          0.02          4.35         8.21 o                         
   4 -12   7         27.36         25.32         4.72 o                         
   5 -12   7          2.47          4.26         4.40 o                         
   6 -12   7         46.38         52.56         7.53 o                         
   7 -12   7          5.86          9.96         6.57 o                         
  -3 -11   7         54.16         62.02         5.94 o                         
  -2 -11   7        285.69        302.58        12.92 o                         
  -1 -11   7         23.61         18.91         4.83 o                         
   0 -11   7         73.16         79.28         8.22 o                         
   1 -11   7         68.99         67.41         5.27 o                         
   2 -11   7          2.20          6.18         3.36 o                         
   3 -11   7          4.40          8.35         4.41 o                         
   4 -11   7         78.97         87.37         5.90 o                         
   5 -11   7        182.17        164.71         8.78 o                         
   6 -11   7         26.55         20.82         3.44 o                         
   7 -11   7          7.21          5.24         4.26 o                         
   8 -11   7         90.20        106.90        13.46 o                         
  -4 -10   7         57.90         66.80         5.27 o                         
  -3 -10   7          4.62          5.16         3.08 o                         
  -2 -10   7        209.11        220.60         8.88 o                         
  -1 -10   7         22.35         26.38         3.57 o                         
   0 -10   7        956.07        982.66        57.93 o                         
   1 -10   7         27.04         26.09         3.44 o                         
   2 -10   7         36.17         37.59         3.19 o                         
   3 -10   7        206.36        201.24        13.18 o                         
   4 -10   7        424.85        425.79        28.54 o                         
   5 -10   7          5.91          8.80         3.55 o                         
   6 -10   7        435.47        405.42        12.59 o                         
   7 -10   7          5.62          6.37         2.88 o                         
   8 -10   7         15.73         15.51         4.06 o                         
   9 -10   7          0.02          2.79         4.83 o                         
  -6  -9   7        167.55        203.43         9.22 o                         
  -5  -9   7        313.03        387.02        22.48 o                         
  -4  -9   7        111.61        104.97         6.53 o                         
  -3  -9   7         19.61         20.31         3.85 o                         
  -2  -9   7          0.81          3.20         2.91 o                         
  -1  -9   7        115.04        121.67        10.12 o                         
   0  -9   7         34.09         33.87         3.44 o                         
   1  -9   7         27.85         35.75         3.42 o                         
   2  -9   7         71.30         73.40         5.03 o                         
   3  -9   7          7.23          9.53         2.32 o                         
   4  -9   7        375.51        359.62        10.28 o                         
   5  -9   7          5.82          7.08         2.44 o                         
   6  -9   7        162.09        161.49         6.12 o                         
   7  -9   7         65.43         62.99         5.09 o                         
   8  -9   7          4.54          4.85         4.27 o                         
   9  -9   7         23.35         28.10         4.23 o                         
  10  -9   7         57.51         52.49         6.09 o                         
  -7  -8   7        124.77        137.68        11.07 o                         
  -6  -8   7          0.23         -0.83         5.70 o                         
  -5  -8   7         40.79         32.78         3.99 o                         
  -4  -8   7        729.03        752.76        16.12 o                         
  -3  -8   7         33.67         30.20         3.80 o                         
  -2  -8   7       1062.57       1078.58        21.83 o                         
  -1  -8   7         24.46         26.07         3.37 o                         
   0  -8   7          3.84          1.65         2.32 o                         
   1  -8   7       1395.90       1405.23        23.59 o                         
   2  -8   7        301.40        271.70         9.42 o                         
   3  -8   7         62.72         47.59         3.78 o                         
   4  -8   7        231.52        243.85         7.85 o                         
   5  -8   7         29.82         36.86         2.89 o                         
   6  -8   7         73.29         83.68         4.94 o                         
   7  -8   7         46.63         51.58         3.70 o                         
   8  -8   7        536.45        511.37        39.13 o                         
   9  -8   7        155.94        137.08        10.48 o                         
  10  -8   7         28.30         32.38         6.78 o                         
  -7  -7   7         24.54         22.91         8.53 o                         
  -6  -7   7        198.07        234.88         9.39 o                         
  -5  -7   7         47.69         46.89         4.21 o                         
  -4  -7   7          0.20          0.66         2.92 o                         
  -3  -7   7        334.94        344.40        16.83 o                         
  -2  -7   7        271.61        261.51         8.52 o                         
  -1  -7   7         13.93         14.48         2.95 o                         
   0  -7   7         71.62         71.57         4.00 o                         
   1  -7   7        532.38        487.66        19.98 o                         
   2  -7   7        784.07        759.06        24.55 o                         
   3  -7   7         44.85         40.88         2.65 o                         
   4  -7   7        663.99        656.47        12.65 o                         
   5  -7   7        655.10        685.15        22.46 o                         
   6  -7   7        777.04        765.78        12.60 o                         
   7  -7   7        215.96        214.32         8.92 o                         
   8  -7   7        255.14        253.19        19.91 o                         
   9  -7   7          5.21          6.40         7.72 o                         
  10  -7   7        216.56        199.97        16.14 o                         
  11  -7   7          0.13          1.12         6.42 o                         
  -8  -6   7         57.63         56.01         9.60 o                         
  -7  -6   7          0.18         -0.43         4.80 o                         
  -6  -6   7        210.34        231.01         8.07 o                         
  -5  -6   7         18.76         11.95         2.73 o                         
  -4  -6   7       2177.19       2281.30        20.97 o                         
  -3  -6   7        389.85        357.79        15.63 o                         
  -2  -6   7        194.55        202.55        10.58 o                         
  -1  -6   7        251.06        247.38         8.20 o                         
   0  -6   7       2164.36       2263.11        30.37 o                         
   1  -6   7        534.55        524.20         9.16 o                         
   2  -6   7        242.66        261.91         5.75 o                         
   3  -6   7          7.15          1.39         1.36 o                         
   4  -6   7        163.25        156.11         5.45 o                         
   5  -6   7        207.75        204.80        10.32 o                         
   6  -6   7       3933.96       3939.13        37.23 o                         
   7  -6   7         53.23         53.84         4.93 o                         
   8  -6   7        395.26        381.11        20.23 o                         
   9  -6   7         60.06         56.47         7.22 o                         
  10  -6   7          9.26          6.43         6.60 o                         
  11  -6   7        114.11         99.91        11.34 o                         
  -9  -5   7        169.30        178.97        11.39 o                         
  -8  -5   7        227.64        261.15        27.34 o                         
  -7  -5   7        135.82        157.91        12.49 o                         
  -6  -5   7         33.98         23.47         3.31 o                         
  -5  -5   7        627.13        530.84        16.17 o                         
  -4  -5   7       1253.44       1161.90        40.27 o                         
  -3  -5   7       1262.04       1176.01        26.35 o                         
  -2  -5   7         10.21          8.92         2.36 o                         
  -1  -5   7        890.68        940.63        16.43 o                         
   0  -5   7        358.14        393.76         8.25 o                         
   1  -5   7        716.30        669.52        11.92 o                         
   2  -5   7        347.36        348.83         6.23 o                         
   3  -5   7        621.81        619.20         9.36 o                         
   4  -5   7        512.04        494.38        11.41 o                         
   5  -5   7         38.85         36.47         2.54 o                         
   6  -5   7       1038.54       1021.50        19.47 o                         
   7  -5   7          0.44          1.39         5.43 o                         
   8  -5   7          0.03          0.83         3.30 o                         
   9  -5   7         68.90         60.67         7.41 o                         
  10  -5   7          0.06         -0.96         4.33 o                         
  11  -5   7         27.20         34.18         7.24 o                         
  -9  -4   7         22.68         20.78         3.72 o                         
  -8  -4   7        166.21        169.66        10.66 o                         
  -7  -4   7          3.62          0.69         2.98 o                         
  -6  -4   7        405.12        376.08        15.65 o                         
  -5  -4   7       1098.59        971.96        40.62 o                         
  -4  -4   7         38.40         41.21         3.03 o                         
  -3  -4   7         12.17         14.16         1.60 o                         
  -2  -4   7        847.76        896.57        10.38 o                         
  -1  -4   7        592.62        560.77         7.90 o                         
   0  -4   7       1815.56       1896.88        14.96 o                         
   1  -4   7          0.45          0.26         1.13 o                         
   2  -4   7        131.49        163.05         3.43 o                         
   3  -4   7       1939.78       2150.23        35.95 o                         
   4  -4   7       3577.85       3814.91        88.40 o                         
   5  -4   7         17.14         12.87         2.08 o                         
   6  -4   7        994.78        902.05        52.75 o                         
   7  -4   7          1.66         -3.33         4.35 o                         
   8  -4   7         36.91         31.31         4.97 o                         
   9  -4   7        556.33        526.41        18.88 o                         
  10  -4   7        120.30        125.79        10.35 o                         
  11  -4   7        127.43        137.13        15.07 o                         
 -10  -3   7         65.90         66.61        11.65 o                         
  -9  -3   7          3.08          7.88         3.53 o                         
  -8  -3   7         15.71         13.14         3.26 o                         
  -7  -3   7         15.01         20.02         4.30 o                         
  -6  -3   7       1825.73       1814.81        41.12 o                         
  -5  -3   7        525.43        472.84        15.96 o                         
  -4  -3   7       1591.51       1508.08        17.48 o                         
  -3  -3   7        536.90        526.51         8.20 o                         
  -2  -3   7        728.51        727.11        16.63 o                         
  -1  -3   7       4621.42       4879.41        30.85 o                         
   0  -3   7          4.20         13.15         1.28 o                         
   1  -3   7        364.47        407.30         4.95 o                         
   2  -3   7         10.57         11.75         1.23 o                         
   3  -3   7         71.75         83.65         2.68 o                         
   4  -3   7       2555.10       2701.13        35.78 o                         
   5  -3   7       1981.55       2098.93        36.53 o                         
   6  -3   7        236.16        233.61        10.39 o                         
   7  -3   7        533.25        523.36        13.03 o                         
   8  -3   7         12.44         11.36         3.46 o                         
   9  -3   7         79.99         82.78        12.18 o                         
  10  -3   7         39.81         33.02         6.24 o                         
  11  -3   7        135.94        146.40        15.74 o                         
 -10  -2   7        473.72        543.29        51.90 o                         
  -9  -2   7        233.20        235.77        11.25 o                         
  -8  -2   7          5.85          5.29         3.03 o                         
  -7  -2   7         67.76         73.74         4.26 o                         
  -6  -2   7          1.45         -0.09         1.97 o                         
  -5  -2   7          0.15          3.65         2.28 o                         
  -4  -2   7        285.27        236.59         4.71 o                         
  -3  -2   7        629.03        572.60         6.23 o                         
  -2  -2   7       2012.75       2035.11        22.49 o                         
  -1  -2   7        241.35        284.07         4.09 o                         
   0  -2   7        363.15        388.64         5.16 o                         
   1  -2   7        907.40        979.27        13.25 o                         
   2  -2   7         11.32         17.68         1.40 o                         
   3  -2   7        400.17        404.67        12.03 o                         
   4  -2   7        114.76        101.32         5.60 o                         
   5  -2   7         67.46         67.04         4.30 o                         
   6  -2   7          7.80          5.74         5.79 o                         
   7  -2   7        783.96        816.40        50.88 o                         
   8  -2   7        528.39        522.96        16.59 o                         
   9  -2   7        137.35        136.98        10.33 o                         
  10  -2   7         55.53         67.89         9.42 o                         
 -11  -1   7          0.00          2.77         6.35 o                         
 -10  -1   7          3.72          7.71         5.01 o                         
  -9  -1   7          2.63          3.31         2.88 o                         
  -8  -1   7        524.02        506.30        25.01 o                         
  -7  -1   7         20.31         16.67         3.44 o                         
  -6  -1   7       1757.07       1691.04        32.67 o                         
  -5  -1   7        743.86        712.20        18.97 o                         
  -4  -1   7        579.80        523.43         7.31 o                         
  -3  -1   7       1568.26       1640.63        13.27 o                         
  -2  -1   7        162.69        192.78         3.75 o                         
  -1  -1   7        468.27        504.73         5.61 o                         
   0  -1   7        921.99        909.49         7.88 o                         
   1  -1   7          1.74          4.23         1.13 o                         
   2  -1   7       1077.63       1019.21         9.67 o                         
   3  -1   7         97.80         97.88         5.54 o                         
   4  -1   7        630.91        614.52        41.53 o                         
   5  -1   7         98.09         90.99         6.86 o                         
   6  -1   7        652.92        618.24        48.95 o                         
   7  -1   7         36.66         33.83         4.52 o                         
   8  -1   7         56.16         64.59         5.73 o                         
   9  -1   7         29.11         31.50         9.04 o                         
  10  -1   7         74.87         67.45         9.34 o                         
 -11   0   7        189.03        210.48        11.71 o                         
 -10   0   7        161.93        178.93         8.95 o                         
  -9   0   7          6.72          2.55         5.08 o                         
  -8   0   7         58.22         53.37         6.00 o                         
  -7   0   7         59.35         52.23         3.26 o                         
  -6   0   7       1002.95        985.18        23.60 o                         
  -5   0   7        275.68        260.64         8.85 o                         
  -4   0   7        206.30        199.64         5.11 o                         
  -3   0   7         16.84         32.96         1.77 o                         
  -2   0   7          3.30          9.66         1.52 o                         
  -1   0   7       3290.98       3309.05        22.13 o                         
   0   0   7        302.42        358.70         5.13 o                         
   1   0   7        743.58        688.12        17.99 o                         
   2   0   7         42.58         28.63         2.37 o                         
   3   0   7         32.74         50.95         3.92 o                         
   4   0   7          8.65         11.28         2.39 o                         
   5   0   7       1234.14       1267.00        31.41 o                         
   6   0   7        174.88        175.23         9.10 o                         
   7   0   7        115.31        119.63         7.46 o                         
   8   0   7         68.20         69.05         9.53 o                         
   9   0   7        619.87        619.07        20.30 o                         
  10   0   7        330.15        343.52        24.57 o                         
 -11   1   7         38.25         46.06         6.14 o                         
 -10   1   7         32.96         42.35         6.65 o                         
  -9   1   7         84.89        107.41        15.93 o                         
  -8   1   7         14.29         15.57         4.53 o                         
  -7   1   7         56.94         53.38         4.40 o                         
  -6   1   7        172.99        152.99         7.10 o                         
  -5   1   7        675.54        648.35        19.21 o                         
  -4   1   7         60.48         65.13         2.84 o                         
  -3   1   7        316.07        286.32         5.95 o                         
  -2   1   7         17.65         12.36         1.28 o                         
  -1   1   7        121.22        120.86         2.75 o                         
   0   1   7       2337.39       2434.16        18.39 o                         
   1   1   7        130.62        109.40         4.47 o                         
   2   1   7        519.78        583.15        12.87 o                         
   3   1   7        403.08        521.84        20.34 o                         
   4   1   7        135.71        152.88         7.05 o                         
   5   1   7        350.28        346.81        10.88 o                         
   6   1   7         48.03         44.33         5.44 o                         
   7   1   7        136.83        128.00         8.20 o                         
   8   1   7        117.17        103.14         7.37 o                         
   9   1   7         37.30         38.05         5.89 o                         
 -11   2   7        167.15        159.47        10.45 o                         
 -10   2   7          0.38          0.11         5.61 o                         
  -9   2   7         75.82         85.81         6.63 o                         
  -8   2   7        150.73        154.54         9.10 o                         
  -7   2   7        271.99        239.00        21.81 o                         
  -6   2   7        656.52        583.00        25.94 o                         
  -5   2   7          3.22          7.66         2.90 o                         
  -4   2   7         49.79         67.04         3.03 o                         
  -3   2   7       2640.49       2661.72        23.57 o                         
  -2   2   7         50.78         60.41         2.74 o                         
  -1   2   7         12.31          5.88         1.55 o                         
   0   2   7         41.24         29.17         3.53 o                         
   1   2   7         73.35         94.75         4.22 o                         
   2   2   7         86.20         98.68         5.57 o                         
   3   2   7        162.18        140.65         5.99 o                         
   4   2   7        353.60        334.83        16.80 o                         
   5   2   7        787.41        773.72        11.92 o                         
   6   2   7         99.08         89.83         6.11 o                         
   7   2   7        198.32        225.27        10.44 o                         
   8   2   7        145.07        134.04         8.22 o                         
   9   2   7         54.48         46.23         9.28 o                         
 -11   3   7         57.60         73.01         8.16 o                         
 -10   3   7         24.40         16.90         9.52 o                         
  -9   3   7        126.50        127.21         9.06 o                         
  -8   3   7        756.88        789.10        17.71 o                         
  -7   3   7        160.17        164.43        18.28 o                         
  -6   3   7        248.64        242.77        13.61 o                         
  -5   3   7        132.44        125.95         4.64 o                         
  -4   3   7        141.21        139.69         5.40 o                         
  -3   3   7         16.69         12.78         1.73 o                         
  -2   3   7         76.23         91.55         3.44 o                         
  -1   3   7       1146.29       1056.58        18.08 o                         
   0   3   7        791.16        792.00        15.03 o                         
   1   3   7         49.33         36.45         4.53 o                         
   2   3   7        652.91        632.93        18.62 o                         
   3   3   7        896.43        893.72        19.12 o                         
   4   3   7        230.28        214.15        18.93 o                         
   5   3   7        700.95        705.20        12.81 o                         
   6   3   7         79.65         83.35         7.17 o                         
   7   3   7         47.75         40.22         5.66 o                         
   8   3   7          0.09          0.45         7.63 o                         
 -11   4   7         89.69         93.23         8.08 o                         
 -10   4   7         36.27         36.60         5.41 o                         
  -9   4   7         52.68         57.71         6.09 o                         
  -8   4   7        384.32        403.93        14.03 o                         
  -7   4   7        702.65        716.28        14.98 o                         
  -6   4   7         29.28         28.61         2.41 o                         
  -5   4   7         14.79         12.89         1.66 o                         
  -4   4   7         14.49         20.05         2.01 o                         
  -3   4   7          5.75          4.56         1.75 o                         
  -2   4   7         55.01         43.48         3.47 o                         
  -1   4   7       1123.38       1018.95        18.53 o                         
   0   4   7        183.43        176.76         6.85 o                         
   1   4   7        443.43        378.03        14.23 o                         
   2   4   7        411.74        432.85        12.59 o                         
   3   4   7         66.84         67.71         6.12 o                         
   4   4   7          1.27         -1.41         5.44 o                         
   5   4   7         54.39         53.15         4.50 o                         
   6   4   7          3.72          0.42         6.08 o                         
   7   4   7         12.04         14.77         6.99 o                         
 -11   5   7          5.50          5.37         6.16 o                         
 -10   5   7         34.55         39.32        10.47 o                         
  -9   5   7        138.83        147.51        10.30 o                         
  -8   5   7         50.84         58.98         5.11 o                         
  -7   5   7          2.85          3.19         3.59 o                         
  -6   5   7        183.00        178.72         5.30 o                         
  -5   5   7        199.02        188.80         4.92 o                         
  -4   5   7        247.39        217.27         8.23 o                         
  -3   5   7       1521.81       1508.30        37.23 o                         
  -2   5   7       2847.11       2786.34        57.35 o                         
  -1   5   7        237.33        225.64         8.57 o                         
   0   5   7        150.07        135.52         7.10 o                         
   1   5   7        306.56        294.28        20.11 o                         
   2   5   7        815.43        878.74        43.26 o                         
   3   5   7       1171.61       1094.31        25.93 o                         
   4   5   7         79.30         92.11         6.71 o                         
   5   5   7         73.20         61.62         4.25 o                         
   6   5   7          3.58          5.21         4.27 o                         
   7   5   7        109.61        112.92        19.64 o                         
 -10   6   7         12.21         11.90         6.47 o                         
  -9   6   7        437.92        412.60        18.05 o                         
  -8   6   7          6.43          1.56         3.43 o                         
  -7   6   7        210.09        204.84         7.56 o                         
  -6   6   7         58.03         62.20         3.71 o                         
  -5   6   7         73.60         68.09         4.19 o                         
  -4   6   7         76.16         91.10         5.76 o                         
  -3   6   7        966.84        967.97        14.12 o                         
  -2   6   7        282.65        276.24         9.29 o                         
  -1   6   7       1456.50       1413.77        61.57 o                         
   0   6   7          3.08          8.07         3.25 o                         
   1   6   7         10.72          7.45         4.02 o                         
   2   6   7         53.11         57.90         9.49 o                         
   3   6   7         12.74          8.06         4.56 o                         
   4   6   7         14.08         17.69         4.85 o                         
   5   6   7        386.13        343.46        29.15 o                         
   6   6   7         14.14         17.80         8.10 o                         
 -10   7   7         14.64         24.91        11.01 o                         
  -9   7   7         31.47         53.39         8.50 o                         
  -8   7   7         45.96         36.87         5.88 o                         
  -7   7   7         26.06         30.86         4.66 o                         
  -6   7   7          0.69          8.42         5.42 o                         
  -5   7   7       1232.01       1219.33        21.62 o                         
  -4   7   7        347.37        326.00         9.06 o                         
  -3   7   7         41.05         43.95         3.40 o                         
  -2   7   7          7.32          6.31         2.91 o                         
  -1   7   7         41.83         45.00         4.98 o                         
   0   7   7        139.63        123.00         9.34 o                         
   1   7   7        136.31        141.53         8.21 o                         
   2   7   7          4.27          1.28         4.29 o                         
   3   7   7          0.32         -0.84         3.72 o                         
   4   7   7          0.52          1.27         5.91 o                         
   5   7   7         52.18         60.25         5.87 o                         
  -9   8   7        119.23        128.23        21.09 o                         
  -8   8   7          5.54          3.99         4.01 o                         
  -7   8   7        241.36        234.26        12.50 o                         
  -6   8   7          3.72         13.42         3.95 o                         
  -5   8   7         24.69         24.60         4.03 o                         
  -4   8   7          2.41         -0.22         2.53 o                         
  -3   8   7        100.41        100.93         7.11 o                         
  -2   8   7         56.30         54.45         4.70 o                         
  -1   8   7         90.73        101.38         7.63 o                         
   0   8   7        131.94        138.55        11.70 o                         
   1   8   7         60.16         75.87         6.48 o                         
   2   8   7         42.90         41.13         5.74 o                         
   3   8   7        321.21        331.53        12.64 o                         
  -8   9   7         34.87         48.42         8.26 o                         
  -7   9   7        506.17        533.19        26.41 o                         
  -6   9   7         27.47         14.19         5.61 o                         
  -5   9   7          0.23         -1.07         3.72 o                         
  -4   9   7         23.23         20.36         3.02 o                         
  -3   9   7          0.10          3.52         3.12 o                         
  -2   9   7          2.94          0.04         3.38 o                         
  -1   9   7        196.86        219.78        11.58 o                         
   0   9   7        115.00        118.81         5.85 o                         
   1   9   7         22.99         22.14         3.89 o                         
   2   9   7         45.92         41.99         7.22 o                         
  -6  10   7         15.79         10.91         7.64 o                         
  -5  10   7        171.80        203.26         9.09 o                         
  -4  10   7         51.45         55.64         4.71 o                         
  -3  10   7          6.73          0.04         3.02 o                         
  -2  10   7         17.38         23.71         3.31 o                         
  -1  10   7         51.25         63.33         4.38 o                         
   3 -13   8         14.42         11.35         3.98 o                         
   4 -13   8         14.65         17.17         5.15 o                         
  -1 -12   8        129.44        134.56        10.03 o                         
   0 -12   8        108.34        116.39         7.98 o                         
   1 -12   8        161.85        150.75         9.82 o                         
   2 -12   8         13.95         11.49         5.31 o                         
   3 -12   8         64.22         59.96         5.47 o                         
   4 -12   8         23.63         16.53         4.59 o                         
   5 -12   8          0.01         -0.39         4.91 o                         
   6 -12   8        353.60        326.48        27.16 o                         
   7 -12   8         23.01         17.13         5.70 o                         
  -3 -11   8        115.86        112.46         8.01 o                         
  -2 -11   8        291.19        282.42        10.03 o                         
  -1 -11   8         64.39         71.22         9.21 o                         
   0 -11   8        310.18        295.79         8.67 o                         
   1 -11   8        655.77        685.64        16.59 o                         
   2 -11   8         88.91        100.78         7.15 o                         
   3 -11   8        341.04        352.83        13.18 o                         
   4 -11   8        124.13        133.89         7.77 o                         
   5 -11   8          1.21          6.04         4.17 o                         
   6 -11   8        176.47        162.16         7.40 o                         
   7 -11   8        495.03        468.53        37.38 o                         
   8 -11   8        136.77        126.60        11.56 o                         
  -4 -10   8        174.10        191.61        11.75 o                         
  -3 -10   8         83.62         98.82         5.71 o                         
  -2 -10   8        201.70        227.58         7.20 o                         
  -1 -10   8        233.41        229.22        10.44 o                         
   0 -10   8          0.04          5.19         3.36 o                         
   1 -10   8          5.36          4.46         2.98 o                         
   2 -10   8        174.56        172.01         6.41 o                         
   3 -10   8         83.01         87.58         7.36 o                         
   4 -10   8         26.25         23.31         6.63 o                         
   5 -10   8        173.41        162.95         5.82 o                         
   6 -10   8          0.77          1.54         2.51 o                         
   7 -10   8          5.81          5.43         2.67 o                         
   8 -10   8          1.31          7.44         4.59 o                         
   9 -10   8        324.09        271.99        13.29 o                         
  -6  -9   8          0.54         -5.67         7.12 o                         
  -5  -9   8        132.45        149.58         7.75 o                         
  -4  -9   8        189.20        205.36         8.69 o                         
  -3  -9   8         22.78         22.63         4.26 o                         
  -2  -9   8        125.99        122.40         5.84 o                         
  -1  -9   8        578.45        557.30        27.68 o                         
   0  -9   8         19.40         17.62         3.05 o                         
   1  -9   8         78.88         78.20         5.11 o                         
   2  -9   8         36.18         38.76         3.53 o                         
   3  -9   8          6.49          8.37         3.45 o                         
   4  -9   8          1.18          1.72         2.39 o                         
   5  -9   8        185.54        190.34         5.95 o                         
   6  -9   8        119.33        129.49         7.58 o                         
   7  -9   8        393.31        393.96        10.70 o                         
   8  -9   8         12.71         19.38         3.61 o                         
   9  -9   8         19.37         10.75         5.77 o                         
  10  -9   8         21.34         21.63         5.85 o                         
  -7  -8   8          1.07          5.74         5.20 o                         
  -6  -8   8          6.23          5.47         3.34 o                         
  -5  -8   8          0.20          0.70         2.67 o                         
  -4  -8   8        176.29        191.92         5.94 o                         
  -3  -8   8        338.91        317.17        12.42 o                         
  -2  -8   8        242.89        243.38        22.18 o                         
  -1  -8   8         89.92         95.47        10.78 o                         
   0  -8   8         72.80         81.06         4.66 o                         
   1  -8   8        523.77        523.87        14.83 o                         
   2  -8   8         82.90         80.54         4.22 o                         
   3  -8   8        233.92        195.52        13.54 o                         
   4  -8   8          0.67          0.08         1.85 o                         
   5  -8   8          1.09          1.85         2.26 o                         
   6  -8   8         10.85         10.13         2.62 o                         
   7  -8   8        700.06        682.74        16.82 o                         
   8  -8   8         40.40         39.62         3.85 o                         
   9  -8   8        668.23        682.03        20.81 o                         
  10  -8   8         68.51         54.31         8.58 o                         
  -7  -7   8        229.32        259.04         9.96 o                         
  -6  -7   8          4.09          3.61         2.96 o                         
  -5  -7   8         12.22          9.46         3.64 o                         
  -4  -7   8        674.01        607.25        13.76 o                         
  -3  -7   8        477.54        481.85        11.17 o                         
  -2  -7   8        238.39        245.00         7.38 o                         
  -1  -7   8        340.67        320.58        10.41 o                         
   0  -7   8         11.70         10.27         2.10 o                         
   1  -7   8        129.55        126.00         5.43 o                         
   2  -7   8         58.72         45.42         2.73 o                         
   3  -7   8        553.22        576.41        15.42 o                         
   4  -7   8          0.21         -1.16         2.92 o                         
   5  -7   8        351.62        348.54        10.98 o                         
   6  -7   8        205.20        218.13         8.56 o                         
   7  -7   8         24.41         26.56         4.08 o                         
   8  -7   8          0.73          2.56         4.40 o                         
   9  -7   8        124.79        133.76        10.15 o                         
  10  -7   8          4.84          7.95         6.55 o                         
  -8  -6   8          0.02          7.64         5.20 o                         
  -7  -6   8        191.78        160.83         8.76 o                         
  -6  -6   8         71.22         73.64         5.19 o                         
  -5  -6   8        382.19        326.89        15.01 o                         
  -4  -6   8        546.69        577.07        26.93 o                         
  -3  -6   8        960.99        941.34        16.39 o                         
  -2  -6   8         53.66         59.76         3.90 o                         
  -1  -6   8        295.99        263.71        10.58 o                         
   0  -6   8        155.16        172.63         5.61 o                         
   1  -6   8        260.38        226.84         5.99 o                         
   2  -6   8        598.45        568.43        14.47 o                         
   3  -6   8          0.01          1.46         1.85 o                         
   4  -6   8        202.27        207.79         7.75 o                         
   5  -6   8        146.58        144.43         5.80 o                         
   6  -6   8       1004.85       1020.86        14.06 o                         
   7  -6   8        526.69        505.07        13.27 o                         
   8  -6   8         14.89         10.60         3.72 o                         
   9  -6   8          5.68          7.39         5.09 o                         
  10  -6   8          6.98          4.96         5.83 o                         
  -9  -5   8         21.92         30.06         4.87 o                         
  -8  -5   8         49.65         42.04         5.10 o                         
  -7  -5   8        231.11        228.06         9.97 o                         
  -6  -5   8        336.04        264.78        19.71 o                         
  -5  -5   8        754.44        705.72        21.19 o                         
  -4  -5   8          0.41          5.68         2.66 o                         
  -3  -5   8        476.47        451.22        17.04 o                         
  -2  -5   8         58.76         75.52         3.06 o                         
  -1  -5   8        318.55        323.25         7.33 o                         
   0  -5   8        116.52        129.38         3.38 o                         
   1  -5   8          0.32          2.25         1.51 o                         
   2  -5   8         53.52         64.26         3.55 o                         
   3  -5   8       2648.80       2684.85        54.83 o                         
   4  -5   8         79.25         76.22         4.69 o                         
   5  -5   8        358.86        362.14         9.41 o                         
   6  -5   8        526.99        530.16        10.20 o                         
   7  -5   8          5.05          4.29         3.54 o                         
   8  -5   8          0.39          0.52         3.92 o                         
   9  -5   8        110.42        103.95        11.71 o                         
  10  -5   8         26.76         29.27         6.66 o                         
  -9  -4   8        235.19        224.45        10.62 o                         
  -8  -4   8          2.34         -0.21         3.24 o                         
  -7  -4   8        568.06        518.57        13.84 o                         
  -6  -4   8        269.05        262.73         7.96 o                         
  -5  -4   8        236.62        207.60         9.47 o                         
  -4  -4   8        158.77        167.81         4.43 o                         
  -3  -4   8        498.23        483.95         9.41 o                         
  -2  -4   8        751.19        796.82        10.89 o                         
  -1  -4   8         56.36         31.46         1.65 o                         
   0  -4   8        161.43        179.08         3.86 o                         
   1  -4   8        490.56        519.25         7.87 o                         
   2  -4   8        154.33        144.44         3.98 o                         
   3  -4   8        207.11        190.21         6.84 o                         
   4  -4   8       1809.91       1929.44        43.29 o                         
   5  -4   8        378.64        348.30         8.60 o                         
   6  -4   8        123.77        133.31        11.53 o                         
   7  -4   8        123.12        128.88         6.89 o                         
   8  -4   8          7.15         12.22         3.43 o                         
   9  -4   8        188.68        188.92        31.51 o                         
  10  -4   8          2.04          9.86         7.32 o                         
 -10  -3   8          1.38          0.90         4.59 o                         
  -9  -3   8          0.90         -0.43         3.04 o                         
  -8  -3   8          1.77          1.33         2.84 o                         
  -7  -3   8        371.35        361.27        10.47 o                         
  -6  -3   8          1.06          1.73         2.65 o                         
  -5  -3   8       1384.19       1362.47        27.62 o                         
  -4  -3   8         78.02         72.85         2.98 o                         
  -3  -3   8        500.23        482.49         7.45 o                         
  -2  -3   8        230.37        211.40         5.64 o                         
  -1  -3   8        241.88        202.70         3.53 o                         
   0  -3   8        273.08        289.79         4.56 o                         
   1  -3   8       1177.24       1174.99        25.41 o                         
   2  -3   8        720.50        679.83        12.11 o                         
   3  -3   8          0.09          0.10         1.43 o                         
   4  -3   8        284.98        275.70         7.94 o                         
   5  -3   8        215.15        197.89         7.94 o                         
   6  -3   8         50.34         45.24         6.59 o                         
   7  -3   8        397.45        404.13        14.06 o                         
   8  -3   8          0.65          0.20         4.36 o                         
   9  -3   8         67.43         63.15         8.59 o                         
  10  -3   8          6.05          3.41         5.67 o                         
 -10  -2   8         13.61         20.40         4.97 o                         
  -9  -2   8        277.70        265.96         9.06 o                         
  -8  -2   8         27.47         20.62         5.10 o                         
  -7  -2   8        182.86        159.41         7.54 o                         
  -6  -2   8          3.79          4.03         2.31 o                         
  -5  -2   8        252.29        247.83         6.95 o                         
  -4  -2   8         12.10          9.51         1.33 o                         
  -3  -2   8         47.09         37.66         1.79 o                         
  -2  -2   8        227.23        231.85         4.35 o                         
  -1  -2   8        104.59         90.97         3.87 o                         
   0  -2   8         37.37         51.38         1.70 o                         
   1  -2   8        988.52        967.67        16.78 o                         
   2  -2   8          6.03          7.51         1.48 o                         
   3  -2   8       3741.86       3874.89        34.58 o                         
   4  -2   8        179.46        196.97         6.64 o                         
   5  -2   8          0.03         -1.61         2.34 o                         
   6  -2   8        331.32        346.49        13.20 o                         
   7  -2   8        510.55        491.52        16.32 o                         
   8  -2   8          6.29          2.18         3.87 o                         
   9  -2   8        257.43        259.30        34.17 o                         
  10  -2   8         20.71         23.95         6.56 o                         
 -10  -1   8          3.31         -0.72         6.12 o                         
  -9  -1   8        219.33        237.50        13.32 o                         
  -8  -1   8          7.13         16.36         3.20 o                         
  -7  -1   8       1325.48       1183.94        29.81 o                         
  -6  -1   8        952.03        907.20        16.69 o                         
  -5  -1   8        281.64        270.28         8.27 o                         
  -4  -1   8         29.72         33.31         2.08 o                         
  -3  -1   8        622.14        562.68         7.15 o                         
  -2  -1   8        225.21        244.13         4.10 o                         
  -1  -1   8          0.19          3.46         1.25 o                         
   0  -1   8         70.22         73.93         2.23 o                         
   1  -1   8        135.38        133.97         5.09 o                         
   2  -1   8        775.90        772.91        16.17 o                         
   3  -1   8       3085.32       3192.97        53.91 o                         
   4  -1   8          1.45          2.81         1.88 o                         
   5  -1   8       2019.65       2058.48        59.56 o                         
   6  -1   8          5.66          3.32         5.31 o                         
   7  -1   8          7.99          0.33         4.41 o                         
   8  -1   8         28.01         17.57         5.41 o                         
   9  -1   8         44.90         44.61         5.23 o                         
  10  -1   8          1.07         -1.24         4.75 o                         
 -11   0   8          0.07          4.01         4.48 o                         
 -10   0   8          3.59         -0.47         3.81 o                         
  -9   0   8        450.07        471.33        30.54 o                         
  -8   0   8        108.57         92.07         5.34 o                         
  -7   0   8          8.21         13.29         2.25 o                         
  -6   0   8        416.88        411.50        14.47 o                         
  -5   0   8        702.86        686.10        18.07 o                         
  -4   0   8         27.78         23.29         1.97 o                         
  -3   0   8        210.56        212.71         4.93 o                         
  -2   0   8       1483.96       1584.70        16.49 o                         
  -1   0   8          4.40         16.25         1.33 o                         
   0   0   8        577.54        624.00         6.55 o                         
   1   0   8       2314.94       2312.99        60.24 o                         
   2   0   8          9.64          5.40         1.89 o                         
   3   0   8        124.38        158.09         9.73 o                         
   4   0   8          0.90         -2.25         2.25 o                         
   5   0   8        411.73        380.54        11.78 o                         
   6   0   8          0.12          0.58         3.28 o                         
   7   0   8        140.19        142.83         9.24 o                         
   8   0   8         13.97         18.22         5.21 o                         
   9   0   8         48.83         62.65         6.49 o                         
 -11   1   8        174.67        201.64        12.50 o                         
 -10   1   8          2.98         -2.70         6.98 o                         
  -9   1   8        287.57        290.49        11.31 o                         
  -8   1   8        147.05        150.86         7.74 o                         
  -7   1   8         38.49         27.03         2.92 o                         
  -6   1   8         57.65         47.91         3.43 o                         
  -5   1   8          0.14         -0.02         1.67 o                         
  -4   1   8        418.48        354.23        11.83 o                         
  -3   1   8         21.80          9.72         1.61 o                         
  -2   1   8        219.28        237.57         6.07 o                         
  -1   1   8        157.57        148.91         3.72 o                         
   0   1   8        280.36        321.87         7.33 o                         
   1   1   8       2033.09       2196.37        25.65 o                         
   2   1   8        131.71        144.29         7.20 o                         
   3   1   8        873.72        885.86        20.16 o                         
   4   1   8        250.21        247.69        10.71 o                         
   5   1   8         82.14         81.21         5.23 o                         
   6   1   8        418.12        410.12        15.15 o                         
   7   1   8        147.23        147.78         7.63 o                         
   8   1   8        360.12        383.75        14.81 o                         
   9   1   8        193.71        181.87        13.25 o                         
 -11   2   8          0.12          2.96         5.57 o                         
 -10   2   8         51.08         45.86         5.30 o                         
  -9   2   8        232.54        245.53         8.84 o                         
  -8   2   8         58.03         49.00         8.28 o                         
  -7   2   8       1424.31       1435.18        29.30 o                         
  -6   2   8        153.35        146.81         5.59 o                         
  -5   2   8       2095.89       1988.47        41.36 o                         
  -4   2   8          6.51         12.12         1.95 o                         
  -3   2   8       1237.17       1139.56        20.43 o                         
  -2   2   8        448.23        411.21         7.92 o                         
  -1   2   8       1546.76       1605.25        21.17 o                         
   0   2   8        518.35        582.60        21.25 o                         
   1   2   8        199.69        229.08        11.04 o                         
   2   2   8        180.71        185.32         8.61 o                         
   3   2   8       1073.22       1005.10        44.36 o                         
   4   2   8        514.17        536.14        12.24 o                         
   5   2   8       1132.66       1142.75        17.23 o                         
   6   2   8         45.12         36.67         6.32 o                         
   7   2   8        250.32        259.36        15.19 o                         
   8   2   8        170.32        168.05        20.45 o                         
 -11   3   8         54.96         43.83         6.88 o                         
 -10   3   8        137.40        141.50         8.56 o                         
  -9   3   8         48.51         60.99         6.61 o                         
  -8   3   8        102.95         96.67        10.93 o                         
  -7   3   8         75.93         87.29         6.34 o                         
  -6   3   8       1533.26       1569.44        25.25 o                         
  -5   3   8         92.49         79.30         3.45 o                         
  -4   3   8        117.15        131.58         4.73 o                         
  -3   3   8         28.62         36.90         2.15 o                         
  -2   3   8         17.34         25.50         2.50 o                         
  -1   3   8          9.62         13.67         2.55 o                         
   0   3   8        185.88        189.65         8.41 o                         
   1   3   8         60.64         58.71         4.17 o                         
   2   3   8        185.64        184.74        27.40 o                         
   3   3   8         21.10         21.87         4.46 o                         
   4   3   8       1380.36       1423.36        23.99 o                         
   5   3   8        170.74        164.77         8.97 o                         
   6   3   8         21.75         23.41         7.77 o                         
   7   3   8         26.05         17.68        10.42 o                         
   8   3   8          0.66          2.41         5.30 o                         
 -11   4   8        156.95        166.48        11.61 o                         
 -10   4   8          0.34          6.14         4.48 o                         
  -9   4   8        338.78        360.19        25.28 o                         
  -8   4   8          1.19         -0.59         5.39 o                         
  -7   4   8       2247.81       2212.25        26.28 o                         
  -6   4   8          1.35          1.99         2.02 o                         
  -5   4   8        362.08        346.76         8.09 o                         
  -4   4   8          2.27          8.19         1.94 o                         
  -3   4   8        443.37        454.31         8.64 o                         
  -2   4   8          0.78          3.84         2.36 o                         
  -1   4   8         11.19         10.96         3.14 o                         
   0   4   8        282.26        287.00        16.78 o                         
   1   4   8         91.81         88.87         5.62 o                         
   2   4   8        893.39        898.47        55.82 o                         
   3   4   8       3167.94       3223.90        38.65 o                         
   4   4   8        177.81        169.82        15.37 o                         
   5   4   8          6.60          7.75         2.99 o                         
   6   4   8        170.49        171.64         9.65 o                         
   7   4   8         57.44         53.72         7.04 o                         
 -10   5   8         24.21         18.50         4.86 o                         
  -9   5   8         87.50        103.33         6.58 o                         
  -8   5   8        287.77        304.10         9.21 o                         
  -7   5   8        463.40        472.10        15.88 o                         
  -6   5   8         50.46         52.57         3.58 o                         
  -5   5   8          7.27          9.26         1.93 o                         
  -4   5   8        426.97        370.57        15.22 o                         
  -3   5   8         43.82         60.84         4.22 o                         
  -2   5   8        463.34        436.50        41.52 o                         
  -1   5   8         44.85         41.53         4.25 o                         
   0   5   8        107.23         97.30         5.82 o                         
   1   5   8        141.59        121.55         6.47 o                         
   2   5   8        418.10        451.18        15.24 o                         
   3   5   8        298.18        277.16        11.09 o                         
   4   5   8        282.31        267.53        14.85 o                         
   5   5   8         73.00         65.02         4.27 o                         
   6   5   8          1.30          2.09         5.06 o                         
 -10   6   8          0.26         -4.77         4.77 o                         
  -9   6   8          0.05         -0.14         5.75 o                         
  -8   6   8          0.01          2.33         3.80 o                         
  -7   6   8         50.08         52.22        11.43 o                         
  -6   6   8        190.30        174.72        10.36 o                         
  -5   6   8         49.37         51.18         3.44 o                         
  -4   6   8        354.30        296.35         8.08 o                         
  -3   6   8         40.22         49.13         4.31 o                         
  -2   6   8        364.57        369.47        10.41 o                         
  -1   6   8        518.42        504.82        18.46 o                         
   0   6   8        519.71        524.83        18.03 o                         
   1   6   8        492.61        465.00        14.04 o                         
   2   6   8         91.49         79.22         6.36 o                         
   3   6   8         10.89         14.83         5.03 o                         
   4   6   8        106.07         97.08        11.40 o                         
   5   6   8          1.79          3.92         3.70 o                         
 -10   7   8         39.57         35.96        12.52 o                         
  -9   7   8        242.13        240.80        11.02 o                         
  -8   7   8         17.09          2.41         4.52 o                         
  -7   7   8         14.70         14.05         5.76 o                         
  -6   7   8          1.03          0.63         6.66 o                         
  -5   7   8         83.59         94.10         4.86 o                         
  -4   7   8        974.89        906.32        23.87 o                         
  -3   7   8        143.68        138.13         5.38 o                         
  -2   7   8        128.07        137.40         6.27 o                         
  -1   7   8          0.43         -1.18         3.14 o                         
   0   7   8         30.55         40.60         5.76 o                         
   1   7   8        380.02        330.24        12.94 o                         
   2   7   8        167.02        174.26        11.11 o                         
   3   7   8        342.93        306.21        17.25 o                         
   4   7   8        156.91        154.64        12.93 o                         
  -9   8   8        250.76        241.38        12.62 o                         
  -8   8   8         32.62         16.39         7.65 o                         
  -7   8   8         35.30         35.08         6.64 o                         
  -6   8   8         61.76         46.49         7.58 o                         
  -5   8   8          5.47          8.84         3.89 o                         
  -4   8   8         98.12        103.14         7.78 o                         
  -3   8   8         51.27         41.70         4.67 o                         
  -2   8   8        101.59         99.76         5.60 o                         
  -1   8   8          6.30          3.77         3.48 o                         
   0   8   8         25.03         21.95         5.98 o                         
   1   8   8        126.81        122.95        10.97 o                         
   2   8   8        360.60        299.96        17.82 o                         
   3   8   8         11.39          2.94         5.51 o                         
  -7   9   8          3.25          4.60         6.17 o                         
  -6   9   8        154.14        139.08        12.04 o                         
  -5   9   8          0.17         -3.14         3.14 o                         
  -4   9   8         32.62         38.39         4.81 o                         
  -3   9   8         24.49         33.30         4.30 o                         
  -2   9   8        661.50        741.13        20.46 o                         
  -1   9   8         32.98         34.11         3.91 o                         
   0   9   8         14.68         21.48         4.96 o                         
   1   9   8         26.82         31.46         4.68 o                         
  -5  10   8         37.14         38.91         6.90 o                         
  -4  10   8        272.44        279.26        13.37 o                         
  -3  10   8         18.01         33.52         4.77 o                         
  -1 -12   9         40.77         44.72        10.28 o                         
   0 -12   9         21.16         23.69         7.03 o                         
   1 -12   9        121.10        133.74         8.79 o                         
   2 -12   9          0.79          0.06         5.88 o                         
   3 -12   9        282.69        292.58        12.80 o                         
   4 -12   9         53.94         65.59         5.52 o                         
   5 -12   9         27.75         30.05         4.52 o                         
   6 -12   9         33.12         39.38         5.42 o                         
   7 -12   9        264.04        232.65        17.47 o                         
  -3 -11   9        545.23        595.97        23.78 o                         
  -2 -11   9         21.48         20.26         6.07 o                         
  -1 -11   9          5.28          8.11         3.41 o                         
   0 -11   9         37.18         40.29         5.44 o                         
   1 -11   9        135.81        130.62         6.48 o                         
   2 -11   9        610.27        594.49        13.53 o                         
   3 -11   9        433.01        456.04        34.93 o                         
   4 -11   9          0.29         -0.53         5.12 o                         
   5 -11   9         39.68         40.61         4.96 o                         
   6 -11   9         11.95         14.73         4.29 o                         
   7 -11   9        132.80        122.17         9.76 o                         
   8 -11   9          1.01          4.03         8.17 o                         
  -4 -10   9         10.11         10.70         4.11 o                         
  -3 -10   9         54.58         68.81         5.41 o                         
  -2 -10   9          2.64          5.52         3.75 o                         
  -1 -10   9        426.71        469.54        17.28 o                         
   0 -10   9          1.95          1.10         3.43 o                         
   1 -10   9        254.48        269.29         9.05 o                         
   2 -10   9         19.57         18.86         2.80 o                         
   3 -10   9         42.79         47.10         4.40 o                         
   4 -10   9         16.23         14.06         3.76 o                         
   5 -10   9        749.09        714.21        21.16 o                         
   6 -10   9        196.57        173.68         9.05 o                         
   7 -10   9        160.89        156.51         9.25 o                         
   8 -10   9         16.01         17.06         4.43 o                         
   9 -10   9          0.14          2.18         5.17 o                         
  -5  -9   9        365.42        396.59        11.94 o                         
  -4  -9   9         94.00        100.87         8.91 o                         
  -3  -9   9        129.25        124.66         6.77 o                         
  -2  -9   9        441.11        438.38        11.31 o                         
  -1  -9   9         68.73         76.60         4.45 o                         
   0  -9   9         12.23         18.06         4.21 o                         
   1  -9   9        616.76        682.36        12.09 o                         
   2  -9   9          5.41          2.42         3.44 o                         
   3  -9   9        147.23        144.98         8.62 o                         
   4  -9   9         42.38         50.31         3.35 o                         
   5  -9   9        451.10        456.15        13.93 o                         
   6  -9   9         52.95         53.46         5.70 o                         
   7  -9   9        408.67        404.39        12.58 o                         
   8  -9   9          7.49          7.69         4.37 o                         
   9  -9   9         12.85         13.77         4.57 o                         
  -6  -8   9         15.70         17.77         4.43 o                         
  -5  -8   9         84.87         92.30         4.89 o                         
  -4  -8   9         55.37         61.69         4.86 o                         
  -3  -8   9        352.23        401.55        11.35 o                         
  -2  -8   9        111.37        105.19         5.03 o                         
  -1  -8   9         34.73         34.25         3.92 o                         
   0  -8   9          1.57          2.29         2.61 o                         
   1  -8   9        185.81        170.20         6.51 o                         
   2  -8   9          7.96          6.36         1.80 o                         
   3  -8   9       1485.45       1512.64        17.81 o                         
   4  -8   9          6.50          2.06         2.53 o                         
   5  -8   9          6.85         10.52         2.42 o                         
   6  -8   9        243.19        249.58        12.43 o                         
   7  -8   9        354.24        327.05        13.95 o                         
   8  -8   9        676.20        656.14        26.35 o                         
   9  -8   9          9.18         15.13         5.49 o                         
  10  -8   9          0.00         -3.81         5.35 o                         
  -7  -7   9        152.93        153.54         8.00 o                         
  -6  -7   9          0.10         -2.00         3.30 o                         
  -5  -7   9          2.31          0.06         3.26 o                         
  -4  -7   9       1181.53       1194.69        21.36 o                         
  -3  -7   9         56.36         59.78         3.59 o                         
  -2  -7   9        844.11        794.98        14.12 o                         
  -1  -7   9        480.75        465.29        13.29 o                         
   0  -7   9         22.54         17.32         2.41 o                         
   1  -7   9         79.35         79.46         4.70 o                         
   2  -7   9        194.97        220.77         6.75 o                         
   3  -7   9        281.55        292.38        11.42 o                         
   4  -7   9          0.71          0.07         2.49 o                         
   5  -7   9        473.48        455.17        10.28 o                         
   6  -7   9         18.07         19.13         2.91 o                         
   7  -7   9         60.03         53.77         4.06 o                         
   8  -7   9         96.76        102.66         6.28 o                         
   9  -7   9        124.22        111.19        10.03 o                         
  10  -7   9         11.46         10.25         7.42 o                         
  -8  -6   9         15.73         13.86         4.06 o                         
  -7  -6   9         20.97         13.58         3.48 o                         
  -6  -6   9         20.74         19.74         3.20 o                         
  -5  -6   9        419.55        445.69        10.94 o                         
  -4  -6   9        231.26        236.72        10.43 o                         
  -3  -6   9        757.97        738.01        16.31 o                         
  -2  -6   9        235.14        227.33        10.95 o                         
  -1  -6   9        782.00        749.38        19.00 o                         
   0  -6   9        107.13        108.17         3.74 o                         
   1  -6   9       1099.34       1070.19        24.29 o                         
   2  -6   9        374.08        343.14         7.45 o                         
   3  -6   9          1.70          2.44         1.82 o                         
   4  -6   9          0.44         -0.37         2.08 o                         
   5  -6   9       1614.02       1594.22        52.48 o                         
   6  -6   9       4221.95       4481.84        73.06 o                         
   7  -6   9       1181.62       1201.10        24.47 o                         
   8  -6   9          0.08          5.45         4.49 o                         
   9  -6   9          3.38          9.12         5.73 o                         
  10  -6   9         69.84         64.66         9.58 o                         
  -9  -5   9        133.06        125.44         9.91 o                         
  -8  -5   9          0.70          3.85         4.03 o                         
  -7  -5   9         87.17         88.32         6.19 o                         
  -6  -5   9         19.80         22.26         3.64 o                         
  -5  -5   9         28.71         31.80         2.83 o                         
  -4  -5   9        904.04        851.68        18.07 o                         
  -3  -5   9       1235.84       1151.30        17.62 o                         
  -2  -5   9         54.27         51.75         2.50 o                         
  -1  -5   9          2.78          6.42         1.73 o                         
   0  -5   9        272.59        281.44         7.87 o                         
   1  -5   9        648.06        638.19        10.11 o                         
   2  -5   9         10.55          7.97         1.43 o                         
   3  -5   9        377.02        356.59        10.79 o                         
   4  -5   9        153.82        164.32         6.30 o                         
   5  -5   9         42.66         33.16         3.12 o                         
   6  -5   9        779.54        796.71        18.69 o                         
   7  -5   9         25.39         21.12         3.65 o                         
   8  -5   9         70.48         82.90         7.64 o                         
   9  -5   9          8.69          3.48         5.12 o                         
  10  -5   9         64.19         66.41         8.38 o                         
  -9  -4   9         56.58         44.33         7.63 o                         
  -8  -4   9        175.89        173.85        11.14 o                         
  -7  -4   9        130.23        121.74         6.84 o                         
  -6  -4   9          0.06          2.09         2.20 o                         
  -5  -4   9        144.93        121.16         4.42 o                         
  -4  -4   9        255.26        237.66         5.78 o                         
  -3  -4   9         34.12         33.00         2.20 o                         
  -2  -4   9        663.23        645.60         9.62 o                         
  -1  -4   9         73.00         56.11         2.06 o                         
   0  -4   9        107.40         93.30         3.07 o                         
   1  -4   9         12.91         16.10         1.72 o                         
   2  -4   9        294.16        305.05         8.21 o                         
   3  -4   9       1115.80       1097.34        31.06 o                         
   4  -4   9        923.92       1057.55        17.84 o                         
   5  -4   9        770.29        760.14        20.88 o                         
   6  -4   9          5.02          3.86         3.12 o                         
   7  -4   9         95.15         98.69         6.42 o                         
   8  -4   9        275.50        288.24        11.67 o                         
   9  -4   9         43.70         54.13         6.62 o                         
  10  -4   9        113.74         87.99        12.48 o                         
 -10  -3   9          3.65          6.49         4.79 o                         
  -9  -3   9        239.51        261.37        20.07 o                         
  -8  -3   9          0.04          0.42         3.01 o                         
  -7  -3   9         97.20         89.32        10.36 o                         
  -6  -3   9         57.23         56.11         3.64 o                         
  -5  -3   9       1039.79       1032.77        20.92 o                         
  -4  -3   9        843.50        778.09        26.69 o                         
  -3  -3   9          2.00          2.75         1.80 o                         
  -2  -3   9          1.52          3.24         1.42 o                         
  -1  -3   9          2.87          9.95         1.35 o                         
   0  -3   9        721.62        701.17        17.95 o                         
   1  -3   9       3629.22       3559.63        41.28 o                         
   2  -3   9       1666.35       1630.92        40.48 o                         
   3  -3   9         15.14         13.81         1.99 o                         
   4  -3   9       1266.84       1295.34        25.36 o                         
   5  -3   9         72.06         55.11         8.54 o                         
   6  -3   9       1104.91       1053.68        20.04 o                         
   7  -3   9        114.01        114.93        11.15 o                         
   8  -3   9        210.61        221.60        10.15 o                         
   9  -3   9          0.51          2.05         4.80 o                         
  10  -3   9         57.46         51.97         7.62 o                         
 -10  -2   9        114.51        123.53         8.94 o                         
  -9  -2   9        461.25        468.38        24.36 o                         
  -8  -2   9         65.60         69.61         4.77 o                         
  -7  -2   9         67.69         64.39         3.49 o                         
  -6  -2   9         46.26         48.14         2.82 o                         
  -5  -2   9       2025.32       2009.06        19.66 o                         
  -4  -2   9       1248.39       1018.01        37.83 o                         
  -3  -2   9        362.70        290.15        12.08 o                         
  -2  -2   9        455.72        440.23        11.09 o                         
  -1  -2   9        948.70        974.48         9.39 o                         
   0  -2   9        149.56        174.18         4.10 o                         
   1  -2   9       2568.27       2481.20        35.46 o                         
   2  -2   9         13.09         15.79         2.58 o                         
   3  -2   9        134.52        131.53         6.42 o                         
   4  -2   9        244.38        248.73         8.17 o                         
   5  -2   9         13.76         10.86         3.18 o                         
   6  -2   9        103.18        122.71         6.81 o                         
   7  -2   9         28.10         19.94         4.13 o                         
   8  -2   9        373.80        384.80        14.64 o                         
   9  -2   9         33.99         29.02         6.07 o                         
  10  -2   9         88.49         98.64        10.55 o                         
 -10  -1   9          6.13          0.96         6.10 o                         
  -9  -1   9         28.51         26.46         7.87 o                         
  -8  -1   9        179.44        170.38        10.19 o                         
  -7  -1   9         17.10         24.19         3.16 o                         
  -6  -1   9       1129.54       1014.63        30.03 o                         
  -5  -1   9          8.72          6.04         1.78 o                         
  -4  -1   9          1.73          0.21         2.22 o                         
  -3  -1   9         40.33         48.67         2.86 o                         
  -2  -1   9        616.34        634.85         9.20 o                         
  -1  -1   9       3529.91       3706.21        51.11 o                         
   0  -1   9        737.06        754.68         9.60 o                         
   1  -1   9          3.74          1.74         1.43 o                         
   2  -1   9        175.03        170.32        10.48 o                         
   3  -1   9        422.83        381.51        14.91 o                         
   4  -1   9        129.79         96.66        11.38 o                         
   5  -1   9        559.37        533.65        25.18 o                         
   6  -1   9         43.38         45.49         8.96 o                         
   7  -1   9        111.64         96.61         7.23 o                         
   8  -1   9         31.49         30.93         8.22 o                         
   9  -1   9        146.20        163.59        11.69 o                         
 -10   0   9         16.83         10.47         4.57 o                         
  -9   0   9        131.06        127.08         7.87 o                         
  -8   0   9         44.16         33.65         5.07 o                         
  -7   0   9       1979.66       1844.15        73.89 o                         
  -6   0   9        422.02        426.80        11.07 o                         
  -5   0   9        494.50        448.39        16.48 o                         
  -4   0   9        711.63        718.41        12.38 o                         
  -3   0   9        684.85        701.48        23.75 o                         
  -2   0   9          3.16          5.59         1.58 o                         
  -1   0   9        834.96        862.65        15.87 o                         
   0   0   9        484.69        508.46         8.57 o                         
   1   0   9       2230.17       2298.68        60.68 o                         
   2   0   9       1299.89       1344.88        31.82 o                         
   3   0   9          4.70          4.39         3.87 o                         
   4   0   9          0.59          1.71         4.63 o                         
   5   0   9         10.74         10.69         3.34 o                         
   6   0   9        272.66        287.19        11.42 o                         
   7   0   9          1.55         -1.62         3.30 o                         
   8   0   9          1.21          4.17         4.73 o                         
   9   0   9        230.47        206.59        12.31 o                         
 -11   1   9         26.28         23.31         5.92 o                         
 -10   1   9        414.36        448.93        20.87 o                         
  -9   1   9         93.46         97.30         6.72 o                         
  -8   1   9        226.32        229.52         9.98 o                         
  -7   1   9         70.88         66.80         7.83 o                         
  -6   1   9        735.70        710.82        16.68 o                         
  -5   1   9         50.64         48.78         3.28 o                         
  -4   1   9          4.58          8.68         1.90 o                         
  -3   1   9         33.94         34.48         2.45 o                         
  -2   1   9        237.98        243.00         5.92 o                         
  -1   1   9        205.70        203.35         5.35 o                         
   0   1   9       1183.98       1183.28        28.06 o                         
   1   1   9        122.32        113.61         5.48 o                         
   2   1   9         47.80         40.94         5.48 o                         
   3   1   9        560.51        536.73        16.22 o                         
   4   1   9        178.52        185.52        12.68 o                         
   5   1   9          8.27         16.02         2.87 o                         
   6   1   9         61.34         56.60         5.51 o                         
   7   1   9          0.22          2.55         4.72 o                         
   8   1   9          8.29          1.15         5.02 o                         
   9   1   9         31.66         38.10         6.41 o                         
 -11   2   9          0.01          0.32         4.66 o                         
 -10   2   9         10.97         16.07         5.58 o                         
  -9   2   9        173.38        167.97        10.33 o                         
  -8   2   9        186.51        200.40        19.72 o                         
  -7   2   9        466.34        453.10        14.59 o                         
  -6   2   9        422.02        397.49        17.73 o                         
  -5   2   9        591.18        539.19        13.83 o                         
  -4   2   9        196.90        158.45         5.17 o                         
  -3   2   9        644.34        657.87        20.04 o                         
  -2   2   9        815.22        897.38        12.80 o                         
  -1   2   9       1123.91       1170.51        22.74 o                         
   0   2   9        178.27        184.35         6.99 o                         
   1   2   9         79.31         79.36         4.90 o                         
   2   2   9         81.10         82.82         5.86 o                         
   3   2   9        205.22        214.83         9.71 o                         
   4   2   9        500.84        472.78        18.63 o                         
   5   2   9         26.76         26.80         4.56 o                         
   6   2   9         50.75         63.93        13.69 o                         
   7   2   9         48.68         58.69        12.47 o                         
   8   2   9        108.80        114.79         9.23 o                         
 -11   3   9        603.77        647.68        27.93 o                         
 -10   3   9        177.00        179.37        11.09 o                         
  -9   3   9          0.77         -2.30         4.81 o                         
  -8   3   9         17.93         22.47         3.68 o                         
  -7   3   9          6.61          3.78         2.29 o                         
  -6   3   9         13.80         14.68         2.82 o                         
  -5   3   9         22.48         26.16         2.46 o                         
  -4   3   9         33.74         27.85         3.45 o                         
  -3   3   9         18.58         24.40         2.24 o                         
  -2   3   9         15.93         11.58         2.23 o                         
  -1   3   9         15.07         11.41         2.68 o                         
   0   3   9         26.24         21.34         2.76 o                         
   1   3   9         23.61         30.69         4.05 o                         
   2   3   9        191.01        204.15         9.84 o                         
   3   3   9         17.84         17.77         3.78 o                         
   4   3   9          0.07         -3.48         4.35 o                         
   5   3   9         24.91         24.02         3.37 o                         
   6   3   9        104.49        105.16         7.70 o                         
   7   3   9         16.07          6.92         4.79 o                         
 -10   4   9         77.74         87.40         7.48 o                         
  -9   4   9        115.35        106.10         5.41 o                         
  -8   4   9         39.79         40.34         4.46 o                         
  -7   4   9          8.84          7.79         2.95 o                         
  -6   4   9         24.92         18.68         2.58 o                         
  -5   4   9        484.41        454.28        11.01 o                         
  -4   4   9        149.14        137.32         6.25 o                         
  -3   4   9        675.48        630.70        20.17 o                         
  -2   4   9        577.51        501.62        19.72 o                         
  -1   4   9        272.61        278.49         9.48 o                         
   0   4   9       1749.94       1690.85        21.66 o                         
   1   4   9         38.69         29.73         6.56 o                         
   2   4   9        397.76        407.30        13.74 o                         
   3   4   9          0.69          3.93         4.34 o                         
   4   4   9        455.36        483.72        15.41 o                         
   5   4   9         33.54         44.17         4.36 o                         
   6   4   9        345.33        341.80        15.75 o                         
   7   4   9         16.09         24.60         5.45 o                         
 -10   5   9         18.57          6.25         4.23 o                         
  -9   5   9          0.08          4.81         3.66 o                         
  -8   5   9         96.90        111.15         5.68 o                         
  -7   5   9          5.71          8.67         2.92 o                         
  -6   5   9         13.73         13.97         3.89 o                         
  -5   5   9         23.60         31.09         2.67 o                         
  -4   5   9         54.93         51.93         3.95 o                         
  -3   5   9        527.08        589.16        12.94 o                         
  -2   5   9         13.18         13.25         3.24 o                         
  -1   5   9          1.27          2.34         4.72 o                         
   0   5   9        733.93        739.26        28.20 o                         
   1   5   9         48.29         41.57         4.45 o                         
   2   5   9        105.34         99.50         6.47 o                         
   3   5   9         58.84         51.98         6.70 o                         
   4   5   9         22.77         30.46         5.05 o                         
   5   5   9          3.17          2.75         3.16 o                         
   6   5   9          0.74         -4.19         5.97 o                         
 -10   6   9         21.16         30.44         6.15 o                         
  -9   6   9          6.57          5.64         4.69 o                         
  -8   6   9         15.83         15.43         4.68 o                         
  -7   6   9          1.11         -0.26         4.83 o                         
  -6   6   9         29.09         45.75         7.21 o                         
  -5   6   9         96.71         99.18         5.87 o                         
  -4   6   9        520.49        504.32        15.16 o                         
  -3   6   9          2.71          1.86         3.19 o                         
  -2   6   9        586.82        581.55        13.32 o                         
  -1   6   9          7.04         11.00         5.32 o                         
   0   6   9        426.38        440.30        15.82 o                         
   1   6   9         20.04         20.45         3.47 o                         
   2   6   9          0.12         -3.53         3.98 o                         
   3   6   9          4.33          8.19         4.30 o                         
   4   6   9        285.85        262.14        12.96 o                         
   5   6   9          5.78          9.08         3.53 o                         
  -9   7   9         23.05         28.21         4.62 o                         
  -8   7   9        331.50        322.85        19.15 o                         
  -7   7   9         20.51         23.38         7.71 o                         
  -6   7   9        294.04        295.31        12.71 o                         
  -5   7   9          1.05         -0.48         2.98 o                         
  -4   7   9        355.57        392.51        10.55 o                         
  -3   7   9         96.48         90.26         5.76 o                         
  -2   7   9        131.73        133.91         5.97 o                         
  -1   7   9          0.03         -0.69         3.56 o                         
   0   7   9          9.35         11.36         5.49 o                         
   1   7   9        146.75        152.37         9.25 o                         
   2   7   9        144.64        125.92         8.22 o                         
   3   7   9          0.56          6.44         5.41 o                         
  -8   8   9         74.98         81.59        10.83 o                         
  -7   8   9        267.83        308.43        16.89 o                         
  -6   8   9         24.62         18.24         5.06 o                         
  -5   8   9         49.32         58.12         7.38 o                         
  -4   8   9         49.02         47.80         5.04 o                         
  -3   8   9         55.00         56.88         5.26 o                         
  -2   8   9         80.30         85.90         5.29 o                         
  -1   8   9          7.19          9.92         3.72 o                         
   0   8   9        204.51        214.38        16.90 o                         
   1   8   9          0.02          0.80         5.17 o                         
   2   8   9         91.57        103.55        12.03 o                         
  -6   9   9          0.28          0.65         4.76 o                         
  -4   9   9         37.41         49.14         6.73 o                         
  -3   9   9          1.03          1.86         4.03 o                         
  -2   9   9         24.41         16.03         3.77 o                         
  -1   9   9        428.93        427.21        15.72 o                         
   0   9   9         30.32         28.67         5.11 o                         
  -1 -12  10         63.71         43.48         6.84 o                         
   0 -12  10         71.37         74.07         7.08 o                         
   1 -12  10        123.53        131.67         8.91 o                         
   2 -12  10         27.82         42.34         4.68 o                         
   3 -12  10          3.59          3.84         5.24 o                         
   4 -12  10         18.28         11.22         5.59 o                         
   5 -12  10         36.88         35.75         4.30 o                         
   6 -12  10         24.73         21.31         5.12 o                         
  -3 -11  10         48.05         55.47         5.36 o                         
  -2 -11  10         40.03         39.72         4.69 o                         
  -1 -11  10        103.10        107.31         6.43 o                         
   0 -11  10         23.88         29.77         3.86 o                         
   1 -11  10          2.94          4.48         3.80 o                         
   2 -11  10        188.05        199.80         8.50 o                         
   3 -11  10        215.61        224.27         9.49 o                         
   4 -11  10        168.26        158.79        11.26 o                         
   5 -11  10          0.08          0.83         2.67 o                         
   6 -11  10         78.87         63.08        13.44 o                         
   7 -11  10         10.97          9.66         3.80 o                         
   8 -11  10        128.47        118.32        12.50 o                         
  -4 -10  10         51.69         54.83         6.04 o                         
  -3 -10  10        193.90        210.66        14.18 o                         
  -2 -10  10         49.68         52.27         6.58 o                         
  -1 -10  10        350.18        351.95        10.70 o                         
   0 -10  10          3.32          0.29         2.98 o                         
   1 -10  10         39.44         37.95         3.77 o                         
   2 -10  10         61.64         64.94         4.53 o                         
   3 -10  10        524.51        531.14        15.41 o                         
   4 -10  10        102.72        109.77         6.71 o                         
   5 -10  10          0.59          4.52         3.84 o                         
   6 -10  10         34.26         37.80         8.48 o                         
   7 -10  10          7.31          4.16         3.33 o                         
   8 -10  10          0.19          2.89         4.33 o                         
  -5  -9  10         98.25        102.89         6.07 o                         
  -4  -9  10          0.01         -1.84         3.73 o                         
  -3  -9  10        145.38        153.36         7.82 o                         
  -2  -9  10         60.72         58.15         4.54 o                         
  -1  -9  10         69.57         72.80         4.94 o                         
   0  -9  10          0.97          6.99         2.42 o                         
   1  -9  10         45.56         50.25         4.06 o                         
   2  -9  10         41.49         40.28         3.55 o                         
   3  -9  10        264.29        241.41         9.43 o                         
   4  -9  10        223.51        218.41         6.42 o                         
   5  -9  10         54.41         61.02         4.67 o                         
   6  -9  10         14.54         18.35         3.08 o                         
   7  -9  10        225.11        227.21         8.24 o                         
   8  -9  10         37.56         27.83         4.02 o                         
   9  -9  10         18.46         26.20         5.34 o                         
  -6  -8  10        112.12        116.53        10.18 o                         
  -5  -8  10          7.64          3.33         3.07 o                         
  -4  -8  10         11.10         13.22         3.35 o                         
  -3  -8  10         50.52         63.91         5.54 o                         
  -2  -8  10        198.03        197.41         7.35 o                         
  -1  -8  10        503.93        472.74        15.72 o                         
   0  -8  10         14.05         14.86         2.65 o                         
   1  -8  10        367.01        350.55         9.52 o                         
   2  -8  10         74.59         71.65         3.76 o                         
   3  -8  10        229.23        226.59         7.51 o                         
   4  -8  10        324.13        338.32         9.50 o                         
   5  -8  10         22.83         15.36         2.83 o                         
   6  -8  10         14.54         11.56         2.67 o                         
   7  -8  10         44.36         42.88         4.70 o                         
   8  -8  10        285.03        231.23         8.20 o                         
   9  -8  10          0.29         -0.60         5.22 o                         
  -7  -7  10        516.80        501.22        16.59 o                         
  -6  -7  10          5.69          3.79         3.58 o                         
  -5  -7  10         81.84         86.95         5.43 o                         
  -4  -7  10        463.17        436.60        12.50 o                         
  -3  -7  10        427.23        431.50        11.95 o                         
  -2  -7  10          0.53         -0.44         2.39 o                         
  -1  -7  10        364.02        368.39        11.14 o                         
   0  -7  10        342.01        312.23        10.11 o                         
   1  -7  10        124.21        124.81         5.94 o                         
   2  -7  10          1.76          3.35         1.94 o                         
   3  -7  10        293.56        291.90         9.13 o                         
   4  -7  10        110.06        103.07         5.53 o                         
   5  -7  10        343.21        347.25        10.00 o                         
   6  -7  10          7.58          4.98         3.11 o                         
   7  -7  10         19.23         12.04         3.56 o                         
   8  -7  10        409.83        333.77        11.25 o                         
   9  -7  10          9.05          9.85         5.55 o                         
  10  -7  10        184.57        169.00        16.95 o                         
  -8  -6  10         45.94         58.14         7.91 o                         
  -7  -6  10          2.49          2.60         3.08 o                         
  -6  -6  10          4.56          5.58         3.68 o                         
  -5  -6  10          0.06          0.49         3.60 o                         
  -4  -6  10          2.22         -2.50         3.58 o                         
  -3  -6  10       1073.48       1066.87        16.67 o                         
  -2  -6  10         23.81         24.00         3.53 o                         
  -1  -6  10         56.13         53.84         2.76 o                         
   0  -6  10         94.76         75.74         3.07 o                         
   1  -6  10       1077.38       1032.77        20.77 o                         
   2  -6  10        114.67         99.35         4.85 o                         
   3  -6  10         21.26         20.58         2.58 o                         
   4  -6  10        131.17        137.59         6.86 o                         
   5  -6  10        943.05        901.81        12.75 o                         
   6  -6  10        165.18        163.31         9.98 o                         
   7  -6  10          5.75          1.01         2.94 o                         
   8  -6  10        137.64        128.16        14.70 o                         
   9  -6  10          5.38          6.84         5.14 o                         
  10  -6  10         12.16         16.58         7.56 o                         
  -8  -5  10         43.97         39.13         5.78 o                         
  -7  -5  10         23.31         29.91         4.30 o                         
  -6  -5  10        100.67         85.78         4.61 o                         
  -5  -5  10        226.33        227.96        12.69 o                         
  -4  -5  10          0.14          2.32         3.05 o                         
  -3  -5  10        525.15        514.02        11.67 o                         
  -2  -5  10          1.89          0.40         2.33 o                         
  -1  -5  10         50.66         54.20         2.41 o                         
   0  -5  10         50.00         48.62         2.10 o                         
   1  -5  10       1479.99       1540.11        32.51 o                         
   2  -5  10        836.13        854.29        22.47 o                         
   3  -5  10         29.40         24.37         2.70 o                         
   4  -5  10        224.64        197.88         7.43 o                         
   5  -5  10        246.51        251.82         7.95 o                         
   6  -5  10        561.26        564.25        15.96 o                         
   7  -5  10         85.62         80.77         5.38 o                         
   8  -5  10         90.70        115.66         7.48 o                         
   9  -5  10          7.38          8.25         5.03 o                         
  10  -5  10          4.14          2.42         7.39 o                         
  -9  -4  10         20.58         11.02         4.70 o                         
  -8  -4  10          1.38          1.48         3.07 o                         
  -7  -4  10         67.13         63.66         3.87 o                         
  -6  -4  10        226.11        204.41         5.52 o                         
  -5  -4  10         78.41         74.02         3.64 o                         
  -4  -4  10        117.31        108.16         4.45 o                         
  -3  -4  10        177.53        158.15         9.08 o                         
  -2  -4  10          2.13          2.86         1.64 o                         
  -1  -4  10        528.63        471.12        18.36 o                         
   0  -4  10        377.92        417.51        10.28 o                         
   1  -4  10         32.74         38.82         2.14 o                         
   2  -4  10          8.40          8.66         1.82 o                         
   3  -4  10        220.02        198.38         7.54 o                         
   4  -4  10        470.11        470.48        11.61 o                         
   5  -4  10          5.63         -1.69         3.69 o                         
   6  -4  10          7.05         10.08         5.28 o                         
   7  -4  10          0.81          2.87         3.02 o                         
   8  -4  10        211.36        234.32        13.61 o                         
   9  -4  10        109.89        100.53         7.70 o                         
  10  -4  10          6.98         -2.29         5.56 o                         
  -9  -3  10         30.23         37.87         4.20 o                         
  -8  -3  10          5.37          9.46         2.89 o                         
  -7  -3  10          6.25          9.10         2.06 o                         
  -6  -3  10          1.21         -0.92         1.95 o                         
  -5  -3  10        133.44        139.36         4.30 o                         
  -4  -3  10         91.26         95.52         3.55 o                         
  -3  -3  10        518.29        535.58         8.86 o                         
  -2  -3  10       1540.88       1555.02        20.68 o                         
  -1  -3  10       1097.04       1191.99        28.73 o                         
   0  -3  10       1563.05       1509.62        19.38 o                         
   1  -3  10          8.42          8.46         1.58 o                         
   2  -3  10          1.60          3.53         2.83 o                         
   3  -3  10          5.47          7.38         2.11 o                         
   4  -3  10        124.93        105.94         4.60 o                         
   5  -3  10         61.04         69.86         5.14 o                         
   6  -3  10        427.16        426.67        14.45 o                         
   7  -3  10         39.60         38.55         5.16 o                         
   8  -3  10         22.58         12.93         4.58 o                         
   9  -3  10         56.04         53.89         8.87 o                         
  10  -3  10        173.19        192.84        15.85 o                         
 -10  -2  10         12.07          7.04         5.13 o                         
  -9  -2  10        349.95        330.58        12.19 o                         
  -8  -2  10        144.91        125.01         5.62 o                         
  -7  -2  10         21.42         16.58         2.26 o                         
  -6  -2  10         66.32         72.57         5.82 o                         
  -5  -2  10        702.87        624.96        19.02 o                         
  -4  -2  10          1.99          0.85         2.34 o                         
  -3  -2  10        143.89        163.01         4.78 o                         
  -2  -2  10         14.75         21.98         1.51 o                         
  -1  -2  10        143.03        156.77         5.95 o                         
   0  -2  10        280.19        261.51         5.96 o                         
   1  -2  10        201.83        186.89         7.07 o                         
   2  -2  10       1001.09       1011.39        48.99 o                         
   3  -2  10          0.03         -1.11         2.86 o                         
   4  -2  10         77.20         84.71         4.45 o                         
   5  -2  10         17.99         19.31         3.47 o                         
   6  -2  10        194.99        233.48        23.02 o                         
   7  -2  10        220.73        192.31        12.11 o                         
   8  -2  10          8.38          7.38         4.08 o                         
   9  -2  10          4.43          7.29        12.57 o                         
 -10  -1  10          1.08         -0.06         5.61 o                         
  -9  -1  10          8.01          9.74         5.20 o                         
  -8  -1  10         12.99         17.76         2.47 o                         
  -7  -1  10        226.60        237.30         7.58 o                         
  -6  -1  10         31.25         26.38         3.23 o                         
  -5  -1  10        734.81        688.17        31.20 o                         
  -4  -1  10         71.22         86.11         3.89 o                         
  -3  -1  10        239.93        256.12         7.53 o                         
  -2  -1  10        936.39        889.88        22.27 o                         
  -1  -1  10        348.64        359.46         8.18 o                         
   0  -1  10        592.37        562.68        12.52 o                         
   1  -1  10          4.71          2.98         1.87 o                         
   2  -1  10          0.45          4.61         2.78 o                         
   3  -1  10          2.59         13.03         2.64 o                         
   4  -1  10       2360.95       2286.13       105.65 o                         
   5  -1  10        141.11        158.39         5.51 o                         
   6  -1  10          9.69         14.67         3.42 o                         
   7  -1  10          6.92          6.74         4.44 o                         
   8  -1  10         95.27         83.22         7.21 o                         
   9  -1  10          0.17         -3.11         4.71 o                         
 -10   0  10         69.47         88.44         7.53 o                         
  -9   0  10         75.51         82.13        16.27 o                         
  -8   0  10         16.84         18.50         3.71 o                         
  -7   0  10          0.10          0.87         2.76 o                         
  -6   0  10        592.95        531.73         9.11 o                         
  -5   0  10         45.80         48.34         3.42 o                         
  -4   0  10          2.13          0.58         1.93 o                         
  -3   0  10        289.38        274.60        11.43 o                         
  -2   0  10        846.93        806.52        32.00 o                         
  -1   0  10        434.21        438.31         9.28 o                         
   0   0  10       1041.31       1011.70        28.52 o                         
   1   0  10        258.11        212.26        12.52 o                         
   2   0  10        236.97        239.23        29.39 o                         
   3   0  10         43.86         53.77         4.43 o                         
   4   0  10        301.60        313.48        12.24 o                         
   5   0  10        116.86        110.49         5.26 o                         
   6   0  10          2.46         -1.73         4.21 o                         
   7   0  10          7.42          3.24         5.36 o                         
   8   0  10        121.75        109.54         8.60 o                         
   9   0  10         37.92         36.19        11.98 o                         
 -10   1  10        106.75        125.67         9.31 o                         
  -9   1  10         50.13         44.22         5.81 o                         
  -8   1  10         19.54         28.66         4.31 o                         
  -7   1  10        224.04        192.29         8.40 o                         
  -6   1  10          0.05          4.98         2.99 o                         
  -5   1  10        253.47        256.71         8.13 o                         
  -4   1  10        161.93        148.53         5.98 o                         
  -3   1  10         17.03         16.22         3.59 o                         
  -2   1  10        521.22        501.29        14.03 o                         
  -1   1  10         11.90          7.18         2.28 o                         
   0   1  10        113.09         88.17         4.70 o                         
   1   1  10        285.99        270.77        10.76 o                         
   2   1  10       1657.25       1698.49        73.68 o                         
   3   1  10          4.26         -0.45         3.02 o                         
   4   1  10        228.23        234.98        10.64 o                         
   5   1  10          1.38         -2.85         2.85 o                         
   6   1  10          1.24         -3.16         5.95 o                         
   7   1  10          0.12         -0.75         4.88 o                         
   8   1  10        202.92        201.01        11.15 o                         
 -10   2  10         85.40         84.25        11.15 o                         
  -9   2  10         24.71         28.92         4.46 o                         
  -8   2  10        210.86        240.59         7.11 o                         
  -7   2  10         42.56         42.73         3.24 o                         
  -6   2  10         81.03         75.50         3.71 o                         
  -5   2  10       1101.40       1034.66        15.50 o                         
  -4   2  10        195.79        176.75         6.70 o                         
  -3   2  10        102.36        101.15         4.90 o                         
  -2   2  10       1414.76       1454.93        35.53 o                         
  -1   2  10        135.96        121.59         5.05 o                         
   0   2  10        731.82        717.03        19.72 o                         
   1   2  10        401.71        341.57        39.57 o                         
   2   2  10        472.01        462.75        49.86 o                         
   3   2  10         57.03         60.94         7.19 o                         
   4   2  10         20.97         13.11         4.00 o                         
   5   2  10        487.13        496.23        13.59 o                         
   6   2  10          3.09          3.32         6.83 o                         
   7   2  10         46.84         30.53         4.74 o                         
   8   2  10        162.39        164.11        20.10 o                         
 -10   3  10        323.26        332.34        11.39 o                         
  -9   3  10         31.81         33.32         4.21 o                         
  -8   3  10        543.31        548.35        13.39 o                         
  -7   3  10          4.81          4.37         3.01 o                         
  -6   3  10        344.79        312.53         9.52 o                         
  -5   3  10        281.74        271.81         8.60 o                         
  -4   3  10        415.50        389.53        11.59 o                         
  -3   3  10         77.79         70.51         3.43 o                         
  -2   3  10        971.75        895.09        37.59 o                         
  -1   3  10        240.62        219.38        11.19 o                         
   0   3  10       3923.93       3915.68       136.37 o                         
   1   3  10          0.04         -1.20         5.08 o                         
   2   3  10         46.82         62.71         5.96 o                         
   3   3  10          0.84         -0.29         3.46 o                         
   4   3  10         19.34         16.14         4.33 o                         
   5   3  10          9.24          2.80         3.40 o                         
   6   3  10        325.11        314.60        25.31 o                         
   7   3  10         14.82         14.77         5.11 o                         
 -10   4  10          5.33          1.86         3.64 o                         
  -9   4  10         35.49         31.61         4.07 o                         
  -8   4  10          5.50          3.42         3.58 o                         
  -7   4  10         86.94         68.09         4.25 o                         
  -6   4  10         20.54         20.24         5.39 o                         
  -5   4  10         52.69         48.73         3.86 o                         
  -4   4  10         72.60         63.37         4.16 o                         
  -3   4  10          6.98          4.41         1.79 o                         
  -2   4  10        136.01        131.28         7.58 o                         
  -1   4  10        391.00        358.41        16.99 o                         
   0   4  10         19.92         17.55         3.56 o                         
   1   4  10         38.93         36.70         3.85 o                         
   2   4  10        200.47        196.63        13.41 o                         
   3   4  10        164.82        179.05         9.16 o                         
   4   4  10         70.70         65.75         5.79 o                         
   5   4  10        167.58        160.07         6.76 o                         
   6   4  10         35.55         51.40        10.41 o                         
 -10   5  10          0.33          6.12        10.81 o                         
  -9   5  10         15.96         19.58         4.46 o                         
  -8   5  10        532.60        537.63        15.46 o                         
  -7   5  10         40.68         30.75         4.15 o                         
  -6   5  10        127.25        124.51         6.60 o                         
  -5   5  10          0.18         -1.06         2.27 o                         
  -4   5  10        486.83        454.15        23.69 o                         
  -3   5  10          2.56          5.72         2.83 o                         
  -2   5  10       1635.53       1603.91        24.21 o                         
  -1   5  10        277.14        281.56        12.65 o                         
   0   5  10         52.72         52.18         6.85 o                         
   1   5  10         29.03         24.01         4.56 o                         
   2   5  10         16.99         10.54         4.40 o                         
   3   5  10         45.27         53.14         6.20 o                         
   4   5  10        182.63        157.78        17.09 o                         
   5   5  10        152.48        154.56         8.66 o                         
  -9   6  10          7.52          2.27         8.68 o                         
  -8   6  10        392.66        433.99        18.22 o                         
  -7   6  10        151.18        133.91         9.43 o                         
  -6   6  10         14.06         15.66         4.46 o                         
  -5   6  10          4.34          4.75         3.81 o                         
  -4   6  10          2.40          1.58         4.11 o                         
  -3   6  10         29.81         29.05         3.42 o                         
  -2   6  10        471.96        493.52        13.79 o                         
  -1   6  10         69.55         73.28         9.51 o                         
   0   6  10        502.55        533.04        34.03 o                         
   1   6  10          0.08         -3.42         3.42 o                         
   2   6  10        171.54        170.05         9.74 o                         
   3   6  10         34.23         19.81         5.05 o                         
   4   6  10         49.55         54.60         6.67 o                         
  -8   7  10         10.30          2.27         6.10 o                         
  -7   7  10          4.47          0.97         6.09 o                         
  -6   7  10         84.33         66.74         7.26 o                         
  -5   7  10          6.23          1.46         3.68 o                         
  -4   7  10        277.55        293.93        19.86 o                         
  -3   7  10        247.00        211.60        23.92 o                         
  -2   7  10        230.04        240.31        12.28 o                         
  -1   7  10         59.34         63.68         9.09 o                         
   0   7  10         10.46          7.34         9.15 o                         
   1   7  10          0.48          3.92         5.85 o                         
   2   7  10        262.47        250.46        11.21 o                         
   3   7  10          1.18         -1.12         6.17 o                         
  -7   8  10          1.85         -5.19         6.15 o                         
  -6   8  10          0.03          2.17         5.77 o                         
  -5   8  10          4.75         18.98         4.67 o                         
  -4   8  10        193.40        200.28        11.40 o                         
  -3   8  10          0.77          3.11         5.27 o                         
  -2   8  10        166.63        171.06        13.82 o                         
  -1   8  10         70.08         63.73         8.22 o                         
   0   8  10         61.33         47.49         8.09 o                         
   1   8  10          4.63          4.04         5.55 o                         
  -5   9  10         43.52         33.81         6.31 o                         
  -4   9  10         55.39         49.58         7.15 o                         
  -3   9  10        166.94        173.85        11.29 o                         
  -2   9  10          1.14          3.36         4.75 o                         
   0 -12  11        125.04        136.53        12.76 o                         
   1 -12  11         30.34         32.49         8.50 o                         
   2 -12  11        286.95        315.37        21.42 o                         
   3 -12  11          5.42          9.25         4.10 o                         
   4 -12  11        206.35        215.33         9.03 o                         
   5 -12  11          6.72          4.43         3.23 o                         
   6 -12  11         32.48         29.57         5.95 o                         
  -2 -11  11         54.17         62.29         5.17 o                         
  -1 -11  11          0.79         -2.61         3.77 o                         
   0 -11  11          5.69          4.18         3.77 o                         
   1 -11  11        779.67        832.73        17.40 o                         
   2 -11  11        286.46        293.81         8.95 o                         
   3 -11  11        126.11        133.52         7.61 o                         
   4 -11  11        193.48        184.93         7.78 o                         
   5 -11  11         14.92         11.80         4.04 o                         
   6 -11  11         27.39         29.83         5.05 o                         
   7 -11  11         52.75         53.21         6.65 o                         
  -4 -10  11          1.44          3.96         3.76 o                         
  -3 -10  11         59.23         60.03         6.06 o                         
  -2 -10  11        280.75        274.35        19.54 o                         
  -1 -10  11        139.70        146.88         6.52 o                         
   0 -10  11        211.16        206.09         9.83 o                         
   1 -10  11         14.93         16.83         3.60 o                         
   2 -10  11        112.26        109.80         6.26 o                         
   3 -10  11         20.94         18.86         2.83 o                         
   4 -10  11        224.76        233.78        10.37 o                         
   5 -10  11         60.41         60.22         8.83 o                         
   6 -10  11         26.11         31.62         4.97 o                         
   7 -10  11          0.40          6.54         4.29 o                         
   8 -10  11         10.97         15.47         7.60 o                         
  -5  -9  11         89.37         97.13        15.95 o                         
  -4  -9  11        230.73        237.12         7.62 o                         
  -3  -9  11         43.82         46.93         4.79 o                         
  -2  -9  11        569.17        573.20        16.00 o                         
  -1  -9  11         25.51         29.43         3.90 o                         
   0  -9  11        569.55        607.73        15.55 o                         
   1  -9  11         91.10         86.77         4.98 o                         
   2  -9  11        207.52        196.87         7.25 o                         
   3  -9  11          7.47          9.97         2.76 o                         
   4  -9  11         22.35         19.94         2.87 o                         
   5  -9  11        152.44        168.43         6.44 o                         
   6  -9  11        376.90        371.59        11.70 o                         
   7  -9  11          3.38          2.68         2.91 o                         
   8  -9  11        378.01        354.26        17.94 o                         
   9  -9  11          5.36          7.83         4.36 o                         
  -6  -8  11         16.75         20.13         4.20 o                         
  -5  -8  11         91.35         81.98         9.42 o                         
  -4  -8  11         39.09         34.87         4.25 o                         
  -3  -8  11        191.13        164.12         6.97 o                         
  -2  -8  11         14.10         14.07         3.00 o                         
  -1  -8  11        385.03        376.11        10.28 o                         
   0  -8  11          9.92         13.00         3.22 o                         
   1  -8  11        120.10        118.17         5.51 o                         
   2  -8  11        808.98        805.89        10.30 o                         
   3  -8  11        209.80        197.02         8.34 o                         
   4  -8  11          0.96          1.65         2.67 o                         
   5  -8  11         48.55         42.32         3.94 o                         
   6  -8  11         26.41         25.75         4.02 o                         
   7  -8  11        105.19         83.09         6.34 o                         
   8  -8  11         12.70         11.14         3.30 o                         
   9  -8  11          0.00          3.36         4.37 o                         
  -7  -7  11          0.23          3.68         3.73 o                         
  -6  -7  11         91.99         93.58         7.25 o                         
  -5  -7  11         64.71         72.32         4.16 o                         
  -4  -7  11          0.34         -0.26         3.31 o                         
  -3  -7  11         55.92         53.31         4.67 o                         
  -2  -7  11       1237.76       1243.96        21.96 o                         
  -1  -7  11         32.91         20.15         3.07 o                         
   0  -7  11        355.36        341.11         9.07 o                         
   1  -7  11         18.79         20.92         1.82 o                         
   2  -7  11        218.27        206.73        10.33 o                         
   3  -7  11        144.11        159.06         7.84 o                         
   4  -7  11        425.33        418.19        12.73 o                         
   5  -7  11        309.32        320.30         9.51 o                         
   6  -7  11         23.50         26.44         3.42 o                         
   7  -7  11        106.16         91.26         5.96 o                         
   8  -7  11        472.27        423.05        14.64 o                         
   9  -7  11         36.67         31.75         5.90 o                         
  -8  -6  11         81.20         87.24         7.80 o                         
  -7  -6  11          1.91          4.53         3.26 o                         
  -6  -6  11         70.18         82.93         4.51 o                         
  -5  -6  11         59.63         51.95         4.83 o                         
  -4  -6  11          2.73          3.21         3.58 o                         
  -3  -6  11         74.30         77.77         3.67 o                         
  -2  -6  11         64.57         74.61         3.84 o                         
  -1  -6  11        246.95        235.28         6.20 o                         
   0  -6  11        139.37        126.64         5.69 o                         
   1  -6  11         18.20         22.93         1.90 o                         
   2  -6  11        631.29        632.03        10.35 o                         
   3  -6  11        374.95        356.03        11.22 o                         
   4  -6  11         10.71         10.33         2.98 o                         
   5  -6  11          3.82          8.95         2.82 o                         
   6  -6  11          2.94          2.98         2.28 o                         
   7  -6  11         22.47         28.14         4.33 o                         
   8  -6  11        135.05        114.24         6.78 o                         
   9  -6  11         10.16          9.59         5.73 o                         
  -8  -5  11        339.35        403.31        16.32 o                         
  -7  -5  11         37.40         42.19         4.39 o                         
  -6  -5  11        124.12        126.80         5.36 o                         
  -5  -5  11        379.06        340.89         8.89 o                         
  -4  -5  11       1752.54       1662.84        48.67 o                         
  -3  -5  11        292.71        302.65         9.43 o                         
  -2  -5  11       1293.89       1232.07        15.63 o                         
  -1  -5  11          1.16          2.05         1.56 o                         
   0  -5  11        470.77        439.81        17.05 o                         
   1  -5  11         38.92         45.52         2.68 o                         
   2  -5  11       1225.92       1191.06        20.60 o                         
   3  -5  11          2.05         -1.64         2.17 o                         
   4  -5  11        177.15        179.62         6.94 o                         
   5  -5  11        139.89        139.73         5.84 o                         
   6  -5  11        298.53        306.62        21.15 o                         
   7  -5  11        138.43        128.23         7.45 o                         
   8  -5  11        282.80        288.96        10.92 o                         
   9  -5  11         41.69         43.73         4.87 o                         
  -9  -4  11         10.29          7.58         4.76 o                         
  -8  -4  11        253.55        270.01         9.62 o                         
  -7  -4  11         30.97         31.48         2.67 o                         
  -6  -4  11         73.64         72.05         4.63 o                         
  -5  -4  11         40.79         29.14         2.27 o                         
  -4  -4  11          7.85          2.03         1.56 o                         
  -3  -4  11          2.76          2.72         1.47 o                         
  -2  -4  11        357.48        321.51        13.76 o                         
  -1  -4  11         68.84         65.67         2.55 o                         
   0  -4  11        776.48        743.79        15.30 o                         
   1  -4  11        342.64        329.60        13.54 o                         
   2  -4  11         11.42          5.09         1.91 o                         
   3  -4  11         11.56          9.57         1.85 o                         
   4  -4  11        152.56        146.94         6.13 o                         
   5  -4  11        178.31        172.19         7.23 o                         
   6  -4  11          2.87          1.91         3.34 o                         
   7  -4  11          1.64          6.66         4.09 o                         
   8  -4  11          6.53          3.76         3.83 o                         
   9  -4  11          2.61          6.78         4.82 o                         
  -9  -3  11          0.41          4.47         4.77 o                         
  -8  -3  11          0.66          1.04         2.87 o                         
  -7  -3  11        159.80        146.65         9.83 o                         
  -6  -3  11        253.80        213.35         6.69 o                         
  -5  -3  11       1220.46       1032.00        27.09 o                         
  -4  -3  11         44.56         50.66         3.47 o                         
  -3  -3  11         51.50         52.94         3.69 o                         
  -2  -3  11         46.47         49.50         2.90 o                         
  -1  -3  11         33.62         41.13         2.29 o                         
   0  -3  11        620.67        583.72        10.49 o                         
   1  -3  11        997.89       1009.70        36.34 o                         
   2  -3  11         26.90         29.43         2.83 o                         
   3  -3  11          2.55          0.97         2.15 o                         
   4  -3  11       1131.03       1074.94        32.71 o                         
   5  -3  11         23.80         25.02         4.04 o                         
   6  -3  11        350.22        329.16        11.92 o                         
   7  -3  11         27.84         27.85         7.73 o                         
   8  -3  11         70.76         77.76         6.02 o                         
   9  -3  11          8.50          9.95         6.04 o                         
 -10  -2  11        390.86        422.22        45.86 o                         
  -9  -2  11        127.32        122.17        11.80 o                         
  -8  -2  11        453.98        432.97        30.79 o                         
  -7  -2  11        180.92        158.12        10.19 o                         
  -6  -2  11        500.35        419.84        21.85 o                         
  -5  -2  11        566.43        523.38        20.05 o                         
  -4  -2  11       1886.29       1924.01        22.49 o                         
  -3  -2  11        154.46        143.81         4.97 o                         
  -2  -2  11         62.56         57.51         3.47 o                         
  -1  -2  11        251.34        248.77         6.50 o                         
   0  -2  11       1088.19       1176.40        28.54 o                         
   1  -2  11        761.70        754.14        22.07 o                         
   2  -2  11        817.85        893.05        25.62 o                         
   3  -2  11          0.71          1.02         2.64 o                         
   4  -2  11         34.58         44.14         4.97 o                         
   5  -2  11          0.03          0.16         3.28 o                         
   6  -2  11         55.95         68.06         5.05 o                         
   7  -2  11          5.42         11.13         5.61 o                         
   8  -2  11         60.27         67.00         6.28 o                         
   9  -2  11         34.26         36.11         5.09 o                         
 -10  -1  11         72.96         85.58         6.51 o                         
  -9  -1  11          2.78          3.66         3.78 o                         
  -8  -1  11          3.73          4.82         3.50 o                         
  -7  -1  11        131.90        112.28         6.44 o                         
  -6  -1  11        144.62        131.12         5.59 o                         
  -5  -1  11         95.89         82.50         4.83 o                         
  -4  -1  11        244.63        238.84         8.16 o                         
  -3  -1  11         79.27         86.37         8.53 o                         
  -2  -1  11       2163.31       2077.11        23.18 o                         
  -1  -1  11        240.87        234.33         7.29 o                         
   0  -1  11          0.69          0.46         1.81 o                         
   1  -1  11         77.75         75.00         4.61 o                         
   2  -1  11        862.52        853.62        21.62 o                         
   3  -1  11        115.65        124.17         8.14 o                         
   4  -1  11        795.41        730.83        13.71 o                         
   5  -1  11         32.43         30.01         2.96 o                         
   6  -1  11        208.56        204.85        19.61 o                         
   7  -1  11        187.89        190.73        11.84 o                         
   8  -1  11        279.26        258.85        12.87 o                         
   9  -1  11          5.10          7.17         6.47 o                         
 -10   0  11        124.65        143.65         8.13 o                         
  -9   0  11         21.52         15.90         3.18 o                         
  -8   0  11        160.90        147.94         7.97 o                         
  -7   0  11         13.64         14.78         3.12 o                         
  -6   0  11        389.94        401.01        16.19 o                         
  -5   0  11          0.40          0.92         2.55 o                         
  -4   0  11        243.88        234.61         8.20 o                         
  -3   0  11       1360.48       1320.74        25.55 o                         
  -2   0  11        346.75        361.46        12.40 o                         
  -1   0  11         28.86         33.03         2.44 o                         
   0   0  11        980.33        930.54        42.33 o                         
   1   0  11         23.83         14.41         3.15 o                         
   2   0  11        256.68        274.68        10.84 o                         
   3   0  11        208.90        221.38        10.55 o                         
   4   0  11         34.72         45.70         4.79 o                         
   5   0  11          1.96          3.05         2.95 o                         
   6   0  11        218.99        240.92         9.76 o                         
   7   0  11         58.48         41.00         6.36 o                         
   8   0  11          7.49          5.73         5.59 o                         
 -10   1  11        298.34        328.17        16.29 o                         
  -9   1  11        178.71        225.67        12.53 o                         
  -8   1  11         37.33         42.03         7.74 o                         
  -7   1  11        134.51        125.47         5.12 o                         
  -6   1  11         29.54         36.18         3.44 o                         
  -5   1  11        294.54        299.65        11.00 o                         
  -4   1  11       2803.01       2823.47        57.67 o                         
  -3   1  11         30.58         33.57         3.32 o                         
  -2   1  11         13.95         16.77         1.97 o                         
  -1   1  11         44.34         43.99         3.12 o                         
   0   1  11         41.81         36.45         3.40 o                         
   1   1  11        267.26        211.43        20.74 o                         
   2   1  11        455.27        459.29        15.62 o                         
   3   1  11         25.41         24.63         3.96 o                         
   4   1  11         27.12         31.80         4.79 o                         
   5   1  11        337.63        352.74        10.57 o                         
   6   1  11       1189.70       1197.58        42.14 o                         
   7   1  11         65.90         81.71         7.76 o                         
   8   1  11         16.42         12.78         4.88 o                         
 -10   2  11         43.27         35.45         4.29 o                         
  -9   2  11          1.73         -3.52         3.52 o                         
  -8   2  11        254.18        292.77        11.07 o                         
  -7   2  11          2.55          3.65         3.39 o                         
  -6   2  11        164.12        176.18         7.04 o                         
  -5   2  11       1646.12       1468.39        18.02 o                         
  -4   2  11        251.91        279.86         9.35 o                         
  -3   2  11          0.18          5.43         2.56 o                         
  -2   2  11        418.99        409.12        11.48 o                         
  -1   2  11         71.92         50.87         4.02 o                         
   0   2  11          1.60          1.41         2.34 o                         
   1   2  11        307.05        263.38        10.95 o                         
   2   2  11        101.95        111.61         6.43 o                         
   3   2  11        622.33        624.58        14.60 o                         
   4   2  11        431.91        443.72        15.51 o                         
   5   2  11        590.78        565.57        26.55 o                         
   6   2  11         19.77         29.81         5.42 o                         
   7   2  11          4.32          6.79         6.23 o                         
 -10   3  11        180.98        202.89         9.20 o                         
  -9   3  11          0.60          0.19         3.56 o                         
  -8   3  11         90.55         94.74         5.58 o                         
  -7   3  11        241.01        239.38         6.96 o                         
  -6   3  11        898.71        930.00        18.89 o                         
  -5   3  11          1.90          1.61         2.56 o                         
  -4   3  11         20.05         28.98         3.48 o                         
  -3   3  11        175.72        170.05         5.46 o                         
  -2   3  11        409.67        361.16        16.13 o                         
  -1   3  11        319.37        285.32        12.11 o                         
   0   3  11        230.94        224.55         8.76 o                         
   1   3  11         35.46         43.39         9.98 o                         
   2   3  11          0.78          1.99         5.54 o                         
   3   3  11         22.85         27.80         4.32 o                         
   4   3  11        507.44        504.30        17.34 o                         
   5   3  11         34.68         43.54         4.04 o                         
   6   3  11        100.81         93.86        19.07 o                         
 -10   4  11        157.25        176.85        16.00 o                         
  -9   4  11          7.21          9.90         4.10 o                         
  -8   4  11         63.67         69.40         4.64 o                         
  -7   4  11         74.24         81.67         6.95 o                         
  -6   4  11         40.89         47.28         4.99 o                         
  -5   4  11         62.49         65.64         4.43 o                         
  -4   4  11        446.80        474.56        12.84 o                         
  -3   4  11        377.45        352.00        28.43 o                         
  -2   4  11        484.35        420.88        19.44 o                         
  -1   4  11         98.79         81.24         5.53 o                         
   0   4  11        276.44        268.84        12.10 o                         
   1   4  11        101.09        105.91         6.55 o                         
   2   4  11        386.11        369.00        13.71 o                         
   3   4  11         15.47         18.33         9.35 o                         
   4   4  11         25.06         17.91         4.97 o                         
   5   4  11         34.42         24.25         4.20 o                         
  -9   5  11         57.57         74.45         7.88 o                         
  -8   5  11        266.36        256.50        10.18 o                         
  -7   5  11          4.53         11.05         4.90 o                         
  -6   5  11          0.18         -4.77         4.77 o                         
  -5   5  11        161.70        162.06         7.34 o                         
  -4   5  11         97.32        107.87        13.19 o                         
  -3   5  11        607.53        606.37        19.16 o                         
  -2   5  11        729.85        712.42        25.84 o                         
  -1   5  11         67.72         75.52         5.72 o                         
   0   5  11          0.32         -2.40         4.39 o                         
   1   5  11        117.28        107.71         7.84 o                         
   2   5  11         26.65         26.05         8.08 o                         
   3   5  11         38.33         56.30         4.87 o                         
   4   5  11         75.61         82.22         7.56 o                         
  -9   6  11        181.05        174.60        30.81 o                         
  -8   6  11          0.64          4.39         5.76 o                         
  -7   6  11        134.03        145.10         9.98 o                         
  -6   6  11          3.90         -3.15         3.86 o                         
  -5   6  11         61.70         68.31         6.61 o                         
  -4   6  11          1.61         -1.36         3.78 o                         
  -3   6  11         63.07         50.53         6.59 o                         
  -2   6  11        206.59        205.09         7.18 o                         
  -1   6  11        147.73        160.17         9.89 o                         
   0   6  11        105.37         97.04         6.10 o                         
   1   6  11        103.08        118.54         7.42 o                         
   2   6  11          4.68         -2.09         5.34 o                         
   3   6  11          4.17          8.58         4.29 o                         
  -8   7  11         86.66         86.28         9.20 o                         
  -7   7  11         15.39          9.81         5.09 o                         
  -6   7  11         52.01         48.31         7.21 o                         
  -5   7  11        412.89        405.36        13.72 o                         
  -4   7  11        527.92        488.00        14.01 o                         
  -3   7  11        384.60        433.81        14.13 o                         
  -2   7  11         10.26         14.43         4.33 o                         
  -1   7  11          4.68          3.22         5.35 o                         
   0   7  11        308.97        339.44        14.61 o                         
   1   7  11         84.77         94.86         7.69 o                         
   2   7  11         22.99         31.17        15.78 o                         
  -6   8  11         11.60         13.21         6.38 o                         
  -5   8  11         83.07         70.89         7.79 o                         
  -4   8  11          4.64          6.90         6.92 o                         
  -3   8  11        332.53        330.96        21.35 o                         
  -2   8  11        179.57        178.46        19.74 o                         
  -1   8  11        105.31        129.21        12.99 o                         
   0 -12  12        297.93        309.40        20.89 o                         
   1 -12  12          2.23          3.21         3.07 o                         
   2 -12  12        167.30        185.83        10.85 o                         
   3 -12  12        140.59        119.25         8.46 o                         
   4 -12  12         42.79         45.45         4.48 o                         
   5 -12  12         53.01         49.03         5.78 o                         
  -2 -11  12          5.96          4.69         3.94 o                         
  -1 -11  12         25.57         33.60         4.12 o                         
   0 -11  12        101.53        111.27         5.76 o                         
   1 -11  12          0.18         -2.64         4.02 o                         
   2 -11  12         69.41         79.12         4.73 o                         
   3 -11  12         51.52         59.66         4.71 o                         
   4 -11  12        118.82        115.96         8.72 o                         
   5 -11  12          0.65          1.53         4.34 o                         
   6 -11  12         53.08         62.54         6.42 o                         
   7 -11  12          9.82         10.69         3.82 o                         
  -3 -10  12         37.96         41.98         4.50 o                         
  -2 -10  12        272.34        280.15        16.86 o                         
  -1 -10  12          1.40         -3.11         3.11 o                         
   0 -10  12        455.59        509.16        12.27 o                         
   1 -10  12          0.72          5.88         2.99 o                         
   2 -10  12         11.60          9.47         3.57 o                         
   3 -10  12         97.21        106.15         6.01 o                         
   4 -10  12         75.47         82.25         6.67 o                         
   5 -10  12         23.38         15.50         4.13 o                         
   6 -10  12          3.09         -3.64         3.64 o                         
   7 -10  12          0.01          2.17         3.72 o                         
   8 -10  12        128.82        110.03        19.42 o                         
  -5  -9  12          9.16         13.47         4.20 o                         
  -4  -9  12        113.92        122.09         6.82 o                         
  -3  -9  12         20.06         21.47         3.86 o                         
  -2  -9  12        486.39        460.78        20.40 o                         
  -1  -9  12        157.92        165.89         6.41 o                         
   0  -9  12        650.45        652.39        14.45 o                         
   1  -9  12          0.14          0.01         3.68 o                         
   2  -9  12        154.97        140.78         5.49 o                         
   3  -9  12         59.83         63.84         5.00 o                         
   4  -9  12         19.75         27.46         6.43 o                         
   5  -9  12          1.65          3.27         2.93 o                         
   6  -9  12         89.53         92.04         5.52 o                         
   7  -9  12         41.08         43.60         4.21 o                         
   8  -9  12         32.40         25.51         4.21 o                         
  -6  -8  12          3.29         -1.06         3.71 o                         
  -5  -8  12          0.51          3.19         3.39 o                         
  -4  -8  12         23.88         19.57         3.82 o                         
  -3  -8  12          6.67          8.36         2.96 o                         
  -2  -8  12        313.51        311.61        10.81 o                         
  -1  -8  12        146.32        156.66         6.25 o                         
   0  -8  12        382.25        385.73        10.56 o                         
   1  -8  12         51.86         48.70         3.02 o                         
   2  -8  12        823.38        845.94        24.15 o                         
   3  -8  12        115.84        112.27         5.69 o                         
   4  -8  12        146.26        159.48         6.85 o                         
   5  -8  12         14.18         15.28         2.73 o                         
   6  -8  12         66.71         71.74         4.92 o                         
   7  -8  12         14.46          9.25         5.63 o                         
   8  -8  12       1709.88       1560.79        75.73 o                         
   9  -8  12         34.23         12.39         5.30 o                         
  -7  -7  12          2.71          2.25         5.23 o                         
  -6  -7  12         15.07         14.17         4.38 o                         
  -5  -7  12         50.34         58.76         4.66 o                         
  -4  -7  12         10.66          8.50         3.05 o                         
  -3  -7  12        458.97        451.92        13.50 o                         
  -2  -7  12       1320.02       1340.67        18.51 o                         
  -1  -7  12        166.39        168.36         7.44 o                         
   0  -7  12          0.82          0.34         2.06 o                         
   1  -7  12         27.02         36.01         3.08 o                         
   2  -7  12        141.16        124.63         4.62 o                         
   3  -7  12          5.74          6.48         2.47 o                         
   4  -7  12         21.99         14.25         3.41 o                         
   5  -7  12         16.19         21.41         2.91 o                         
   6  -7  12        194.34        179.26         8.69 o                         
   7  -7  12         16.73         16.19         3.52 o                         
   8  -7  12        332.58        304.45        22.93 o                         
   9  -7  12         39.31         50.23         8.99 o                         
  -7  -6  12         38.42         41.21         6.49 o                         
  -6  -6  12        212.12        236.76        24.97 o                         
  -5  -6  12        166.31        163.74         6.11 o                         
  -4  -6  12          1.77          5.46         2.66 o                         
  -3  -6  12          1.29          4.83         3.42 o                         
  -2  -6  12        287.51        295.76         6.82 o                         
  -1  -6  12          0.46          1.28         2.09 o                         
   0  -6  12       1883.68       1762.95        20.72 o                         
   1  -6  12        421.43        419.77         9.20 o                         
   2  -6  12        763.64        770.25        10.23 o                         
   3  -6  12        262.85        234.11        10.86 o                         
   4  -6  12        209.31        214.19         8.95 o                         
   5  -6  12          0.06         -2.31         2.44 o                         
   6  -6  12        600.48        655.69        16.64 o                         
   7  -6  12          9.35          9.99         5.34 o                         
   8  -6  12          0.32         -1.11         3.92 o                         
   9  -6  12         29.44         31.91         5.57 o                         
  -8  -5  12         37.47         41.02        12.18 o                         
  -7  -5  12        122.54        153.33         8.40 o                         
  -6  -5  12         79.66         72.57         5.01 o                         
  -5  -5  12         32.15         25.91         2.61 o                         
  -4  -5  12       1113.40       1057.71        29.53 o                         
  -3  -5  12        159.76        136.10         8.26 o                         
  -2  -5  12        798.89        763.40        24.09 o                         
  -1  -5  12        184.94        183.10         5.26 o                         
   0  -5  12        192.81        166.08         7.35 o                         
   1  -5  12        631.24        650.92        16.01 o                         
   2  -5  12        326.90        299.36         9.80 o                         
   3  -5  12        280.11        263.81        12.17 o                         
   4  -5  12        526.28        504.34        22.67 o                         
   5  -5  12        108.96        101.84         4.67 o                         
   6  -5  12        251.27        268.09        18.73 o                         
   7  -5  12        293.98        311.99        11.64 o                         
   8  -5  12        173.38        189.45        19.01 o                         
   9  -5  12         53.71         60.94         9.95 o                         
  -8  -4  12        268.03        266.67        12.71 o                         
  -7  -4  12         59.97         56.53         3.63 o                         
  -6  -4  12         63.43         59.76         3.77 o                         
  -5  -4  12        157.40        141.85        10.16 o                         
  -4  -4  12          1.49          1.10         2.54 o                         
  -3  -4  12        347.47        307.55        13.40 o                         
  -2  -4  12        843.94        812.83        21.38 o                         
  -1  -4  12         21.63         23.57         2.02 o                         
   0  -4  12        697.02        704.62        13.44 o                         
   1  -4  12        408.91        365.94        12.65 o                         
   2  -4  12         74.15         69.09         4.64 o                         
   3  -4  12        225.83        217.58         8.39 o                         
   4  -4  12          7.57         10.72         3.22 o                         
   5  -4  12        205.19        215.99        12.69 o                         
   6  -4  12         39.01         32.56         5.64 o                         
   7  -4  12          3.36          1.60         6.25 o                         
   8  -4  12         88.77         84.22         7.21 o                         
   9  -4  12        213.05        214.05        30.63 o                         
  -9  -3  12         10.22          6.35         5.87 o                         
  -8  -3  12          2.40          2.76         2.83 o                         
  -7  -3  12          4.16          2.00         2.38 o                         
  -6  -3  12        688.46        632.69        17.04 o                         
  -5  -3  12        229.50        174.42        19.06 o                         
  -4  -3  12       1905.67       1874.50        34.38 o                         
  -3  -3  12         76.96         71.56         5.44 o                         
  -2  -3  12         62.10         50.83         3.50 o                         
  -1  -3  12        491.60        474.30        17.23 o                         
   0  -3  12        887.60        893.20        29.09 o                         
   1  -3  12         49.41         57.11         3.81 o                         
   2  -3  12         38.59         36.23         3.36 o                         
   3  -3  12        108.26        113.97         6.91 o                         
   4  -3  12        237.11        228.81         7.01 o                         
   5  -3  12        679.51        705.91        15.59 o                         
   6  -3  12          3.11          8.87         3.55 o                         
   7  -3  12         55.00         58.14         5.79 o                         
   8  -3  12          0.05         -0.74         4.68 o                         
   9  -3  12         42.26         33.26         7.57 o                         
  -9  -2  12         54.25         63.96         6.65 o                         
  -8  -2  12         11.10         12.40         3.13 o                         
  -7  -2  12         35.80         27.50         2.99 o                         
  -6  -2  12         20.24         17.71         2.83 o                         
  -5  -2  12         34.08         23.17         2.53 o                         
  -4  -2  12        223.23        230.22         8.55 o                         
  -3  -2  12        371.75        377.47         9.98 o                         
  -2  -2  12         96.63         82.77         4.36 o                         
  -1  -2  12        103.06        108.99         4.40 o                         
   0  -2  12        116.45        115.27         4.34 o                         
   1  -2  12        270.92        254.01         8.78 o                         
   2  -2  12          0.54          0.36         2.43 o                         
   3  -2  12         14.98          9.83         4.43 o                         
   4  -2  12        434.63        387.95        12.67 o                         
   5  -2  12          0.27         -1.48         2.75 o                         
   6  -2  12         11.71          1.39         3.24 o                         
   7  -2  12        289.30        318.67        12.76 o                         
   8  -2  12         12.56          8.60         5.63 o                         
  -9  -1  12         18.92         18.10         4.51 o                         
  -8  -1  12        166.62        158.82         6.79 o                         
  -7  -1  12          1.22          0.10         2.71 o                         
  -6  -1  12        174.89        174.15         6.45 o                         
  -5  -1  12         28.91         25.57         2.81 o                         
  -4  -1  12        547.38        550.38        10.51 o                         
  -3  -1  12         29.17         29.99         2.78 o                         
  -2  -1  12         15.61         15.37         2.05 o                         
  -1  -1  12        707.84        666.58        21.97 o                         
   0  -1  12        155.81        169.30         7.17 o                         
   1  -1  12        403.57        370.51        11.04 o                         
   2  -1  12       1029.96       1036.16        21.21 o                         
   3  -1  12        281.85        314.46        11.83 o                         
   4  -1  12         49.46         38.47         4.35 o                         
   5  -1  12         18.38         17.02         5.22 o                         
   6  -1  12         99.46         90.33         7.73 o                         
   7  -1  12          0.67         -4.22         6.05 o                         
   8  -1  12          1.14          4.62         4.67 o                         
 -10   0  12        177.14        185.16         9.31 o                         
  -9   0  12          1.01          2.51         3.76 o                         
  -8   0  12         41.16         51.23         4.24 o                         
  -7   0  12        140.86        138.45         5.76 o                         
  -6   0  12        575.23        550.82        11.22 o                         
  -5   0  12        520.84        496.94        17.44 o                         
  -4   0  12        119.37        119.83         5.31 o                         
  -3   0  12        731.23        704.59        13.32 o                         
  -2   0  12        253.54        242.57         9.33 o                         
  -1   0  12        315.28        278.47         7.84 o                         
   0   0  12        248.23        260.30        22.22 o                         
   1   0  12          4.26         -0.68         3.18 o                         
   2   0  12         73.24         74.00         8.24 o                         
   3   0  12        186.29        176.56         7.98 o                         
   4   0  12         76.05         70.86         4.82 o                         
   5   0  12        117.60        122.44         9.55 o                         
   6   0  12          3.10          0.63         4.89 o                         
   7   0  12        375.55        410.38        38.38 o                         
   8   0  12         24.57         24.13         6.44 o                         
 -10   1  12          5.24          6.12         3.85 o                         
  -9   1  12         46.97         51.90         4.69 o                         
  -8   1  12         36.34         34.89         4.17 o                         
  -7   1  12        120.87        120.09         6.48 o                         
  -6   1  12         33.24         27.18         3.36 o                         
  -5   1  12        616.01        622.80        11.95 o                         
  -4   1  12         70.69         78.79         4.67 o                         
  -3   1  12        623.61        592.08        11.04 o                         
  -2   1  12          7.64          5.31         1.92 o                         
  -1   1  12          8.40         11.19         2.11 o                         
   0   1  12         39.60         38.76         4.36 o                         
   1   1  12         98.69        114.49         8.56 o                         
   2   1  12         13.18         20.21         4.65 o                         
   3   1  12         11.41         18.53         3.28 o                         
   4   1  12         31.13         25.74         4.96 o                         
   5   1  12         55.71         59.53         5.34 o                         
   6   1  12         75.00         80.75         8.31 o                         
   7   1  12        471.89        447.07        18.20 o                         
 -10   2  12         24.74         32.11         4.63 o                         
  -9   2  12          4.51          3.44         3.82 o                         
  -8   2  12        175.01        175.97         7.53 o                         
  -7   2  12        104.27        125.47        12.83 o                         
  -6   2  12         61.09         58.63         4.52 o                         
  -5   2  12         39.81         39.49         3.41 o                         
  -4   2  12         83.32         91.30         4.61 o                         
  -3   2  12          0.56          3.22         3.35 o                         
  -2   2  12        287.45        299.85         8.36 o                         
  -1   2  12         34.92         32.41         6.28 o                         
   0   2  12        543.04        532.93        12.84 o                         
   1   2  12        439.14        430.47        17.03 o                         
   2   2  12        364.27        348.52        16.26 o                         
   3   2  12        449.10        447.70        15.08 o                         
   4   2  12         27.09         28.10         6.84 o                         
   5   2  12        280.93        256.69        10.27 o                         
   6   2  12        296.07        293.12        11.24 o                         
  -9   3  12         14.11          4.09         4.11 o                         
  -8   3  12          3.58          9.76         3.45 o                         
  -7   3  12        814.94        843.97        24.86 o                         
  -6   3  12         22.42         27.00         3.35 o                         
  -5   3  12        973.54        967.68        19.09 o                         
  -4   3  12         36.15         27.18         3.35 o                         
  -3   3  12         12.66          8.13         2.97 o                         
  -2   3  12         55.74         50.90         4.18 o
[truncated: 106,032 more chars]
