# Supplementary material for: Crystal structures and Hirshfeld surfaces of differently substituted (E)-N′-benzyl­idene-N-methyl-2-(thio­phen-2-yl)acetohydrazides
Source: Acta Crystallogr E Crystallogr Commun. 2017 Oct 13;73(Pt 11):1636–41. doi: 10.1107/S2056989017014384 (PMC5683480; doi:10.1107/S2056989017014384)
Supplement: Supplementary file 3 [file e-73-01636-IIsup3.hkl]

data_II                                                                         
_shelx_title ' 2013ncs0283'                                                     
_shelx_refln_list_code          4                                               
_shelx_F_calc_maximum      160.39                                               
_exptl_crystal_F_000       608.00                                               
_reflns_d_resolution_high  0.7701                                               
                                                                                
loop_                                                                           
 _space_group_symop_operation_xyz                                               
 'x, y, z'                                                                      
 '-x, -y, -z'                                                                   
                                                                                
_cell_length_a     7.2148                                                       
_cell_length_b     8.8307                                                       
_cell_length_c    24.1120                                                       
_cell_angle_alpha  80.025                                                       
_cell_angle_beta   87.601                                                       
_cell_angle_gamma  76.097                                                       
                                                                                
_shelx_F_squared_multiplier     1.000                                           
                                                                                
loop_                                                                           
 _refln_index_h                                                                 
 _refln_index_k                                                                 
 _refln_index_l                                                                 
 _refln_F_squared_calc                                                          
 _refln_F_squared_meas                                                          
 _refln_F_squared_sigma                                                         
 _refln_observed_status                                                         
   1   0   0        606.82        562.39        11.95 o                         
   2   0   0        510.19        492.22        12.44 o                         
   3   0   0       1008.50        968.94        20.26 o                         
   4   0   0        355.50        327.67        10.71 o                         
   5   0   0        398.12        411.92         7.26 o                         
   6   0   0          1.38          1.28         1.48 o                         
   7   0   0         47.67         49.22         8.96 o                         
   8   0   0         70.84         58.77         3.35 o                         
   9   0   0         20.57         13.45         4.09 o                         
  -8   1   0         35.84         37.19         2.89 o                         
  -7   1   0        548.45        544.98        26.94 o                         
  -6   1   0         21.97         23.85         2.14 o                         
  -5   1   0        331.62        309.76        10.69 o                         
  -4   1   0          0.36         -0.09         1.18 o                         
  -3   1   0         51.25         54.15         2.09 o                         
  -2   1   0        468.52        370.66        11.14 o                         
   0   1   0       5963.79       3696.20       222.75 o                         
   1   1   0        619.90        480.35         8.96 o                         
   2   1   0      25725.01      26642.10       431.84 o                         
   3   1   0        418.81        365.88         6.69 o                         
   4   1   0       4531.92       4554.66        39.77 o                         
   5   1   0        575.50        553.17         9.70 o                         
   6   1   0        157.29        151.92        12.72 o                         
   7   1   0         39.65         34.45         2.26 o                         
   8   1   0         72.36         77.79         4.88 o                         
   9   1   0        128.74        119.59         5.52 o                         
  -8   2   0         68.43         59.01         3.94 o                         
  -7   2   0        104.94        111.90         4.18 o                         
  -6   2   0         27.33         28.63         2.09 o                         
  -5   2   0        159.28        145.45         5.02 o                         
  -4   2   0        815.17        790.98        15.37 o                         
  -3   2   0         79.35         92.19         2.18 o                         
  -2   2   0         31.91         11.26         0.73 o                         
  -1   2   0       2261.38       2366.50        22.85 o                         
   0   2   0         19.13         50.40         1.47 o                         
   1   2   0       2382.14       2300.98        40.73 o                         
   2   2   0       2920.00       2989.98        48.10 o                         
   3   2   0       1308.86       1548.69        20.47 o                         
   4   2   0        125.61        106.30         4.86 o                         
   5   2   0       1151.89       1197.63        60.00 o                         
   6   2   0        418.05        420.40        24.54 o                         
   7   2   0        402.75        406.82        10.61 o                         
   8   2   0         54.43         49.45         4.02 o                         
   9   2   0         22.54          8.91         2.28 o                         
  -8   3   0        236.41        197.76         7.24 o                         
  -7   3   0        171.16        175.59         7.46 o                         
  -6   3   0        127.46        122.70         4.30 o                         
  -5   3   0         20.62         19.66         2.01 o                         
  -4   3   0        280.98        272.45        15.38 o                         
  -3   3   0         67.18         70.58         2.35 o                         
  -2   3   0         82.85         80.27         2.00 o                         
  -1   3   0         24.93         42.50         1.32 o                         
   0   3   0        809.75        742.67         6.66 o                         
   1   3   0        827.78        700.82        12.14 o                         
   2   3   0          1.31          1.76         1.18 o                         
   3   3   0       2016.20       2159.36        45.62 o                         
   4   3   0       1556.36       1726.22        61.16 o                         
   5   3   0        268.83        287.80        10.03 o                         
   6   3   0        212.45        234.78         6.54 o                         
   7   3   0         11.58          7.38         2.07 o                         
   8   3   0         45.14         53.08         6.23 o                         
   9   3   0         53.21         56.12         4.46 o                         
  -7   4   0         81.26         79.09         6.14 o                         
  -6   4   0        263.94        271.56         6.61 o                         
  -5   4   0          3.44          2.63         1.38 o                         
  -4   4   0         42.21         34.99         1.79 o                         
  -3   4   0        168.77        147.82         9.49 o                         
  -2   4   0       1105.21       1200.93        13.06 o                         
  -1   4   0         14.74         27.88         1.16 o                         
   0   4   0        553.62        474.34         7.43 o                         
   1   4   0         53.31         37.58         1.30 o                         
   2   4   0         73.61         65.44         1.89 o                         
   3   4   0          3.55          0.55         1.22 o                         
   4   4   0         10.26          9.42         1.50 o                         
   5   4   0         74.49         74.56         4.31 o                         
   6   4   0        640.43        643.96        22.15 o                         
   7   4   0        241.68        238.91         8.19 o                         
   8   4   0         43.16         35.18         2.87 o                         
   9   4   0          0.01         -2.38         3.52 o                         
  -7   5   0          4.43          3.26         2.05 o                         
  -6   5   0         63.05         59.36         3.60 o                         
  -5   5   0         74.29         90.67         3.36 o                         
  -4   5   0         51.76         63.57         2.74 o                         
  -3   5   0        124.25        109.69         4.45 o                         
  -2   5   0          2.57          4.71         0.89 o                         
  -1   5   0          3.58          3.82         0.83 o                         
   0   5   0        424.19        456.14        11.15 o                         
   1   5   0        944.93        911.76        13.33 o                         
   2   5   0        492.17        489.80        11.88 o                         
   3   5   0       2619.80       2719.64        27.50 o                         
   4   5   0        501.65        469.45        17.08 o                         
   5   5   0         10.90         10.12         1.75 o                         
   6   5   0         28.27         24.74         2.52 o                         
   7   5   0         11.08          6.90         2.80 o                         
   8   5   0         26.75         31.96         3.25 o                         
   9   5   0          0.30         -1.40         3.79 o                         
  -6   6   0         31.45         22.78         2.65 o                         
  -5   6   0         64.03         67.31         3.25 o                         
  -4   6   0       1459.81       1480.72        51.26 o                         
  -3   6   0          5.96          8.38         1.45 o                         
  -2   6   0        384.19        368.54        11.81 o                         
  -1   6   0         16.49         16.78         1.46 o                         
   0   6   0        109.50        116.21         3.44 o                         
   1   6   0         33.81         39.26         2.15 o                         
   2   6   0        311.91        351.55        19.66 o                         
   3   6   0         17.65         12.84         1.65 o                         
   4   6   0        545.18        558.18        10.55 o                         
   5   6   0         15.55         11.45         1.89 o                         
   6   6   0          7.33          5.97         2.80 o                         
   7   6   0        384.39        419.38        11.22 o                         
   8   6   0         31.09         26.58         3.76 o                         
  -5   7   0         69.46         68.93         4.79 o                         
  -4   7   0          8.13          9.86         1.75 o                         
  -3   7   0        147.05        146.64         5.97 o                         
  -2   7   0        617.27        615.01        37.46 o                         
  -1   7   0        414.25        415.52         9.72 o                         
   0   7   0        256.77        246.08         6.76 o                         
   1   7   0        104.01        118.95         4.45 o                         
   2   7   0        190.55        187.57         7.13 o                         
   3   7   0        451.68        424.26         9.59 o                         
   4   7   0         56.44         54.81         8.66 o                         
   5   7   0        213.46        224.31         6.32 o                         
   6   7   0         29.98         29.32         2.72 o                         
   7   7   0        171.14        181.59         6.24 o                         
   8   7   0         53.56         52.22         4.24 o                         
  -4   8   0        142.30        155.99         5.09 o                         
  -3   8   0          4.59          4.25         1.71 o                         
  -2   8   0          6.23          7.76         2.23 o                         
  -1   8   0         26.02         29.62         1.82 o                         
   0   8   0        804.64        768.60        23.22 o                         
   1   8   0          4.88          3.53         2.25 o                         
   2   8   0        623.10        630.31        11.87 o                         
   3   8   0        388.58        384.99         9.24 o                         
   4   8   0         14.96          8.69         4.52 o                         
   5   8   0         10.60         16.00         2.91 o                         
   6   8   0        133.28        121.54         4.93 o                         
   7   8   0         30.20         36.91         7.38 o                         
  -3   9   0         64.23         64.37         4.09 o                         
  -2   9   0         19.36         34.32         2.32 o                         
  -1   9   0         35.07         33.77         2.76 o                         
   0   9   0        182.82        159.55         4.39 o                         
   1   9   0          2.01          2.08         1.53 o                         
   2   9   0          4.81         10.74         2.67 o                         
   3   9   0         18.02         20.80         2.44 o                         
   4   9   0        435.79        415.49        33.44 o                         
   5   9   0         26.40         23.13         5.65 o                         
   6   9   0        131.42        118.72         4.94 o                         
   7   9   0        181.17        174.94        10.14 o                         
  -2  10   0        150.02        149.74         8.50 o                         
  -1  10   0          8.22          8.79         2.38 o                         
   0  10   0         10.53         11.58         3.36 o                         
   1  10   0         60.89         61.53         2.51 o                         
   2  10   0         12.14         14.38         2.64 o                         
   3  10   0          1.17          3.32         2.18 o                         
   4  10   0          0.31          1.50         2.15 o                         
   5  10   0          0.04         -2.82         2.82 o                         
   6  10   0          9.99          9.56         2.71 o                         
   1  11   0        112.42         99.27         3.53 o                         
   2  11   0          2.28          0.63         2.60 o                         
   3  11   0         15.07         13.97         7.04 o                         
   4  11   0         20.14         14.43         4.64 o                         
  -3 -11   1         86.31         80.56         5.10 o                         
  -2 -11   1          9.26         12.08         2.26 o                         
  -1 -11   1        159.91        156.95         4.29 o                         
  -6 -10   1          5.78          3.56         3.14 o                         
  -5 -10   1        123.33        126.71         6.01 o                         
  -4 -10   1          2.47          2.70         2.29 o                         
  -3 -10   1        182.26        173.60         5.82 o                         
  -2 -10   1         43.84         49.71         3.20 o                         
  -1 -10   1         20.25         17.93         1.79 o                         
   0 -10   1          0.00          0.84         1.55 o                         
   1 -10   1         42.23         52.41         3.79 o                         
   2 -10   1         73.72         84.18         3.05 o                         
  -7  -9   1         63.19         69.54        19.65 o                         
  -6  -9   1         45.61         31.37         3.35 o                         
  -5  -9   1         49.77         37.66         3.50 o                         
  -4  -9   1        418.70        422.02        12.77 o                         
  -3  -9   1        166.08        158.00         5.94 o                         
  -2  -9   1         68.15         71.30         3.44 o                         
  -1  -9   1         22.82         24.99         1.88 o                         
   0  -9   1          0.01          0.10         1.68 o                         
   1  -9   1        234.23        234.00        13.58 o                         
   2  -9   1          0.28          1.12         1.53 o                         
   3  -9   1         15.70         13.28         2.07 o                         
  -7  -8   1         12.79         14.21         3.73 o                         
  -6  -8   1         45.97         46.37         4.18 o                         
  -5  -8   1        390.87        376.34         9.38 o                         
  -4  -8   1       1050.97        994.51        12.89 o                         
  -3  -8   1         25.80         26.84         2.91 o                         
  -2  -8   1        445.40        447.82        12.13 o                         
  -1  -8   1        156.25        155.38         8.11 o                         
   0  -8   1        201.68        193.11         4.56 o                         
   1  -8   1          0.97          1.39         1.14 o                         
   2  -8   1        131.85        131.09         9.21 o                         
   3  -8   1        232.37        252.36         6.47 o                         
   4  -8   1          2.08          1.18         3.84 o                         
  -8  -7   1          3.99          6.15         2.91 o                         
  -7  -7   1         97.23        109.37         6.89 o                         
  -6  -7   1          0.09         -3.22         3.22 o                         
  -5  -7   1        298.20        270.59         7.73 o                         
  -4  -7   1         43.76         49.16        10.15 o                         
  -3  -7   1        382.56        385.06         7.64 o                         
  -2  -7   1        615.06        593.58        19.67 o                         
  -1  -7   1        117.15        114.67         4.48 o                         
   0  -7   1       1133.27       1140.83        11.22 o                         
   1  -7   1        387.10        396.15        17.47 o                         
   2  -7   1          7.94          8.80         1.37 o                         
   3  -7   1        346.76        363.19         8.71 o                         
   4  -7   1         25.31         22.88         2.92 o                         
   5  -7   1        176.46        187.65         5.32 o                         
  -8  -6   1          8.07          1.34         4.37 o                         
  -7  -6   1          0.02          0.97         2.70 o                         
  -6  -6   1         46.14         57.09         3.14 o                         
  -5  -6   1       1164.99       1080.70        24.06 o                         
  -4  -6   1         19.28         17.65         1.89 o                         
  -3  -6   1        335.44        298.88        16.63 o                         
  -2  -6   1         44.83         45.00         3.05 o                         
  -1  -6   1         10.93          7.40         1.15 o                         
   0  -6   1        306.64        266.07        18.76 o                         
   1  -6   1        118.14        116.56         4.16 o                         
   2  -6   1        410.06        390.99         7.52 o                         
   3  -6   1        116.52        113.22         5.96 o                         
   4  -6   1         22.68         23.03         2.04 o                         
   5  -6   1         73.73         69.66         4.06 o                         
   6  -6   1          0.31          0.38         1.95 o                         
  -9  -5   1          3.22          7.92         3.91 o                         
  -8  -5   1         39.22         41.22         4.68 o                         
  -7  -5   1          0.33         -1.11         2.63 o                         
  -6  -5   1          0.99          6.77         2.06 o                         
  -5  -5   1        137.50        140.27         5.23 o                         
  -4  -5   1        166.00        148.62         6.09 o                         
  -3  -5   1         17.27         13.16         1.59 o                         
  -2  -5   1       1066.64        984.03        13.37 o                         
  -1  -5   1         15.35         15.00         1.28 o                         
   0  -5   1        420.34        495.64        10.12 o                         
   1  -5   1         67.80         68.58         2.92 o                         
   2  -5   1         86.57         94.53         3.96 o                         
   3  -5   1         30.85         27.29         3.32 o                         
   4  -5   1        165.13        161.34         4.03 o                         
   5  -5   1        171.30        166.60         7.49 o                         
   6  -5   1         36.23         41.93         2.35 o                         
   7  -5   1        129.10        127.24         4.76 o                         
  -9  -4   1        155.00        150.80        11.09 o                         
  -8  -4   1          0.75          0.23         2.16 o                         
  -7  -4   1        428.41        453.90         9.09 o                         
  -6  -4   1        275.06        293.72         7.32 o                         
  -5  -4   1        289.58        357.92         8.38 o                         
  -4  -4   1         77.84         93.43         4.17 o                         
  -3  -4   1       1836.80       1902.10        37.36 o                         
  -2  -4   1        138.74        138.54         3.29 o                         
  -1  -4   1        143.55        141.81         3.52 o                         
   0  -4   1        373.69        355.67         8.78 o                         
   1  -4   1          9.23         14.51         0.86 o                         
   2  -4   1         49.77         41.42         1.77 o                         
   3  -4   1         61.45         68.40         2.38 o                         
   4  -4   1         29.65         27.23         1.62 o                         
   5  -4   1        178.51        205.05         5.38 o                         
   6  -4   1        776.31        792.11        24.53 o                         
   7  -4   1        111.89        134.56        11.33 o                         
  -9  -3   1         87.42         75.19         3.99 o                         
  -8  -3   1         28.26         34.25         4.42 o                         
  -7  -3   1         47.90         55.92         3.21 o                         
  -6  -3   1        369.15        363.25        16.86 o                         
  -5  -3   1         57.61         62.17         3.71 o                         
  -4  -3   1        798.50        842.47        46.22 o                         
  -3  -3   1       1186.60       1266.39        29.62 o                         
  -2  -3   1        491.85        586.04         8.47 o                         
  -1  -3   1        106.64        139.79         2.24 o                         
   0  -3   1        480.55        491.38         5.86 o                         
   1  -3   1        106.21         80.75         1.85 o                         
   2  -3   1          0.37          0.29         0.68 o                         
   3  -3   1        612.67        553.73        21.36 o                         
   4  -3   1        345.16        330.44        13.43 o                         
   5  -3   1        378.16        409.77         7.62 o                         
   6  -3   1          3.54          2.06         1.43 o                         
   7  -3   1        161.56        159.74         9.83 o                         
   8  -3   1        206.63        189.13         6.71 o                         
  -9  -2   1          4.11          6.56         2.07 o                         
  -8  -2   1        350.18        339.63        11.29 o                         
  -7  -2   1         77.22         79.02         4.38 o                         
  -6  -2   1          2.36          2.23         1.61 o                         
  -5  -2   1        691.26        619.34        29.75 o                         
  -4  -2   1        337.46        335.19         7.80 o                         
  -3  -2   1       1240.78       1376.88        29.79 o                         
  -2  -2   1       7611.70       7674.55       125.40 o                         
  -1  -2   1       3129.31       2734.05        23.41 o                         
   0  -2   1        991.30       1070.13         9.10 o                         
   1  -2   1       4705.06       4907.98        46.04 o                         
   2  -2   1        312.20        329.88         5.16 o                         
   3  -2   1        280.14        265.36         6.29 o                         
   4  -2   1        132.94        143.97         6.05 o                         
   5  -2   1          1.85          0.87         1.34 o                         
   6  -2   1        397.02        368.55        27.57 o                         
   7  -2   1        325.85        346.90         8.31 o                         
   8  -2   1          1.91         -2.56         2.56 o                         
  -9  -1   1         32.34         29.54         3.72 o                         
  -8  -1   1         18.68         18.72         2.06 o                         
  -7  -1   1        364.20        364.89         6.63 o                         
  -6  -1   1        203.68        205.30        12.45 o                         
  -5  -1   1         29.94         33.54         2.45 o                         
  -4  -1   1       1852.04       1902.13        39.85 o                         
  -3  -1   1        122.95        125.03         3.55 o                         
  -2  -1   1      20179.45      21228.51       432.70 o                         
  -1  -1   1       4975.87       4761.82        38.55 o                         
   0  -1   1         76.24         45.31         1.45 o                         
   1  -1   1      15324.00      15784.48        74.18 o                         
   2  -1   1        365.67        349.99         5.26 o                         
   3  -1   1       1807.53       1513.14        11.36 o                         
   4  -1   1         55.35         44.44         1.86 o                         
   5  -1   1        260.69        280.48         7.36 o                         
   6  -1   1          1.05          0.50         1.26 o                         
   7  -1   1        167.82        163.69         5.51 o                         
   8  -1   1        117.49        115.80        13.12 o                         
  -9   0   1          4.68          0.84         2.83 o                         
  -8   0   1        142.33        149.82         5.91 o                         
  -7   0   1          9.15          6.45         1.76 o                         
  -6   0   1         10.03          5.72         1.39 o                         
  -5   0   1        246.22        259.52         6.60 o                         
  -4   0   1         31.61         25.91         1.46 o                         
  -3   0   1        400.82        384.10         7.13 o                         
  -2   0   1       8770.54       8676.57        81.46 o                         
  -1   0   1        404.75        414.62         8.64 o                         
   1   0   1        886.45        939.47        19.24 o                         
   2   0   1       3800.19       3837.71        36.72 o                         
   3   0   1         34.35         42.53         1.87 o                         
   5   0   1        442.54        442.35         6.84 o                         
   6   0   1        760.95        786.28         8.63 o                         
   7   0   1          0.01         -0.69         1.49 o                         
   8   0   1         54.31         64.83         5.16 o                         
   9   0   1          0.99          0.33         2.72 o                         
  -8   1   1        131.59        122.28         5.29 o                         
  -7   1   1          1.25          0.76         1.54 o                         
  -6   1   1        198.43        208.56         5.79 o                         
  -5   1   1         82.30         78.86         2.81 o                         
  -4   1   1       1678.38       1739.80        23.35 o                         
  -3   1   1        244.16        221.75         7.62 o                         
  -2   1   1         23.28         29.53         1.23 o                         
  -1   1   1       7983.75       8463.17        80.65 o                         
   0   1   1        151.35        118.16         2.38 o                         
   1   1   1        944.46        950.38        10.63 o                         
   2   1   1      23111.51      22073.88        76.01 o                         
   3   1   1       2016.59       2065.05        16.95 o                         
   4   1   1       3103.01       3257.00        24.81 o                         
   5   1   1         60.93         69.73         2.77 o                         
   6   1   1        458.95        416.85        25.51 o                         
   7   1   1          5.87          5.66         1.41 o                         
   8   1   1          2.07          0.84         2.44 o                         
   9   1   1         11.01          9.23         2.07 o                         
  -8   2   1         55.77         53.25         5.88 o                         
  -7   2   1         59.23         68.45         6.25 o                         
  -6   2   1        185.25        183.53         5.30 o                         
  -5   2   1        516.50        531.34         7.91 o                         
  -4   2   1          3.32          6.82         1.21 o                         
  -3   2   1        417.29        376.24        12.39 o                         
  -2   2   1          0.02         -0.08         0.68 o                         
  -1   2   1       1927.53       2131.87        18.26 o                         
   0   2   1        196.57        210.63         3.17 o                         
   1   2   1        545.85        547.70        15.34 o                         
   2   2   1       3031.09       3048.19        44.04 o                         
   3   2   1          2.33          1.79         1.04 o                         
   4   2   1       5677.38       6504.18        47.93 o                         
   5   2   1        507.11        490.28        21.88 o                         
   6   2   1        512.24        490.21        31.37 o                         
   7   2   1         31.58         39.32         6.23 o                         
   8   2   1        160.12        139.89         5.51 o                         
   9   2   1          5.92          1.87         2.50 o                         
  -8   3   1        203.61        188.97        11.28 o                         
  -7   3   1        175.14        180.58         5.85 o                         
  -6   3   1         49.72         53.81         2.75 o                         
  -5   3   1         17.16         18.59         1.87 o                         
  -4   3   1        103.48         94.81         3.92 o                         
  -3   3   1         22.77         28.70         1.46 o                         
  -2   3   1        117.55        152.16         4.39 o                         
  -1   3   1       1237.91       1212.03        13.83 o                         
   0   3   1       6600.97       6556.07        45.43 o                         
   1   3   1       1445.26       1287.32        10.21 o                         
   2   3   1       1398.63       1451.36        10.39 o                         
   3   3   1         32.53         37.98         1.53 o                         
   4   3   1       2446.19       2579.41        50.68 o                         
   5   3   1       1027.05       1094.76        19.55 o                         
   6   3   1        425.37        443.50        14.14 o                         
   7   3   1        157.88        149.02         6.27 o                         
   8   3   1         26.18         24.16         2.74 o                         
   9   3   1          3.98          4.36         2.41 o                         
  -7   4   1         82.26         80.39         3.16 o                         
  -6   4   1        177.46        180.12         5.86 o                         
  -5   4   1        243.22        249.32         6.37 o                         
  -4   4   1          3.53          5.76         1.41 o                         
  -3   4   1        118.21        100.65         3.36 o                         
  -2   4   1         36.85         44.86         2.38 o                         
  -1   4   1         68.44         88.55         2.00 o                         
   0   4   1          0.01          3.14         0.56 o                         
   1   4   1        541.25        538.56        10.93 o                         
   2   4   1       1679.11       1523.68        25.47 o                         
   3   4   1        504.66        529.42        12.65 o                         
   4   4   1          0.18          1.54         1.47 o                         
   5   4   1          4.44          3.47         1.48 o                         
   6   4   1        347.36        339.05         7.49 o                         
   7   4   1         14.96         27.14         5.36 o                         
   8   4   1        170.00        187.69         6.39 o                         
   9   4   1          4.71         -2.64         3.32 o                         
  -7   5   1         13.73         11.54         3.45 o                         
  -6   5   1        208.11        204.05         8.23 o                         
  -5   5   1         99.82        105.44         3.83 o                         
  -4   5   1         12.05         11.65         1.48 o                         
  -3   5   1          6.88          4.11         1.05 o                         
  -2   5   1          0.88         -0.50         0.82 o                         
  -1   5   1        270.55        275.74         6.02 o                         
   0   5   1        595.81        647.99        11.46 o                         
   1   5   1        576.28        561.34        10.92 o                         
   2   5   1        233.10        317.07         8.68 o                         
   3   5   1       1489.97       1567.08        23.19 o                         
   4   5   1         38.66         30.14         2.79 o                         
   5   5   1        271.96        282.42         9.36 o                         
   6   5   1        328.51        340.66        12.04 o                         
   7   5   1        108.97        122.18         7.55 o                         
   8   5   1        275.27        301.06         7.97 o                         
   9   5   1        155.54        161.18         6.11 o                         
  -6   6   1        119.67        113.32         8.32 o                         
  -5   6   1        153.69        159.84         4.73 o                         
  -4   6   1         84.77         81.26         3.34 o                         
  -3   6   1        162.12        176.81        15.03 o                         
  -2   6   1         33.72         26.59         1.76 o                         
  -1   6   1          7.87         15.84         1.32 o                         
   0   6   1          5.45          7.56         0.96 o                         
   1   6   1        125.15        120.55         4.42 o                         
   2   6   1         20.88         19.94         1.91 o                         
   3   6   1        783.84        834.94        15.30 o                         
   4   6   1        540.03        587.89        21.54 o                         
   5   6   1        105.52        113.03         9.09 o                         
   6   6   1          0.02         -1.41         2.13 o                         
   7   6   1         44.81         46.04         3.17 o                         
   8   6   1         23.97         21.99         3.21 o                         
  -5   7   1         20.33         19.81         5.59 o                         
  -4   7   1         57.49         56.45         2.84 o                         
  -3   7   1        330.84        340.11         6.56 o                         
  -2   7   1          0.05          1.14         1.33 o                         
  -1   7   1         22.69         30.13         2.34 o                         
   0   7   1         13.69         21.48         1.65 o                         
   1   7   1         76.34         71.90         3.09 o                         
   2   7   1        104.84        110.73         5.16 o                         
   3   7   1        388.55        396.59         9.84 o                         
   4   7   1          1.21          3.05         1.59 o                         
   5   7   1          4.00          5.87         2.07 o                         
   6   7   1         19.41         19.80         2.81 o                         
   7   7   1         38.22         28.49         3.63 o                         
   8   7   1         24.95         21.52         4.10 o                         
  -4   8   1         81.35         95.13         3.68 o                         
  -3   8   1         39.79         42.28         2.62 o                         
  -2   8   1         32.82         35.49         3.54 o                         
  -1   8   1         12.05         14.54         1.36 o                         
   0   8   1         90.81         93.04         3.22 o                         
   1   8   1          5.82         11.72         1.35 o                         
   2   8   1          4.98          7.80         1.97 o                         
   3   8   1         94.83         93.38         3.99 o                         
   4   8   1         42.71         37.96         2.60 o                         
   5   8   1         44.82         47.96         2.96 o                         
   6   8   1         47.52         47.88         3.09 o                         
   7   8   1         71.50         82.24         6.28 o                         
   8   8   1          1.36          1.77         3.35 o                         
  -3   9   1         34.32         40.64         3.14 o                         
  -2   9   1        630.74        690.51        11.30 o                         
  -1   9   1          4.68          2.11         1.17 o                         
   0   9   1         88.01         81.88         3.14 o                         
   1   9   1          8.32          7.42         1.65 o                         
   2   9   1        517.24        509.63         8.81 o                         
   3   9   1        178.45        183.51        20.68 o                         
   4   9   1         61.49         57.44         3.75 o                         
   5   9   1          1.79          4.31         2.65 o                         
   6   9   1         80.75         68.51         4.31 o                         
   7   9   1         10.22         11.93         3.55 o                         
  -2  10   1         14.33         11.99         1.72 o                         
  -1  10   1         34.81         35.44         2.24 o                         
   0  10   1        283.32        312.40         5.88 o                         
   1  10   1         12.53         14.30         1.72 o                         
   2  10   1        235.17        236.13         7.03 o                         
   3  10   1          3.16          1.31         1.82 o                         
   4  10   1          0.78          0.94         2.80 o                         
   5  10   1         59.36         69.44         5.16 o                         
   6  10   1        279.40        261.11         7.08 o                         
   0  11   1          0.37          1.10         1.85 o                         
   1  11   1         21.59         23.43         2.29 o                         
   2  11   1          0.24         -0.04         2.60 o                         
   3  11   1         47.57         37.69         8.50 o                         
   4  11   1         84.92         85.25         4.44 o                         
  -3 -11   2          2.02          3.45         2.40 o                         
  -2 -11   2          0.77         -0.03         2.12 o                         
  -1 -11   2         23.54         25.14         2.84 o                         
  -5 -10   2         35.55         33.12         7.95 o                         
  -4 -10   2          7.27          4.87         2.71 o                         
  -3 -10   2        110.41        105.46         5.68 o                         
  -2 -10   2          1.70          2.11         2.59 o                         
  -1 -10   2         14.51         12.92         1.94 o                         
   0 -10   2        108.06         98.65         9.30 o                         
   1 -10   2         29.97         24.39         2.89 o                         
   2 -10   2          0.05          2.14         1.49 o                         
  -7  -9   2        317.06        316.63         8.66 o                         
  -6  -9   2        260.97        264.34         8.43 o                         
  -5  -9   2         42.94         49.82         4.08 o                         
  -4  -9   2        116.91         96.12         5.99 o                         
  -3  -9   2        210.95        215.29         7.01 o                         
  -2  -9   2          1.21          2.09         2.15 o                         
  -1  -9   2          6.48          6.81         1.53 o                         
   0  -9   2         86.94         80.16         4.62 o                         
   1  -9   2         21.38         23.33         3.28 o                         
   2  -9   2        149.60        159.44         4.94 o                         
   3  -9   2         12.90         14.79         4.85 o                         
  -7  -8   2        365.18        368.33         8.85 o                         
  -6  -8   2        151.39        160.86         7.10 o                         
  -5  -8   2        392.08        436.09        41.91 o                         
  -4  -8   2        115.86        115.92         5.56 o                         
  -3  -8   2        446.16        463.78        13.75 o                         
  -2  -8   2        342.27        304.35         8.40 o                         
  -1  -8   2        554.02        589.57        11.76 o                         
   0  -8   2          4.90          9.90         2.90 o                         
   1  -8   2        463.92        503.69         9.34 o                         
   2  -8   2        126.62        107.60        11.03 o                         
   3  -8   2        367.23        392.77        11.13 o                         
   4  -8   2         15.57         13.29         2.15 o                         
  -8  -7   2         51.52         53.00         4.95 o                         
  -7  -7   2        203.06        195.71         7.22 o                         
  -6  -7   2         24.90         24.82         2.43 o                         
  -5  -7   2        156.23        153.23         5.54 o                         
  -4  -7   2       1226.91       1164.34        19.05 o                         
  -3  -7   2         33.55         28.21         2.93 o                         
  -2  -7   2        401.94        402.54        13.13 o                         
  -1  -7   2       1293.89       1280.87        15.97 o                         
   0  -7   2        361.32        370.42         7.02 o                         
   1  -7   2       1164.91       1141.79        26.47 o                         
   2  -7   2        612.62        569.76        26.22 o                         
   3  -7   2          4.83          6.40         1.98 o                         
   4  -7   2        139.04        144.26         6.79 o                         
   5  -7   2          0.27         -0.08         1.94 o                         
  -8  -6   2         28.24         28.01         3.06 o                         
  -7  -6   2         47.13         44.90         3.53 o                         
  -6  -6   2         51.63         63.63         3.49 o                         
  -5  -6   2        205.01        209.47        12.85 o                         
  -4  -6   2        290.67        297.08         9.79 o                         
  -3  -6   2        182.96        184.78         5.91 o                         
  -2  -6   2         38.10         33.03         2.55 o                         
  -1  -6   2         10.07          7.98         1.17 o                         
   0  -6   2        127.22        144.36         4.00 o                         
   1  -6   2          3.64          0.86         1.24 o                         
   2  -6   2        805.54        765.82        23.69 o                         
   3  -6   2         62.28         57.32         2.52 o                         
   4  -6   2        585.92        563.89         9.73 o                         
   5  -6   2        191.67        194.85         5.94 o                         
   6  -6   2         36.12         30.96         3.21 o                         
  -9  -5   2        127.89        117.75         6.15 o                         
  -8  -5   2        291.55        284.52        11.24 o                         
  -7  -5   2         19.70         15.33         2.26 o                         
  -6  -5   2        168.15        173.10         6.59 o                         
  -5  -5   2          0.00         -0.57         1.56 o                         
  -4  -5   2         69.72         52.05         3.29 o                         
  -3  -5   2          8.79         11.71         1.62 o                         
  -2  -5   2        217.67        235.36         7.09 o                         
  -1  -5   2         94.49         82.25         2.90 o                         
   0  -5   2          0.95          2.86         0.72 o                         
   1  -5   2         46.28         49.31         2.71 o                         
   2  -5   2         26.22         30.20         1.83 o                         
   3  -5   2        243.02        259.04        10.02 o                         
   4  -5   2        167.16        146.14        14.71 o                         
   5  -5   2         16.13         17.53         2.01 o                         
   6  -5   2        119.56        129.79         5.46 o                         
   7  -5   2          0.43          0.06         2.01 o                         
  -9  -4   2         18.40         18.59         4.14 o                         
  -8  -4   2          2.59          2.00         2.34 o                         
  -7  -4   2        179.91        211.11         7.68 o                         
  -6  -4   2        496.68        550.45        20.34 o                         
  -5  -4   2       1127.03       1184.04        14.86 o                         
  -4  -4   2        361.71        415.85         9.14 o                         
  -3  -4   2        306.59        304.37        11.01 o                         
  -2  -4   2          0.30          0.23         1.79 o                         
  -1  -4   2         17.83         17.24         0.87 o                         
   0  -4   2         18.67         16.94         1.05 o                         
   1  -4   2        284.87        294.78         6.17 o                         
   2  -4   2        167.86        179.17         4.33 o                         
   3  -4   2        145.15        134.31         4.23 o                         
   4  -4   2          3.34          5.48         1.02 o                         
   5  -4   2       1748.31       1838.25        23.83 o                         
   6  -4   2         84.44         75.42         3.22 o                         
   7  -4   2        100.46        114.26         8.50 o                         
  -9  -3   2        218.95        195.52         7.21 o                         
  -8  -3   2        233.78        257.24         9.49 o                         
  -7  -3   2         76.84         77.56         7.22 o                         
  -6  -3   2        279.00        279.88         9.48 o                         
  -5  -3   2         80.06         77.30         4.43 o                         
  -4  -3   2        864.30        922.88        40.01 o                         
  -3  -3   2         17.16          3.43         0.80 o                         
  -2  -3   2       2550.98       2506.90        22.63 o                         
  -1  -3   2       2772.36       2655.68        24.29 o                         
   0  -3   2        361.47        378.68         4.86 o                         
   1  -3   2        287.24        207.77         3.81 o                         
   2  -3   2        105.75         96.96         3.33 o                         
   3  -3   2        274.23        287.12         5.44 o                         
   4  -3   2        196.40        178.38        10.09 o                         
   5  -3   2        360.12        353.13         8.18 o                         
   6  -3   2          1.56          3.34         2.89 o                         
   7  -3   2        184.26        178.43         8.70 o                         
   8  -3   2         37.13         37.34         3.29 o                         
  -9  -2   2         48.36         59.36         4.00 o                         
  -8  -2   2        167.28        160.92         5.70 o                         
  -7  -2   2        354.02        384.27         9.95 o                         
  -6  -2   2        303.34        283.88        15.21 o                         
  -5  -2   2        694.97        749.55        32.41 o                         
  -4  -2   2        180.84        212.41         6.52 o                         
  -3  -2   2       1357.24       1230.56        21.15 o                         
  -2  -2   2       1066.01       1023.61        14.06 o                         
  -1  -2   2       3626.89       3722.16        30.40 o                         
   0  -2   2       1332.17       1224.70         9.58 o                         
   1  -2   2          8.77          4.24         0.58 o                         
   2  -2   2       3052.34       3049.57        53.39 o                         
   3  -2   2         14.73         15.85         1.10 o                         
   4  -2   2       1083.12       1129.36        13.52 o                         
   5  -2   2         83.93         70.42         3.84 o                         
   6  -2   2         13.45         12.64         1.82 o                         
   7  -2   2        499.26        483.35        26.72 o                         
   8  -2   2          0.12         -0.61         2.31 o                         
  -9  -1   2         38.15         31.72         3.15 o                         
  -8  -1   2         36.10         34.30         2.35 o                         
  -7  -1   2         27.38         27.94         1.88 o                         
  -6  -1   2        652.89        631.88        30.31 o                         
  -5  -1   2        911.28        965.76        29.81 o                         
  -4  -1   2         98.33        129.83         4.88 o                         
  -3  -1   2       7616.48       7665.07        77.56 o                         
  -2  -1   2       5492.27       5782.65        82.71 o                         
  -1  -1   2        473.64        458.22         7.40 o                         
   0  -1   2        133.72        113.45         2.41 o                         
   1  -1   2         98.63        130.38         2.44 o                         
   2  -1   2         65.40         87.95         2.11 o                         
   3  -1   2        157.49        152.95         3.33 o                         
   4  -1   2        926.08        884.20        11.10 o                         
   5  -1   2        191.50        191.60         4.99 o                         
   6  -1   2        460.22        454.08        15.98 o                         
   7  -1   2          0.78         -0.83         1.51 o                         
   8  -1   2        322.57        344.84        16.57 o                         
  -9   0   2          0.00          0.95         2.50 o                         
  -8   0   2         16.66         16.14         2.19 o                         
  -7   0   2         94.54         96.86         3.50 o                         
  -6   0   2        186.92        198.93         4.56 o                         
  -5   0   2         10.93          9.51         1.03 o                         
  -4   0   2         14.67         26.56         1.46 o                         
  -3   0   2       2316.58       2336.38        46.81 o                         
  -2   0   2      16509.27      16782.35        81.88 o                         
  -1   0   2        222.67        157.46         4.45 o                         
   1   0   2          3.18          4.38         0.72 o                         
   2   0   2        238.22        214.21         4.61 o                         
   3   0   2       1971.57       1928.52        41.51 o                         
   4   0   2        634.60        691.03         9.36 o                         
   5   0   2        320.38        339.57        13.13 o                         
   6   0   2         50.17         53.63         2.92 o                         
   7   0   2        167.85        156.68         9.73 o                         
   8   0   2          8.17          7.38         2.30 o                         
   9   0   2         99.46         93.93        23.82 o                         
  -8   1   2          0.80          4.26         1.81 o                         
  -7   1   2         42.48         37.91         3.48 o                         
  -6   1   2        380.08        397.45        15.81 o                         
  -5   1   2          0.17         -1.09         1.09 o                         
  -4   1   2        148.40        157.58         5.73 o                         
  -3   1   2          3.04          5.58         0.90 o                         
  -2   1   2       3868.09       4003.26        82.52 o                         
  -1   1   2        294.54        241.90         3.15 o                         
   0   1   2       1281.00       1056.42        21.87 o                         
   1   1   2       2201.72       2284.09        57.95 o                         
   2   1   2       5247.59       5071.56        65.46 o                         
   3   1   2         87.79         62.93         2.25 o                         
   4   1   2        645.55        703.71         9.80 o                         
   5   1   2         73.38         72.30         3.02 o                         
   6   1   2        750.29        812.81        10.47 o                         
   7   1   2          2.02          3.60         1.25 o                         
   8   1   2          2.93          2.60         1.68 o                         
   9   1   2         86.43         88.33         4.94 o                         
  -8   2   2        115.18        110.96         4.83 o                         
  -7   2   2        348.84        362.43        12.41 o                         
  -6   2   2          0.56         -0.24         1.39 o                         
  -5   2   2        542.76        540.72         9.71 o                         
  -4   2   2        451.07        459.55        14.97 o                         
  -3   2   2        130.56        114.63         4.41 o                         
  -2   2   2       6304.53       6293.88        90.84 o                         
  -1   2   2        574.31        618.28         7.68 o                         
   0   2   2        335.01        319.39         5.91 o                         
   1   2   2       5806.50       5387.59        94.44 o                         
   2   2   2       8845.69       8754.45       152.92 o                         
   3   2   2       4118.42       4343.09        43.87 o                         
   4   2   2        426.89        466.08        14.01 o                         
   5   2   2         12.17         14.31         1.63 o                         
   6   2   2       2725.81       2742.29        22.58 o                         
   7   2   2        192.25        216.24         7.13 o                         
   8   2   2         33.81         28.99         2.73 o                         
   9   2   2         43.41         37.32         4.73 o                         
  -8   3   2         34.63         33.91         2.77 o                         
  -7   3   2         43.40         46.16         2.72 o                         
  -6   3   2        236.36        241.90         6.93 o                         
  -5   3   2         74.67         74.22         3.20 o                         
  -4   3   2        160.25        164.46         5.30 o                         
  -3   3   2        311.09        298.64         8.28 o                         
  -2   3   2        420.27        485.27         7.45 o                         
  -1   3   2       1037.88        978.47        10.05 o                         
   0   3   2      11883.37      12567.33        95.49 o                         
   1   3   2         25.18         20.48         1.05 o                         
   2   3   2        304.30        314.31         5.64 o                         
   3   3   2         93.89        128.03         3.62 o                         
   4   3   2        101.33        116.59         4.75 o                         
   5   3   2        261.83        237.27         7.07 o                         
   6   3   2        171.93        189.46        11.30 o                         
   7   3   2        232.88        218.25         8.09 o                         
   8   3   2        306.53        287.26        10.35 o                         
   9   3   2        138.17        171.50        11.19 o                         
  -7   4   2        194.43        196.10         7.34 o                         
  -6   4   2        151.06        146.33         4.10 o                         
  -5   4   2         88.71         87.22         3.08 o                         
  -4   4   2        484.45        514.46        14.97 o                         
  -3   4   2        181.47        185.87         5.05 o                         
  -2   4   2        650.70        538.20         7.73 o                         
  -1   4   2        106.55        149.08         2.78 o                         
   0   4   2        283.26        225.94         4.05 o                         
   1   4   2       1270.06       1273.68        11.21 o                         
   2   4   2        317.59        323.45         8.59 o                         
   3   4   2        421.16        424.49         8.39 o                         
   4   4   2        951.85        925.09        13.10 o                         
   5   4   2         26.95         23.44         1.97 o                         
   6   4   2        473.97        491.41         9.63 o                         
   7   4   2          7.47         13.94         5.49 o                         
   8   4   2         20.30         25.59         3.44 o                         
   9   4   2         54.53         62.74         6.79 o                         
  -7   5   2         28.71         28.31         4.10 o                         
  -6   5   2         17.02         21.57         2.33 o                         
  -5   5   2        372.50        388.19         6.77 o                         
  -4   5   2         18.39         14.75         1.48 o                         
  -3   5   2         76.80         77.58         2.99 o                         
  -2   5   2          5.29          4.40         0.82 o                         
  -1   5   2         35.74         33.68         1.64 o                         
   0   5   2         74.22         91.01         2.74 o                         
   1   5   2       1422.03       1572.75        24.44 o                         
   2   5   2       1681.89       1629.68        54.94 o                         
   3   5   2         18.90         10.59         1.40 o                         
   4   5   2        405.98        387.32        14.07 o                         
   5   5   2        222.80        205.42         7.69 o                         
   6   5   2        208.45        241.59         6.96 o                         
   7   5   2         33.37         30.47         2.78 o                         
   8   5   2        102.57        114.82         8.46 o                         
   9   5   2          7.22          5.04         3.42 o                         
  -6   6   2         65.81         64.64         4.59 o                         
  -5   6   2         35.43         32.00         2.14 o                         
  -4   6   2          0.29          1.63         1.42 o                         
  -3   6   2         62.30         51.10         6.62 o                         
  -2   6   2          1.00         -0.93         0.93 o                         
  -1   6   2         28.50         31.83         1.88 o                         
   0   6   2         14.56         10.67         1.02 o                         
   1   6   2        235.34        219.65         5.56 o                         
   2   6   2        252.22        261.95         8.88 o                         
   3   6   2          1.61          5.60         1.56 o                         
   4   6   2          6.17          2.44         2.00 o                         
   5   6   2         29.39         29.18         3.50 o                         
   6   6   2          3.34          7.21         2.46 o                         
   7   6   2          8.63          8.84         2.72 o                         
   8   6   2          1.37         -0.47         3.97 o                         
  -5   7   2          7.63          7.39         1.94 o                         
  -4   7   2         10.44         14.03         1.81 o                         
  -3   7   2         16.34         12.21         2.60 o                         
  -2   7   2        413.51        384.81         8.80 o                         
  -1   7   2        460.75        455.85        10.37 o                         
   0   7   2          1.51          1.79         1.18 o                         
   1   7   2         49.14         52.05         2.04 o                         
   2   7   2          0.17          2.29         1.44 o                         
   3   7   2        356.05        376.59        16.11 o                         
   4   7   2        628.50        622.82        27.28 o                         
   5   7   2         38.21         37.84         2.72 o                         
   6   7   2         11.30         12.95         3.03 o                         
   7   7   2        106.07        116.05         5.92 o                         
   8   7   2          1.30          3.19         4.02 o                         
  -4   8   2          1.80          2.42         2.39 o                         
  -3   8   2         24.14         27.19         2.05 o                         
  -2   8   2         72.71         59.29         7.72 o                         
  -1   8   2         29.65         34.41         1.58 o                         
   0   8   2          5.13          5.67         2.32 o                         
   1   8   2          0.22          1.51         1.21 o                         
   2   8   2         28.23         30.50         2.80 o                         
   3   8   2         19.68         21.86         2.72 o                         
   4   8   2         32.65         29.71         2.78 o                         
   5   8   2          0.19         -1.28         2.52 o                         
   6   8   2         36.00         32.87         3.62 o                         
   7   8   2          3.05          4.76         2.88 o                         
   8   8   2         20.68         30.25         4.10 o                         
  -3   9   2          0.22         -0.43         2.14 o                         
  -2   9   2         10.09         14.75         2.57 o                         
  -1   9   2         14.72         13.38         1.85 o                         
   0   9   2         88.00         77.12         3.43 o                         
   1   9   2         71.98         65.95         3.16 o                         
   2   9   2          2.21          2.70         2.29 o                         
   3   9   2        403.55        397.30         8.74 o                         
   4   9   2        182.37        172.10         5.98 o                         
   5   9   2          7.94          6.44         2.38 o                         
   6   9   2         23.97         25.54         4.06 o                         
   7   9   2          9.91          7.19         2.79 o                         
  -2  10   2        264.42        271.07         4.99 o                         
  -1  10   2          3.65          7.55         2.17 o                         
   0  10   2         68.76         86.45         3.35 o                         
   1  10   2         20.58         16.33         2.00 o                         
   2  10   2          7.16          4.96         2.34 o                         
   3  10   2          3.52          5.61         2.46 o                         
   4  10   2          4.06          5.10         3.14 o                         
   5  10   2         12.70          8.42         2.88 o                         
   6  10   2        106.03         97.27         5.02 o                         
   0  11   2         62.57         65.27         8.19 o                         
   1  11   2         85.02         97.15         5.17 o                         
   2  11   2        194.22        205.21         8.29 o                         
   3  11   2        116.26        120.24         6.07 o                         
   4  11   2         55.64         70.46        10.99 o                         
  -2 -11   3         27.20         32.01         3.62 o                         
  -5 -10   3         10.86          7.74         2.86 o                         
  -4 -10   3          1.24          4.76         3.04 o                         
  -3 -10   3         82.48         79.98         3.81 o                         
  -2 -10   3         17.05         14.90         3.28 o                         
  -1 -10   3         41.85         39.10         2.20 o                         
   0 -10   3        517.01        546.81        27.35 o                         
   1 -10   3         38.59         31.12         4.28 o                         
  -6  -9   3          1.16          2.92         3.08 o                         
  -5  -9   3          4.77          3.92         2.08 o                         
  -4  -9   3         11.39          7.48         2.65 o                         
  -3  -9   3          5.05          7.65         2.41 o                         
  -2  -9   3        508.38        543.01        19.44 o                         
  -1  -9   3         14.70         11.08         1.56 o                         
   0  -9   3         18.67         17.63         1.96 o                         
   1  -9   3          2.85          1.24         1.27 o                         
   2  -9   3        149.48        165.64         5.29 o                         
   3  -9   3         25.09         33.15         2.96 o                         
  -7  -8   3         94.83         84.71        10.04 o                         
  -6  -8   3          0.18         -1.27         2.73 o                         
  -5  -8   3        373.98        417.17        12.21 o                         
  -4  -8   3         68.22         69.95         4.20 o                         
  -3  -8   3         51.30         56.81         3.86 o                         
  -2  -8   3         86.29         91.93         4.48 o                         
  -1  -8   3       1561.63       1565.27        21.60 o                         
   0  -8   3        332.45        331.92        15.93 o                         
   1  -8   3        128.30        128.13         6.36 o                         
   2  -8   3         71.68         78.85         4.43 o                         
   3  -8   3        171.29        166.14         4.87 o                         
   4  -8   3         90.77         86.74         4.59 o                         
  -8  -7   3         30.92         38.89         4.25 o                         
  -7  -7   3          0.50          1.60         2.64 o                         
  -6  -7   3          2.69          4.50         2.41 o                         
  -5  -7   3         38.23         47.98         2.92 o                         
  -4  -7   3         63.86         66.79         8.27 o                         
  -3  -7   3       1735.21       1716.04        18.86 o                         
  -2  -7   3        822.20        868.59        20.85 o                         
  -1  -7   3        609.96        613.57         9.96 o                         
   0  -7   3         40.04         34.25         2.62 o                         
   1  -7   3        204.02        216.46         4.98 o                         
   2  -7   3         79.52         75.44         2.77 o                         
   3  -7   3         33.11         31.41         4.09 o                         
   4  -7   3         23.54         29.62         2.26 o                         
   5  -7   3          3.45          4.45         1.80 o                         
  -8  -6   3          0.84          1.62         3.44 o                         
  -7  -6   3         47.70         55.19         4.05 o                         
  -6  -6   3         27.41         25.63         3.09 o                         
  -5  -6   3        740.52        691.46        13.42 o                         
  -4  -6   3        278.96        290.04         9.90 o                         
  -3  -6   3        151.39        146.61         6.10 o                         
  -2  -6   3        113.53        121.49         5.00 o                         
  -1  -6   3        100.95         85.67         3.56 o                         
   0  -6   3        322.55        297.01         5.11 o                         
   1  -6   3       1842.95       1899.54        45.90 o                         
   2  -6   3        446.08        430.04        12.00 o                         
   3  -6   3        190.72        188.42         6.33 o                         
   4  -6   3         81.92         84.56         3.46 o                         
   5  -6   3          0.01          0.22         1.61 o                         
   6  -6   3         69.37         62.67         4.79 o                         
  -9  -5   3         76.40         63.11         5.35 o                         
  -8  -5   3        413.06        416.62         9.42 o                         
  -7  -5   3        114.33        128.69         5.09 o                         
  -6  -5   3          0.40          1.13         1.87 o                         
  -5  -5   3        375.44        358.06        12.28 o                         
  -4  -5   3        204.07        203.08         5.91 o                         
  -3  -5   3        102.27        100.73         4.57 o                         
  -2  -5   3        350.06        354.63        18.72 o                         
  -1  -5   3          2.71          4.54         0.84 o                         
   0  -5   3        958.78        962.13        31.77 o                         
   1  -5   3        687.93        696.81        28.90 o                         
   2  -5   3         28.00         28.79         1.84 o                         
   3  -5   3       4846.08       4504.93        48.67 o                         
   4  -5   3         61.94         55.43         2.75 o                         
   5  -5   3          4.31          4.01         1.67 o                         
   6  -5   3        480.28        470.54         9.42 o                         
   7  -5   3         17.03         14.83         2.30 o                         
  -9  -4   3         26.89         18.44         3.87 o                         
  -8  -4   3         30.13         31.26         3.26 o                         
  -7  -4   3          0.19          1.37         2.36 o                         
  -6  -4   3        428.34        440.69        18.85 o                         
  -5  -4   3        277.93        278.83        18.72 o                         
  -4  -4   3       1768.46       1784.52        47.05 o                         
  -3  -4   3         52.98         53.91         2.29 o                         
  -2  -4   3        264.75        197.74         6.40 o                         
  -1  -4   3        773.83        751.65        11.23 o                         
   0  -4   3        545.93        559.67        10.33 o                         
   1  -4   3        456.69        431.27        12.25 o                         
   2  -4   3        147.41        141.99         4.75 o                         
   3  -4   3         47.90         41.76         1.95 o                         
   4  -4   3        200.40        193.81        12.02 o                         
   5  -4   3        981.83       1069.17        23.60 o                         
   6  -4   3          8.42          7.99         1.71 o                         
   7  -4   3         28.03         20.10         5.76 o                         
  -9  -3   3         85.88         94.92         4.52 o                         
  -8  -3   3          0.04         -1.93         2.14 o                         
  -7  -3   3         41.37         41.49         3.19 o                         
  -6  -3   3        352.03        364.85         8.38 o                         
  -5  -3   3        420.17        434.46        17.38 o                         
  -4  -3   3        454.84        481.45        24.50 o                         
  -3  -3   3         62.78         62.44         2.19 o                         
  -2  -3   3         35.38         32.40         1.36 o                         
  -1  -3   3        966.00        984.85        12.30 o                         
   0  -3   3       1322.58       1338.70        11.10 o                         
   1  -3   3         12.31          9.24         0.71 o                         
   2  -3   3        587.73        561.48         7.60 o                         
   3  -3   3        716.22        773.33        16.84 o                         
   4  -3   3          0.76          1.34         0.74 o                         
   5  -3   3        751.49        752.66        26.04 o                         
   6  -3   3          4.31          0.44         2.99 o                         
   7  -3   3        189.35        201.29         7.12 o                         
   8  -3   3          5.32          9.81         2.76 o                         
  -9  -2   3          0.02          1.98         2.09 o                         
  -8  -2   3         54.59         60.62         3.14 o                         
  -7  -2   3        413.99        426.99        10.93 o                         
  -6  -2   3        111.18        108.74         9.43 o                         
  -5  -2   3        565.96        555.07        28.76 o                         
  -4  -2   3       6407.91       7167.06        54.37 o                         
  -3  -2   3         45.28         41.18         1.79 o                         
  -2  -2   3          0.24          4.53         0.79 o                         
  -1  -2   3         29.42         22.49         1.06 o                         
   0  -2   3         96.62         94.46         2.17 o                         
   1  -2   3       1332.42       1549.98        20.06 o                         
   2  -2   3         75.54         70.12         1.80 o                         
   3  -2   3        800.01        805.61        13.80 o                         
   4  -2   3          0.78          1.99         1.28 o                         
   5  -2   3         55.09         52.28         2.82 o                         
   6  -2   3        219.66        222.75        11.34 o                         
   7  -2   3        842.10        850.35        19.24 o                         
   8  -2   3          0.03          2.70         2.32 o                         
  -9  -1   3         11.27         12.74         2.85 o                         
  -8  -1   3          0.09         -0.54         1.66 o                         
  -7  -1   3          1.70          0.43         1.63 o                         
  -6  -1   3        622.01        619.40        21.36 o                         
  -5  -1   3        587.32        662.64        25.28 o                         
  -4  -1   3       1812.06       1890.92        31.13 o                         
  -3  -1   3        205.31        233.25         4.92 o                         
  -2  -1   3       4668.15       4576.69        76.55 o                         
  -1  -1   3         72.12         66.90         2.19 o                         
   0  -1   3       2533.74       2557.36        30.64 o                         
   1  -1   3        582.74        612.52         6.54 o                         
   2  -1   3        585.09        531.39         6.62 o                         
   3  -1   3          1.06          0.49         1.53 o                         
   4  -1   3         90.45         75.01         2.55 o                         
   5  -1   3        143.75        171.12         4.40 o                         
   6  -1   3         44.64         43.32         2.33 o                         
   7  -1   3         65.85         69.63         8.90 o                         
   8  -1   3          3.73          2.19         2.66 o                         
  -9   0   3         53.82         53.37         3.73 o                         
  -8   0   3         30.86         33.07         2.60 o                         
  -7   0   3        366.75        390.14        16.99 o                         
  -6   0   3         23.37         24.55         1.82 o                         
  -5   0   3        674.16        706.92        10.35 o                         
  -4   0   3        197.69        230.00         6.26 o                         
  -3   0   3         32.64         45.80         1.79 o                         
  -2   0   3        190.83        239.06         4.28 o                         
  -1   0   3       2306.03       2192.55        50.58 o                         
   0   0   3        565.07        438.89        26.67 o                         
   1   0   3       1803.55       2206.27        21.44 o                         
   2   0   3        339.38        329.95         6.13 o                         
   3   0   3        539.10        486.97        12.24 o                         
   4   0   3        234.10        258.43         8.29 o                         
   5   0   3        559.24        629.80        10.40 o                         
   6   0   3         63.09         61.87         3.27 o                         
   7   0   3         39.31         47.59         2.06 o                         
   8   0   3          3.17          4.49         3.41 o                         
   9   0   3         81.75         80.17         9.24 o                         
  -8   1   3         33.10         26.75         2.49 o                         
  -7   1   3         34.86         35.47         2.83 o                         
  -6   1   3        119.36        115.79         6.67 o                         
  -5   1   3         10.52         15.48         2.04 o                         
  -4   1   3          5.38          8.96         1.11 o                         
  -3   1   3         46.13         36.14         1.75 o                         
  -2   1   3       1049.14       1034.53        17.93 o                         
   0   1   3        937.07        823.13         7.04 o                         
   1   1   3       1002.12       1257.36        10.66 o                         
   2   1   3       1496.61       1601.75        25.83 o                         
   3   1   3       1132.03       1012.63        28.24 o                         
   4   1   3        602.05        629.56        12.60 o                         
   5   1   3         44.59         40.18         2.16 o                         
   6   1   3        214.57        199.28        17.96 o                         
   7   1   3        351.48        365.40         6.56 o                         
   8   1   3         97.32         95.56         6.09 o                         
   9   1   3         75.16         72.54         4.40 o                         
  -8   2   3        131.89        133.87         4.95 o                         
  -7   2   3        146.07        139.56         4.66 o                         
  -6   2   3        652.77        677.03        16.79 o                         
  -5   2   3        219.31        215.38         6.59 o                         
  -4   2   3         28.78         45.71         2.27 o                         
  -3   2   3        849.94        890.92        38.07 o                         
  -2   2   3         82.44        103.38         2.19 o                         
  -1   2   3       6423.53       6519.29        67.06 o                         
   0   2   3        437.49        497.05         5.24 o                         
   1   2   3       8479.34       8783.25       125.20 o                         
   2   2   3        642.37        687.75        11.68 o                         
   3   2   3       2891.13       2882.71        46.80 o                         
   4   2   3       1572.00       1599.16        36.43 o                         
   5   2   3          1.76          3.25         1.18 o                         
   6   2   3        157.78        171.10        10.64 o                         
   7   2   3        137.61        155.86         6.90 o                         
   8   2   3        563.13        595.02        39.25 o                         
   9   2   3         37.29         24.70         4.02 o                         
  -8   3   3          6.17          6.66         2.09 o                         
  -7   3   3          1.40          2.51         1.85 o                         
  -6   3   3          1.35          1.93         1.95 o                         
  -5   3   3        486.83        493.49         7.55 o                         
  -4   3   3         23.28         26.23         1.79 o                         
  -3   3   3         18.06          8.80         0.92 o                         
  -2   3   3       1208.25       1124.77        10.61 o                         
  -1   3   3       1088.35       1144.15        14.01 o                         
   0   3   3       2132.80       2015.50        19.06 o                         
   1   3   3          6.61          2.26         0.56 o                         
   2   3   3        137.13        131.12         3.25 o                         
   3   3   3        448.64        369.89         7.06 o                         
   4   3   3         30.62         22.80         1.69 o                         
   5   3   3       1780.35       1868.03        30.79 o                         
   6   3   3       1232.43       1330.82        41.87 o                         
   7   3   3        101.52        109.35         4.89 o                         
   8   3   3        218.15        210.67         8.19 o                         
   9   3   3          2.99          4.53         3.83 o                         
  -7   4   3          7.88          6.83         1.85 o                         
  -6   4   3         93.09         89.12         3.47 o                         
  -5   4   3          0.93          1.64         1.32 o                         
  -4   4   3         26.93         30.79         1.85 o                         
  -3   4   3        292.01        339.36         5.45 o                         
  -2   4   3        133.32        155.85         4.28 o                         
  -1   4   3       1772.39       1916.71        20.91 o                         
   0   4   3         17.36         17.60         0.81 o                         
   1   4   3        184.85        270.91         4.32 o                         
   2   4   3        713.84        621.03        15.42 o                         
   3   4   3        191.91        216.16         7.70 o                         
   4   4   3        344.06        353.04        10.07 o                         
   5   4   3        141.16        108.36         4.21 o                         
   6   4   3          3.21          1.13         1.42 o                         
   7   4   3         52.12         54.55         6.15 o                         
   8   4   3         93.73         88.81         4.72 o                         
   9   4   3         19.88         18.38         4.12 o                         
  -7   5   3         69.49         72.22         4.03 o                         
  -6   5   3          8.59          5.97         1.84 o                         
  -5   5   3         61.30         66.70         2.94 o                         
  -4   5   3        144.48        143.84         3.75 o                         
  -3   5   3          0.02         -0.09         1.09 o                         
  -2   5   3         14.07         15.75         1.08 o                         
  -1   5   3        400.59        456.47        14.72 o                         
   0   5   3         98.62        111.25         3.85 o                         
   1   5   3        787.29        904.44        11.29 o                         
   2   5   3        259.90        314.44         9.77 o                         
   3   5   3        124.32        147.47         4.49 o                         
   4   5   3          9.94          9.76         2.25 o                         
   5   5   3        176.86        223.71         6.91 o                         
   6   5   3         13.96         15.55         2.29 o                         
   7   5   3          1.98          2.27         1.99 o                         
   8   5   3        131.78        134.63         7.25 o                         
   9   5   3          1.40          1.05         3.75 o                         
  -6   6   3          7.64          7.23         1.84 o                         
  -5   6   3          4.79          3.52         1.48 o                         
  -4   6   3         46.07         42.98         2.08 o                         
  -3   6   3        535.45        546.44         8.67 o                         
  -2   6   3         50.87         48.71         2.97 o                         
  -1   6   3        382.57        409.38        11.63 o                         
   0   6   3          0.04          0.07         0.79 o                         
   1   6   3       1045.52       1050.94        20.78 o                         
   2   6   3         90.29        102.24         4.31 o                         
   3   6   3         26.72         26.83         2.11 o                         
   4   6   3        145.66        153.71         5.95 o                         
   5   6   3        248.81        244.23         6.12 o                         
   6   6   3         38.00         41.04         3.26 o                         
   7   6   3          0.05         -0.68         2.39 o                         
   8   6   3         31.80         33.78         3.70 o                         
  -5   7   3         38.31         50.14         2.92 o                         
  -4   7   3        129.60        141.07         8.39 o                         
  -3   7   3          2.72          5.32         1.51 o                         
  -2   7   3          1.22          2.97         1.20 o                         
  -1   7   3        237.51        228.41         4.79 o                         
   0   7   3        252.92        252.59         6.99 o                         
   1   7   3          0.75          1.74         1.72 o                         
   2   7   3        349.94        366.03         6.97 o                         
   3   7   3          6.24         10.87         1.77 o                         
   4   7   3         25.42         27.23         3.29 o                         
   5   7   3          5.68          3.61         2.29 o                         
   6   7   3          0.00          3.86         2.43 o                         
   7   7   3         37.82         41.76         3.20 o                         
   8   7   3          0.25         -3.25         4.04 o                         
  -4   8   3          8.03          5.90         1.79 o                         
  -3   8   3         50.67         48.40         2.70 o                         
  -2   8   3        110.15        105.96        21.93 o                         
  -1   8   3         53.62         46.63         1.86 o                         
   0   8   3         38.60         31.18         2.10 o                         
   1   8   3        541.27        508.63         8.54 o                         
   2   8   3          7.51         11.13         2.61 o                         
   3   8   3        178.96        170.74         6.24 o                         
   4   8   3         25.20         29.18         4.41 o                         
   5   8   3        169.11        173.00         8.08 o                         
   6   8   3        543.59        572.93        21.17 o                         
   7   8   3          0.17         -2.16         3.23 o                         
   8   8   3         65.90         60.43         4.23 o                         
  -3   9   3          8.85         13.04         3.26 o                         
  -2   9   3         15.14         14.55         2.03 o                         
  -1   9   3          0.02          1.82         1.37 o                         
   0   9   3         13.62          8.86         2.02 o                         
   1   9   3         86.88        106.15         3.76 o                         
   2   9   3        134.52        136.12         5.34 o                         
   3   9   3        383.55        367.20         8.89 o                         
   4   9   3          0.36          2.27         2.88 o                         
   5   9   3          8.92          7.79         2.34 o                         
   6   9   3          0.82          1.07         3.17 o                         
   7   9   3         24.20         21.87         4.55 o                         
  -2  10   3         15.75         17.01         1.74 o                         
  -1  10   3          6.45          7.22         1.72 o                         
   0  10   3        151.87        172.17         7.86 o                         
   1  10   3         26.94         35.57         2.37 o                         
   2  10   3        139.93        142.70         7.80 o                         
   3  10   3         66.19         65.95         3.41 o                         
   4  10   3         62.97         69.20         3.42 o                         
   5  10   3         32.58         25.99         2.85 o                         
   6  10   3         16.64         17.37         3.15 o                         
   0  11   3        122.27        132.54         4.12 o                         
   1  11   3          4.17          7.79         2.95 o                         
   2  11   3         49.92         58.33         3.77 o                         
   3  11   3          0.06          0.66         2.37 o                         
   4  11   3         35.62         45.57        12.21 o                         
  -5 -10   4          4.58          4.17         3.21 o                         
  -4 -10   4        120.47        130.62         9.92 o                         
  -3 -10   4         21.41         21.68         5.33 o                         
  -2 -10   4         47.92         48.46         4.28 o                         
  -1 -10   4          8.23         10.03         2.96 o                         
   0 -10   4        363.93        359.93        14.68 o                         
   1 -10   4         97.79         97.82         6.94 o                         
  -6  -9   4         11.84         15.15         5.46 o                         
  -5  -9   4          0.75         -1.25         2.18 o                         
  -4  -9   4        503.54        523.86        14.43 o                         
  -3  -9   4        244.64        251.21         8.25 o                         
  -2  -9   4        476.86        492.26        12.86 o                         
  -1  -9   4         72.74         81.70         2.79 o                         
   0  -9   4         96.89         84.74         3.79 o                         
   1  -9   4          0.06         -1.16         1.19 o                         
   2  -9   4          6.35          3.80         1.88 o                         
   3  -9   4         35.17         39.35         6.33 o                         
  -7  -8   4          0.27          4.87         3.12 o                         
  -6  -8   4         12.83         12.11         2.94 o                         
  -5  -8   4          6.68          9.31         2.55 o                         
  -4  -8   4         82.07         62.62         3.78 o                         
  -3  -8   4        232.78        263.94         8.33 o                         
  -2  -8   4        250.84        259.93         8.70 o                         
  -1  -8   4        219.74        225.95         5.33 o                         
   0  -8   4          5.20          3.14         2.15 o                         
   1  -8   4         23.67         27.80         1.63 o                         
   2  -8   4         26.45         25.09         2.23 o                         
   3  -8   4         33.98         32.59         2.45 o                         
   4  -8   4         53.58         49.13         3.60 o                         
  -8  -7   4         27.77         24.94         5.49 o                         
  -7  -7   4         10.43         10.55         2.37 o                         
  -6  -7   4          0.03          1.43         2.04 o                         
  -5  -7   4        238.54        220.67         7.78 o                         
  -4  -7   4         42.30         44.32         5.20 o                         
  -3  -7   4        444.12        473.15         9.78 o                         
  -2  -7   4          6.43         10.41         2.17 o                         
  -1  -7   4         25.98         28.48         2.40 o                         
   0  -7   4        843.35        797.26        17.87 o                         
   1  -7   4        239.54        247.28         7.43 o                         
   2  -7   4         54.09         67.10         3.10 o                         
   3  -7   4         97.47         95.15         3.77 o                         
   4  -7   4         13.86         14.07         1.82 o                         
   5  -7   4          5.24          6.35         1.98 o                         
  -8  -6   4         24.56         33.58         3.28 o                         
  -7  -6   4        163.38        158.86        10.39 o                         
  -6  -6   4        419.83        405.37         8.03 o                         
  -5  -6   4         29.57         27.45         3.13 o                         
  -4  -6   4        390.25        380.40        12.55 o                         
  -3  -6   4        464.83        464.85         8.76 o                         
  -2  -6   4         40.34         39.13         2.88 o                         
  -1  -6   4       1402.50       1469.96        31.77 o                         
   0  -6   4        324.87        292.70         6.47 o                         
   1  -6   4         47.24         39.89         1.98 o                         
   2  -6   4       2787.97       2893.35        40.78 o                         
   3  -6   4         11.65         10.63         1.36 o                         
   4  -6   4         25.45         31.05         5.21 o                         
   5  -6   4          8.67          6.59         1.67 o                         
   6  -6   4         19.80         17.63         2.39 o                         
  -8  -5   4        478.17        452.91         9.92 o                         
  -7  -5   4        156.63        155.01         5.20 o                         
  -6  -5   4        114.65        136.05         8.36 o                         
  -5  -5   4        113.19        114.58         6.67 o                         
  -4  -5   4          0.14          0.50         1.30 o                         
  -3  -5   4          1.54          3.13         1.28 o                         
  -2  -5   4        546.04        539.69        29.09 o                         
  -1  -5   4        343.11        304.87         8.75 o                         
   0  -5   4          8.11         14.43         1.20 o                         
   1  -5   4       1777.43       1779.53        23.81 o                         
   2  -5   4        276.58        257.01        12.62 o                         
   3  -5   4        535.02        475.07        30.37 o                         
   4  -5   4        894.12        849.00        41.44 o                         
   5  -5   4        203.61        212.73         7.11 o                         
   6  -5   4        155.39        157.58         5.55 o                         
  -9  -4   4          0.78          4.18         4.02 o                         
  -8  -4   4         74.49         75.31         4.36 o                         
  -7  -4   4        130.01        163.24         9.45 o                         
  -6  -4   4         39.31         46.20         3.09 o                         
  -5  -4   4         53.31         54.78         3.09 o                         
  -4  -4   4        417.67        386.50        23.51 o                         
  -3  -4   4         20.99         12.47         1.23 o                         
  -2  -4   4        160.92        180.23         6.04 o                         
  -1  -4   4       1270.47       1306.37        28.00 o                         
   0  -4   4          2.84          3.45         0.59 o                         
   1  -4   4        433.76        430.53        11.32 o                         
   2  -4   4          0.96          6.09         0.79 o                         
   3  -4   4        627.66        545.77        12.28 o                         
   4  -4   4        215.01        195.80        12.96 o                         
   5  -4   4        229.35        252.43        12.50 o                         
   6  -4   4          1.24          3.13         1.87 o                         
   7  -4   4         76.74         72.44         4.23 o                         
  -9  -3   4          0.32          2.24         2.15 o                         
  -8  -3   4        256.77        243.77         8.59 o                         
  -7  -3   4         51.97         43.88         2.84 o                         
  -6  -3   4       1673.16       1788.47        18.27 o                         
  -5  -3   4        100.00         93.15         4.72 o                         
  -4  -3   4         11.17         12.77         1.35 o                         
  -3  -3   4        575.71        460.62        15.60 o                         
  -2  -3   4        261.78        260.97         4.97 o                         
  -1  -3   4         76.95         78.53         1.80 o                         
   0  -3   4          0.01          1.56         0.82 o                         
   1  -3   4         79.04         71.08         1.87 o                         
   2  -3   4        448.09        448.58         9.71 o                         
   3  -3   4         19.02         16.75         1.13 o                         
   4  -3   4         23.54         26.56         1.38 o                         
   5  -3   4        874.45        816.79        15.69 o                         
   6  -3   4          2.92          2.33         1.33 o                         
   7  -3   4        253.76        260.30        10.92 o                         
   8  -3   4         43.11         46.55         3.40 o                         
  -9  -2   4          2.59          2.03         2.27 o                         
  -8  -2   4         49.41         51.07         2.99 o                         
  -7  -2   4         20.50         18.66         2.55 o                         
  -6  -2   4        111.67        109.86         7.25 o                         
  -5  -2   4         35.75         40.19         2.55 o                         
  -4  -2   4       3122.76       3370.19        73.66 o                         
  -3  -2   4        605.78        701.73        18.84 o                         
  -2  -2   4       2915.45       2818.64        39.96 o                         
  -1  -2   4          0.17          6.14         0.64 o                         
   0  -2   4        234.13        261.11         3.55 o                         
   1  -2   4        249.70        169.22         2.92 o                         
   2  -2   4        449.02        512.22         7.37 o                         
   3  -2   4        905.48        965.93        17.31 o                         
   4  -2   4          7.85         10.14         1.14 o                         
   5  -2   4        119.52        116.42         4.37 o                         
   6  -2   4          7.43          4.18         1.46 o                         
   7  -2   4        113.80        109.32         5.80 o                         
   8  -2   4         88.62         85.27        14.45 o                         
  -9  -1   4         22.23         20.49         2.34 o                         
  -8  -1   4         22.80         21.55         2.08 o                         
  -7  -1   4          4.58          6.32         1.35 o                         
  -6  -1   4        322.35        338.72        12.29 o                         
  -5  -1   4          2.75          6.77         1.32 o                         
  -4  -1   4       2525.31       2726.06        62.84 o                         
  -3  -1   4       1067.78       1006.00        29.68 o                         
  -2  -1   4        811.14        747.96        16.53 o                         
  -1  -1   4         15.85         60.10         2.09 o                         
   0  -1   4        839.81        835.89        12.48 o                         
   1  -1   4         57.88         78.76         1.98 o                         
   2  -1   4       1147.30       1063.76         9.97 o                         
   3  -1   4          1.42          1.98         0.86 o                         
   4  -1   4        838.60        844.60        12.85 o                         
   5  -1   4        201.83        232.24        11.24 o                         
   6  -1   4        150.83        157.13         4.24 o                         
   7  -1   4          1.79          1.68         1.64 o                         
   8  -1   4          9.15          8.66         4.65 o                         
  -9   0   4         50.00         49.02         4.86 o                         
  -8   0   4          7.93          4.01         1.90 o                         
  -7   0   4         14.32         14.93         1.87 o                         
  -6   0   4          1.95          1.30         1.10 o                         
  -5   0   4        110.93        117.22         8.26 o                         
  -4   0   4       1362.09       1376.91        18.82 o                         
  -3   0   4        682.25        753.08        14.70 o                         
  -2   0   4       3247.46       3386.25        56.57 o                         
  -1   0   4       1155.38       1177.97        28.01 o                         
   0   0   4       9592.83       8885.48       147.45 o                         
   1   0   4        880.61        915.91        13.73 o                         
   2   0   4       2336.59       2183.79        26.88 o                         
   3   0   4        407.14        395.02        18.95 o                         
   4   0   4         70.15         70.68         3.26 o                         
   5   0   4         30.94         24.21         1.41 o                         
   6   0   4        379.00        370.74        15.82 o                         
   7   0   4        122.11        123.82         3.61 o                         
   8   0   4          9.46         13.77         3.75 o                         
   9   0   4        110.58        116.79         8.42 o                         
  -8   1   4         46.42         36.01         2.92 o                         
  -7   1   4          2.12          0.94         1.67 o                         
  -6   1   4         51.05         48.81         2.62 o                         
  -5   1   4        325.46        365.81         9.96 o                         
  -4   1   4        487.07        523.14         7.72 o                         
  -3   1   4       1021.23        892.66        34.75 o                         
  -2   1   4        168.98        186.98         3.75 o                         
  -1   1   4       7283.54       7013.85        66.73 o                         
   0   1   4       7809.24       8050.69       214.20 o                         
   1   1   4        525.32        449.09         7.32 o                         
   2   1   4         15.00         24.91         1.41 o                         
   3   1   4          1.65          3.40         0.79 o                         
   4   1   4       1617.29       1714.02        16.19 o                         
   5   1   4        545.00        521.37        26.69 o                         
   6   1   4        209.88        223.35         5.33 o                         
   7   1   4        552.59        558.49        17.08 o                         
   8   1   4         11.41         14.37         3.83 o                         
   9   1   4         81.20         94.37         5.27 o                         
  -8   2   4         18.46         18.00         2.78 o                         
  -7   2   4         88.68         82.26         3.61 o                         
  -6   2   4         80.67         80.19         3.52 o                         
  -5   2   4       1053.32       1118.08        15.48 o                         
  -4   2   4         79.75         88.26         3.53 o                         
  -3   2   4        743.57        830.37        25.14 o                         
  -2   2   4        174.56        149.29         2.81 o                         
  -1   2   4         33.12         32.35         1.13 o                         
   0   2   4      10768.83      11579.57       115.64 o                         
   1   2   4       3935.64       3327.92       126.57 o                         
   2   2   4        482.53        550.94         7.28 o                         
   3   2   4         67.54         92.44         2.76 o                         
   4   2   4        218.33        216.96         6.76 o                         
   5   2   4        207.84        187.56        12.28 o                         
   6   2   4         74.05         76.01         4.30 o                         
   7   2   4         14.99         20.47         1.95 o                         
   8   2   4         90.54         89.83         3.99 o                         
   9   2   4         88.64         94.62         5.69 o                         
  -8   3   4          9.80          6.56         1.82 o                         
  -7   3   4        385.49        399.31        10.02 o                         
  -6   3   4          9.67         12.73         1.60 o                         
  -5   3   4         12.81          9.18         1.47 o                         
  -4   3   4          0.82          3.42         1.13 o                         
  -3   3   4        763.93        746.38        13.01 o                         
  -2   3   4       1711.40       1784.58        26.98 o                         
  -1   3   4        612.30        748.79        11.61 o                         
   0   3   4        193.34        173.75         2.86 o                         
   1   3   4        167.49        166.83         2.97 o                         
   2   3   4          0.22          0.56         0.68 o                         
   3   3   4        110.99        122.80         6.18 o                         
   4   3   4       1458.83       1473.35        76.02 o                         
   5   3   4        392.92        408.41         9.72 o                         
   6   3   4         36.83         25.27         3.11 o                         
   7   3   4         41.57         42.15         2.56 o                         
   8   3   4         83.78         95.86         7.19 o                         
   9   3   4          1.45         -2.84         3.52 o                         
  -7   4   4          5.43          2.78         1.74 o                         
  -6   4   4         42.68         44.04         3.88 o                         
  -5   4   4         20.50         20.20         2.05 o                         
  -4   4   4        158.88        151.84         5.03 o                         
  -3   4   4        948.41        988.45        17.57 o                         
  -2   4   4       1613.33       1674.64        24.56 o                         
  -1   4   4       2859.72       2990.71        29.55 o                         
   0   4   4        402.73        418.39         5.88 o                         
   1   4   4       1765.38       1725.19        18.28 o                         
   2   4   4        959.19        845.04        14.74 o                         
   3   4   4       1490.18       1628.56        26.84 o                         
   4   4   4         61.55         75.32         3.60 o                         
   5   4   4        367.82        341.64         8.77 o                         
   6   4   4         42.17         47.96         3.29 o                         
   7   4   4          1.75          4.41         2.61 o                         
   8   4   4        298.55        325.09         8.61 o                         
   9   4   4         15.44         14.31         4.39 o                         
  -7   5   4         22.08         22.80         2.11 o                         
  -6   5   4        111.60        108.05         4.34 o                         
  -5   5   4         24.73         25.49         2.61 o                         
  -4   5   4        166.51        180.48         4.00 o                         
  -3   5   4         38.94         36.57         1.71 o                         
  -2   5   4        835.57        793.37        14.50 o                         
  -1   5   4          0.82          3.27         0.84 o                         
   0   5   4        883.77        826.19        13.51 o                         
   1   5   4        782.28        892.05         9.42 o                         
   2   5   4        137.92        111.78        11.69 o                         
   3   5   4        392.91        463.60        30.10 o                         
   4   5   4          0.96         -0.44         1.40 o                         
   5   5   4         19.57         18.82         1.71 o                         
   6   5   4        106.51         98.66         4.06 o                         
   7   5   4          4.47          1.37         1.93 o                         
   8   5   4        172.33        174.64         6.88 o                         
   9   5   4        194.43        209.31         9.27 o                         
  -6   6   4          0.25          0.24         1.65 o                         
  -5   6   4         34.58         32.32         2.10 o                         
  -4   6   4          9.85         11.31         2.25 o                         
  -3   6   4         24.85         25.72         1.84 o                         
  -2   6   4        444.02        441.34        12.21 o                         
  -1   6   4         37.41         29.46         2.22 o                         
   0   6   4         49.35         51.24         2.15 o                         
   1   6   4         41.95         64.61         3.10 o                         
   2   6   4       1005.37        996.38        23.59 o                         
   3   6   4         79.66         67.98         3.13 o                         
   4   6   4         81.37         78.83         3.55 o                         
   5   6   4         96.83         88.15         4.37 o                         
   6   6   4        184.50        221.49         7.24 o                         
   7   6   4        350.14        381.98         9.64 o                         
   8   6   4         90.76         90.07         4.52 o                         
  -5   7   4         23.72         17.28         2.13 o                         
  -4   7   4          3.51          0.53         1.61 o                         
  -3   7   4         24.50         23.88         4.54 o                         
  -2   7   4         64.08         69.38         2.72 o                         
  -1   7   4        164.17        141.97         4.43 o                         
   0   7   4         99.72        101.43         3.86 o                         
   1   7   4        380.39        361.72         6.64 o                         
   2   7   4         11.95         13.28         1.78 o                         
   3   7   4        502.00        528.54        12.63 o                         
   4   7   4        504.36        504.19         8.93 o                         
   5   7   4         22.03         26.76         2.74 o                         
   6   7   4         70.12         69.77         3.84 o                         
   7   7   4         44.71         44.27         3.40 o                         
   8   7   4         38.01         42.06         5.21 o                         
  -4   8   4         13.38          9.68         2.01 o                         
  -3   8   4         12.99         17.32         2.39 o                         
  -2   8   4         60.72         64.31         2.66 o                         
  -1   8   4          5.20          4.40         1.11 o                         
   0   8   4         15.08         16.36         1.54 o                         
   1   8   4        282.64        242.16         4.82 o                         
   2   8   4         31.50         32.35         2.70 o                         
   3   8   4         91.64         96.19         6.97 o                         
   4   8   4        113.08        106.77         4.10 o                         
   5   8   4          1.44          4.07         5.18 o                         
   6   8   4         30.90         25.78         3.15 o                         
   7   8   4         13.32         18.76         6.65 o                         
   8   8   4         45.33         30.74         3.49 o                         
  -3   9   4          7.85          9.32         3.46 o                         
  -2   9   4        112.23        131.44         5.67 o                         
  -1   9   4        102.10         96.24         3.15 o                         
   0   9   4        170.62        170.32         4.15 o                         
   1   9   4         43.33         45.68         2.06 o                         
   2   9   4          0.01         -0.25         1.75 o                         
   3   9   4        122.32        130.15        15.32 o                         
   4   9   4          6.85          8.17         2.92 o                         
   5   9   4         42.71         34.23         3.29 o                         
   6   9   4          2.75         10.52         3.15 o                         
   7   9   4         38.41         33.66         3.99 o                         
  -2  10   4         14.02         19.63         2.03 o                         
  -1  10   4         29.81         36.54         2.37 o                         
   0  10   4          0.28         -0.70         1.86 o                         
   1  10   4         59.14         56.97         2.67 o                         
   2  10   4        176.12        163.82        21.11 o                         
   3  10   4         21.20         21.13         2.73 o                         
   4  10   4          0.92          4.78         2.73 o                         
   5  10   4          3.70          2.83         4.27 o                         
   6  10   4          0.72         -2.00         4.33 o                         
   0  11   4         19.43         14.49         2.15 o                         
   1  11   4         53.96         52.96         5.08 o                         
   2  11   4         13.53         13.56         2.29 o                         
   3  11   4         29.63         33.99         5.61 o                         
   4  11   4        128.68        112.69        15.13 o                         
  -5 -10   5        323.58        295.43         8.50 o                         
  -4 -10   5        156.92        143.21         7.20 o                         
  -3 -10   5         39.19         42.54         3.51 o                         
  -2 -10   5         12.91         18.39         2.58 o                         
  -1 -10   5         54.54         51.32         5.82 o                         
   0 -10   5          2.74          5.89         1.82 o                         
   1 -10   5         59.60         59.15         2.84 o                         
  -6  -9   5         31.78         28.77         4.06 o                         
  -5  -9   5         87.39         75.43        13.12 o                         
  -4  -9   5         54.40         46.68         3.63 o                         
  -3  -9   5         63.99         53.70         3.17 o                         
  -2  -9   5        352.05        364.23        11.11 o                         
  -1  -9   5        128.34        124.59         3.88 o                         
   0  -9   5         40.20         44.66         2.25 o                         
   1  -9   5         11.06         14.80         1.76 o                         
   2  -9   5          5.78          3.49         1.67 o                         
   3  -9   5          0.08         -1.31         1.99 o                         
  -7  -8   5        353.94        388.90        13.76 o                         
  -6  -8   5        216.52        217.17         9.63 o                         
  -5  -8   5        381.21        404.74        12.12 o                         
  -4  -8   5         34.33         30.12         2.72 o                         
  -3  -8   5          1.27         -1.94         1.94 o                         
  -2  -8   5         84.12         82.07         4.26 o                         
  -1  -8   5         21.66         15.81         1.63 o                         
   0  -8   5        258.61        259.20         9.65 o                         
   1  -8   5         63.81         72.70         2.30 o                         
   2  -8   5         20.79         19.65         3.49 o                         
   3  -8   5          6.10          4.10         1.60 o                         
   4  -8   5         17.02         16.76         3.56 o                         
  -8  -7   5          0.33          2.88         2.88 o                         
  -7  -7   5          6.91          3.81         2.37 o                         
  -6  -7   5         97.56        116.59         5.11 o                         
  -5  -7   5        114.38        108.37         4.60 o                         
  -4  -7   5         79.42         92.10         4.23 o                         
  -3  -7   5          2.41          2.59         1.70 o                         
  -2  -7   5        130.37        137.56         5.29 o                         
  -1  -7   5         70.41         60.80         3.18 o                         
   0  -7   5       1651.87       1705.01        27.99 o                         
   1  -7   5        309.29        293.59         6.47 o                         
   2  -7   5         11.00         16.29         2.22 o                         
   3  -7   5         28.79         25.93         2.09 o                         
   4  -7   5        142.91        131.64         6.08 o                         
   5  -7   5         66.96         73.51         4.21 o                         
  -8  -6   5          1.14          3.01         2.93 o                         
  -7  -6   5          6.13          4.15         2.20 o                         
  -6  -6   5         13.04         11.39         2.52 o                         
  -5  -6   5        175.78        168.63         5.72 o                         
  -4  -6   5         56.75         54.75         4.16 o                         
  -3  -6   5        115.37        144.19         6.25 o                         
  -2  -6   5        568.78        609.20        26.84 o                         
  -1  -6   5        394.38        417.07         8.29 o                         
   0  -6   5       1403.42       1451.43        19.69 o                         
   1  -6   5       2196.67       2172.06        25.69 o                         
   2  -6   5        892.93        934.39        15.71 o                         
   3  -6   5         46.53         47.69         2.85 o                         
   4  -6   5         35.75         38.69         2.48 o                         
   5  -6   5         33.21         26.94         4.28 o                         
   6  -6   5         20.73         21.73         3.59 o                         
  -8  -5   5        206.96        173.26         6.78 o                         
  -7  -5   5        262.53        287.29        12.33 o                         
  -6  -5   5         66.61         71.06         3.74 o                         
  -5  -5   5          3.15          1.51         2.81 o                         
  -4  -5   5          3.01          3.64         1.64 o                         
  -3  -5   5        206.82        219.90         7.73 o                         
  -2  -5   5        148.26        153.03         8.12 o                         
  -1  -5   5       1009.93       1034.16        22.39 o                         
   0  -5   5        133.77        165.24         4.09 o                         
   1  -5   5       2080.61       2087.18        19.77 o                         
   2  -5   5         51.35         46.79         2.21 o                         
   3  -5   5        936.04        852.72        42.47 o                         
   4  -5   5       1056.15        973.74        15.36 o                         
   5  -5   5          3.12          6.95         2.83 o                         
   6  -5   5         35.96         38.15         3.15 o                         
  -9  -4   5         25.18         13.21         4.32 o                         
  -8  -4   5        144.32        124.07         8.14 o                         
  -7  -4   5         16.68         19.68         2.40 o                         
  -6  -4   5         21.76         28.70         2.73 o                         
  -5  -4   5         46.54         36.74         3.04 o                         
  -4  -4   5        489.12        545.73        11.52 o                         
  -3  -4   5        675.37        640.42        49.38 o                         
  -2  -4   5        300.58        263.72        11.75 o                         
  -1  -4   5        323.92        380.31         8.86 o                         
   0  -4   5         31.05         49.84         1.59 o                         
   1  -4   5        379.29        426.12         9.40 o                         
   2  -4   5        227.94        216.88         8.56 o                         
   3  -4   5       1040.41       1000.89        37.85 o                         
   4  -4   5         83.09         65.49         4.41 o                         
   5  -4   5         59.53         63.18         3.03 o                         
   6  -4   5        208.62        201.45         7.56 o                         
   7  -4   5          5.95          9.78         4.13 o                         
  -9  -3   5          8.97          8.17         2.35 o                         
  -8  -3   5          1.32         -0.14         2.98 o                         
  -7  -3   5          4.27          2.85         1.91 o                         
  -6  -3   5       1373.38       1484.52        42.90 o                         
  -5  -3   5        709.63        691.68        10.92 o                         
  -4  -3   5       1635.90       1729.67        33.67 o                         
  -3  -3   5        225.00        219.22        10.90 o                         
  -2  -3   5        139.07        119.41         2.60 o                         
  -1  -3   5         15.37         10.14         0.74 o                         
   0  -3   5        183.90        218.21         3.69 o                         
   1  -3   5       2551.29       2778.97        28.18 o                         
   2  -3   5        631.93        667.46        13.74 o                         
   3  -3   5        344.77        362.34        10.75 o                         
   4  -3   5        853.21        830.86        34.68 o                         
   5  -3   5        358.63        347.47         7.48 o                         
   6  -3   5          3.84          0.60         1.94 o                         
   7  -3   5         44.14         38.00         2.93 o                         
  -9  -2   5         44.58         55.69         3.44 o                         
  -8  -2   5        183.79        194.43         5.90 o                         
  -7  -2   5          3.64          4.18         1.51 o                         
  -6  -2   5        758.82        829.60        12.40 o                         
  -5  -2   5        101.07        100.60         5.24 o                         
  -4  -2   5        240.00        235.98        10.24 o                         
  -3  -2   5       1172.03       1170.00        31.01 o                         
  -2  -2   5         26.95         34.02         1.52 o                         
  -1  -2   5         24.18         29.23         1.28 o                         
   0  -2   5        954.78        870.86        10.88 o                         
   1  -2   5          0.58          2.96         0.59 o                         
   2  -2   5        244.56        210.78         3.73 o                         
   3  -2   5        692.55        725.84        13.49 o                         
   4  -2   5         53.75         64.82         2.71 o                         
   5  -2   5        493.00        504.17         9.29 o                         
   6  -2   5          5.97          4.73         1.39 o                         
   7  -2   5         85.34         99.72        11.74 o                         
   8  -2   5          0.03          0.00         2.97 o                         
  -9  -1   5         23.41         19.02         4.21 o                         
  -8  -1   5        124.07        130.47         5.52 o                         
  -7  -1   5        239.75        239.13        13.85 o                         
  -6  -1   5        250.98        233.13         8.55 o                         
  -5  -1   5         38.75         27.94         3.24 o                         
  -4  -1   5        844.89        777.34        27.92 o                         
  -3  -1   5        488.60        427.53        13.77 o                         
  -2  -1   5       1304.02       1179.09        16.14 o                         
  -1  -1   5       2036.97       2003.00        37.58 o                         
   0  -1   5         20.90         17.55         1.00 o                         
   1  -1   5        482.80        459.88         6.23 o                         
   2  -1   5        322.66        335.68         7.17 o                         
   3  -1   5        506.93        517.31         6.91 o                         
   4  -1   5         35.96         30.31         1.48 o                         
   5  -1   5        849.74        865.71        23.97 o                         
   6  -1   5         26.11         20.99         1.67 o                         
   7  -1   5         72.22         78.12        17.10 o                         
   8  -1   5         53.80         50.42         6.69 o                         
  -8   0   5         20.04         18.32         3.46 o                         
  -7   0   5        432.95        483.15         8.94 o                         
  -6   0   5        455.92        453.39        29.57 o                         
  -5   0   5         38.52         43.98         2.18 o                         
  -4   0   5        891.55        892.46        12.18 o                         
  -3   0   5        452.55        487.73         8.20 o                         
  -2   0   5        623.26        684.59        13.86 o                         
  -1   0   5         69.81         84.35         2.50 o                         
   0   0   5       1966.27       1985.58        18.63 o                         
   1   0   5       1302.28       1145.03        12.69 o                         
   2   0   5          3.20         10.66         0.97 o                         
   3   0   5         94.88         79.76         2.41 o                         
   4   0   5         41.70         66.51         2.60 o                         
   5   0   5        376.65        384.21        12.39 o                         
   6   0   5         41.37         39.41         2.16 o                         
   7   0   5        147.76        148.79         5.33 o                         
   8   0   5          0.18          0.98         2.10 o                         
  -8   1   5         17.69         16.46         2.29 o                         
  -7   1   5          0.07         -1.65         1.65 o                         
  -6   1   5         40.84         47.78         2.70 o                         
  -5   1   5          3.14          4.59         0.99 o                         
  -4   1   5       1796.01       1808.84        64.77 o                         
  -3   1   5        472.43        480.94         7.37 o                         
  -2   1   5         21.71         12.08         0.80 o                         
  -1   1   5       6453.15       6313.36        47.96 o                         
   0   1   5        980.84        871.53        12.75 o                         
   1   1   5        990.62       1152.61         9.78 o                         
   2   1   5        732.65        743.12        14.41 o                         
   3   1   5        915.32        894.85        15.35 o                         
   4   1   5        118.48        115.31         5.45 o                         
   5   1   5        106.15        101.21        11.44 o                         
   6   1   5          1.28          3.02         1.24 o                         
   7   1   5        206.92        189.71         5.43 o                         
   8   1   5         15.04         11.49         2.27 o                         
   9   1   5         49.94         49.14         3.64 o                         
  -8   2   5         54.66         55.32         5.32 o                         
  -7   2   5         72.85         66.19         3.37 o                         
  -6   2   5          0.52          0.08         1.72 o                         
  -5   2   5          6.03          6.46         1.35 o                         
  -4   2   5        110.45         92.45         3.61 o                         
  -3   2   5        581.27        608.93        23.32 o                         
  -2   2   5          0.05          0.10         0.78 o                         
  -1   2   5       1744.15       1738.73        11.86 o                         
   0   2   5        117.28        104.18         1.81 o                         
   1   2   5        458.21        443.84        12.16 o                         
   2   2   5        144.03        152.42         3.51 o                         
   3   2   5        387.61        375.20         8.27 o                         
   4   2   5        640.97        684.87        16.52 o                         
   5   2   5        721.51        707.43        44.21 o                         
   6   2   5         79.81         72.17         4.16 o                         
   7   2   5        101.26         99.23         5.21 o                         
   8   2   5          3.89          3.40         1.64 o                         
   9   2   5          3.61          5.01         2.57 o                         
  -8   3   5         29.83         34.91         3.20 o                         
  -7   3   5          0.89          1.31         1.54 o                         
  -6   3   5        378.46        393.12         7.53 o                         
  -5   3   5         25.70         27.88         2.25 o                         
  -4   3   5         48.78         44.67         2.50 o                         
  -3   3   5       2475.92       2571.35        27.49 o                         
  -2   3   5        306.48        291.73         3.53 o                         
  -1   3   5       7400.83       7775.52        94.78 o                         
   0   3   5        879.96       1085.08         6.96 o                         
   1   3   5          9.89         19.09         0.94 o                         
   2   3   5         65.98         40.21         1.69 o                         
   3   3   5         15.56         12.03         1.04 o                         
   4   3   5        487.01        533.91        28.72 o                         
   5   3   5         42.50         52.07         3.34 o                         
   6   3   5          9.26         11.74         1.91 o                         
   7   3   5        116.91        122.44         4.44 o                         
   8   3   5          5.69          4.47         3.27 o                         
   9   3   5        271.12        286.58        15.37 o                         
  -7   4   5         34.87         36.95         2.99 o                         
  -6   4   5         18.53         24.81         2.15 o                         
  -5   4   5        161.86        163.72         6.65 o                         
  -4   4   5        197.40        192.59         5.77 o                         
  -3   4   5         35.80         35.29         2.73 o                         
  -2   4   5        557.51        519.93         7.92 o                         
  -1   4   5       8006.74       8305.76        61.12 o                         
   0   4   5        334.43        297.49         3.18 o                         
   1   4   5         64.81         56.82         1.49 o                         
   2   4   5        252.60        267.74         7.31 o                         
   3   4   5       1128.17       1106.20        13.84 o                         
   4   4   5       1731.82       1795.64        26.06 o                         
   5   4   5        717.93        670.76        10.79 o                         
   6   4   5         29.53         29.44         2.85 o                         
   7   4   5         66.08         64.60         2.98 o                         
   8   4   5         62.23         74.87         4.57 o                         
   9   4   5         45.88         31.67         5.87 o                         
  -7   5   5          0.04          1.48         1.66 o                         
  -6   5   5          2.23          2.16         1.75 o                         
  -5   5   5          0.74          0.52         1.45 o                         
  -4   5   5          9.40          4.50         1.27 o                         
  -3   5   5         78.28         99.11         3.65 o                         
  -2   5   5        476.90        481.00        13.61 o                         
  -1   5   5        397.41        381.73         5.40 o                         
   0   5   5        135.83        107.65         3.08 o                         
   1   5   5        839.28        872.05        20.40 o                         
   2   5   5         39.72         42.02         2.25 o                         
   3   5   5        105.07        124.14         4.67 o                         
   4   5   5        178.86        190.28         7.08 o                         
   5   5   5        148.76        144.02        12.90 o                         
   6   5   5        703.25        671.91        10.96 o                         
   7   5   5          0.66          2.00         2.58 o                         
   8   5   5          9.60         15.24         2.95 o                         
   9   5   5         10.28          5.91         3.90 o                         
  -6   6   5         93.74         86.15         3.88 o                         
  -5   6   5        182.58        182.73         5.14 o                         
  -4   6   5          4.43          4.07         1.49 o                         
  -3   6   5         15.70         15.26         1.55 o                         
  -2   6   5          2.09          2.10         0.95 o                         
  -1   6   5          5.19         13.41         1.32 o                         
   0   6   5         18.61         21.14         1.45 o                         
   1   6   5         20.48         28.24         1.37 o                         
   2   6   5          8.40          4.71         1.38 o                         
   3   6   5        510.79        502.20        19.13 o                         
   4   6   5         97.17        106.90         7.06 o                         
   5   6   5        337.41        325.85         7.52 o                         
   6   6   5        409.79        430.87        18.25 o                         
   7   6   5         26.83         22.77         5.77 o                         
   8   6   5        100.37        126.22        17.39 o                         
  -5   7   5          6.29         13.32         2.12 o                         
  -4   7   5          8.88          7.59         1.62 o                         
  -3   7   5         15.18          8.91         1.62 o                         
  -2   7   5        152.29        150.07         4.28 o                         
  -1   7   5         52.74         72.91         2.86 o                         
   0   7   5          4.62          9.00         1.21 o                         
   1   7   5        429.78        427.26         7.80 o                         
   2   7   5         30.35         30.22         2.64 o                         
   3   7   5        149.35        175.06         5.66 o                         
   4   7   5          9.07         15.68         3.28 o                         
   5   7   5         59.98         59.74         4.80 o                         
   6   7   5         67.66         65.87        11.10 o                         
   7   7   5         12.30         13.03         3.12 o                         
   8   7   5         30.16         32.13         4.41 o                         
  -4   8   5         14.60         15.82         2.27 o                         
  -3   8   5         74.43         63.02         4.64 o                         
  -2   8   5         10.96         10.77         1.64 o                         
  -1   8   5          4.47          5.56         1.11 o                         
   0   8   5         94.82         91.16         3.04 o                         
   1   8   5          4.97          6.41         1.25 o                         
   2   8   5        415.05        422.34         9.05 o                         
   3   8   5        226.47        231.17         6.83 o                         
   4   8   5          2.93          4.51         2.19 o                         
   5   8   5         36.96         34.20         4.08 o                         
   6   8   5          2.15          1.38         2.32 o                         
   7   8   5         86.97         83.18         4.21 o                         
   8   8   5          8.90          8.35         3.23 o                         
  -3   9   5         36.00         38.73         3.45 o                         
  -2   9   5          3.47          3.50         1.68 o                         
  -1   9   5         35.04         40.31         2.60 o                         
   0   9   5         55.98         64.77         2.50 o                         
   1   9   5         50.99         49.65         2.46 o                         
   2   9   5          8.06         10.85         6.98 o                         
   3   9   5        124.69        122.56         5.52 o                         
   4   9   5          7.51          4.10         2.72 o                         
   5   9   5        101.54        100.57         4.73 o                         
   6   9   5        419.60        421.99        27.55 o                         
   7   9   5         53.03         52.54        10.77 o                         
  -2  10   5         61.76         68.77         4.60 o                         
  -1  10   5          4.07          4.30         4.32 o                         
   0  10   5          0.06         -1.59         3.29 o                         
   1  10   5        156.34        175.10         4.23 o                         
   2  10   5        270.51        246.66         7.73 o                         
   3  10   5         53.49         51.14         8.00 o                         
   4  10   5          3.07          0.74         2.07 o                         
   5  10   5         23.69         19.96         2.88 o                         
   6  10   5          0.06         -1.41         2.39 o                         
   0  11   5         16.06         14.46         2.36 o                         
   1  11   5         37.25         43.75         6.97 o                         
   2  11   5         40.85         36.40         3.75 o                         
   3  11   5         34.95         26.27         3.49 o                         
   4  11   5         86.58         97.31         4.76 o                         
  -5 -10   6        252.77        223.98         7.68 o                         
  -4 -10   6         29.05         22.72         3.34 o                         
  -3 -10   6         40.32         38.62         5.64 o                         
  -2 -10   6         59.07         52.37         6.90 o                         
  -1 -10   6        102.45        108.03         4.99 o                         
   0 -10   6        165.33        153.11         5.54 o                         
   1 -10   6         91.61         94.90         8.49 o                         
  -6  -9   6        185.30        193.32         8.23 o                         
  -5  -9   6         29.59         26.25         4.49 o                         
  -4  -9   6          6.38         11.83         2.85 o                         
  -3  -9   6         69.49         73.40         3.89 o                         
  -2  -9   6        245.44        243.12        10.57 o                         
  -1  -9   6         34.41         36.10         2.84 o                         
   0  -9   6          0.34         -0.16         1.43 o                         
   1  -9   6         39.41         39.09         2.30 o                         
   2  -9   6          1.31          1.06         1.23 o                         
  -7  -8   6         13.95         15.88         4.19 o                         
  -6  -8   6         13.59         16.23         2.73 o                         
  -5  -8   6         35.88         43.78         3.32 o                         
  -4  -8   6          2.29          0.18         1.88 o                         
  -3  -8   6        698.79        728.72        12.09 o                         
  -2  -8   6          0.96          2.38         2.16 o                         
  -1  -8   6          3.58          2.39         1.57 o                         
   0  -8   6        137.95        129.16         4.38 o                         
   1  -8   6         73.95         78.15         2.58 o                         
   2  -8   6          7.12          5.87         1.38 o                         
   3  -8   6         22.10         23.42         3.07 o                         
   4  -8   6         14.48         14.83         2.39 o                         
  -8  -7   6         28.33         31.66         4.13 o                         
  -7  -7   6         34.75         38.85         3.72 o                         
  -6  -7   6         25.46         32.02         3.42 o                         
  -5  -7   6          1.58          1.94         2.22 o                         
  -4  -7   6         98.26        121.09        13.77 o                         
  -3  -7   6         14.71         22.07         2.43 o                         
  -2  -7   6        332.64        353.96         8.14 o                         
  -1  -7   6       1841.94       1878.28        16.75 o                         
   0  -7   6        255.98        245.21         7.15 o                         
   1  -7   6         61.91         58.75         2.41 o                         
   2  -7   6        420.23        398.46         7.08 o                         
   3  -7   6         62.25         63.35         6.86 o                         
   4  -7   6          3.27          4.95         1.79 o                         
   5  -7   6         99.54        102.94         4.30 o                         
  -8  -6   6         50.83         45.79         4.04 o                         
  -7  -6   6          0.93          2.54         2.18 o                         
  -6  -6   6         12.42         15.30         4.14 o                         
  -5  -6   6         50.23         44.19         3.31 o                         
  -4  -6   6        228.17        258.35         8.00 o                         
  -3  -6   6         62.21         54.51         4.27 o                         
  -2  -6   6        471.20        447.45         8.74 o                         
  -1  -6   6        103.68        118.71         4.21 o                         
   0  -6   6        178.11        175.35         4.55 o                         
   1  -6   6        328.87        326.88         8.59 o                         
   2  -6   6        194.79        188.75         4.61 o                         
   3  -6   6         45.23         51.24         3.37 o                         
   4  -6   6         65.96         67.07         3.11 o                         
   5  -6   6          0.55         -0.02         1.63 o                         
   6  -6   6         10.44          9.88         2.21 o                         
  -8  -5   6        210.89        208.93         7.08 o                         
  -7  -5   6          8.96          3.46         3.39 o                         
  -6  -5   6        442.89        467.73         9.56 o                         
  -5  -5   6        369.37        399.26         8.26 o                         
  -4  -5   6       1329.66       1273.58        18.03 o                         
  -3  -5   6          0.41          1.58         1.26 o                         
  -2  -5   6         40.29         36.95         2.79 o                         
  -1  -5   6        245.51        203.86         5.20 o                         
   0  -5   6         94.27         79.44         2.64 o                         
   1  -5   6        552.67        555.76        11.56 o                         
   2  -5   6          3.83          3.30         0.83 o                         
   3  -5   6        107.59        105.36         7.35 o                         
   4  -5   6         49.18         50.65         2.83 o                         
   5  -5   6        497.48        488.93        11.17 o                         
   6  -5   6         53.69         45.59         3.06 o                         
  -8  -4   6        229.22        218.01         7.85 o                         
  -7  -4   6          3.80          5.03         2.06 o                         
  -6  -4   6          9.87         15.90         2.32 o                         
  -5  -4   6         12.28         14.79         2.14 o                         
  -4  -4   6         56.80         59.80         3.90 o                         
  -3  -4   6       1488.01       1688.15        50.45 o                         
  -2  -4   6        104.02        116.85         4.30 o                         
  -1  -4   6        303.32        302.99         5.97 o                         
   0  -4   6       1399.61       1534.13        12.35 o                         
   1  -4   6        402.32        383.26        14.74 o                         
   2  -4   6        663.69        680.12        13.92 o                         
   3  -4   6          1.66          4.50         0.92 o                         
   4  -4   6          1.88          3.58         1.36 o                         
   5  -4   6        398.42        396.16         8.49 o                         
   6  -4   6         11.71         13.64         2.08 o                         
   7  -4   6        286.70        295.25        11.45 o                         
  -9  -3   6          0.64          0.83         2.14 o                         
  -8  -3   6         72.40         57.34         3.75 o                         
  -7  -3   6         31.22         43.95         3.12 o                         
  -6  -3   6       1128.94       1160.76        18.85 o                         
  -5  -3   6        303.12        324.66        14.98 o                         
  -4  -3   6        177.42        160.59         6.09 o                         
  -3  -3   6        198.53        180.25         9.55 o                         
  -2  -3   6         32.54         37.23         1.47 o                         
  -1  -3   6         16.06         13.54         0.79 o                         
   0  -3   6       1605.58       1693.14        26.20 o                         
   1  -3   6        459.39        498.99        10.48 o                         
   2  -3   6       2453.45       2621.01        43.56 o                         
   3  -3   6         42.10         51.71         2.71 o                         
   4  -3   6        237.57        220.03        19.78 o                         
   5  -3   6         54.62         66.99         3.18 o                         
   6  -3   6         90.61        108.26         5.02 o                         
   7  -3   6        231.93        226.88         7.31 o                         
  -9  -2   6         50.03         46.42         3.05 o                         
  -8  -2   6         25.70         19.82         2.08 o                         
  -7  -2   6          3.74          1.63         1.80 o                         
  -6  -2   6         30.57         42.43         3.60 o                         
  -5  -2   6         11.97         13.17         1.63 o                         
  -4  -2   6         54.44         43.86         1.94 o                         
  -3  -2   6        125.57         94.95         2.80 o                         
  -2  -2   6        464.94        434.99         7.36 o                         
  -1  -2   6        159.94        178.95         2.89 o                         
   0  -2   6         22.68         22.62         1.07 o                         
   1  -2   6         25.70         37.25         1.35 o                         
   2  -2   6        627.88        678.07        19.28 o                         
   3  -2   6         48.11         48.69         1.79 o                         
   4  -2   6         25.88         23.12         1.42 o                         
   5  -2   6        139.82        115.98         8.92 o                         
   6  -2   6        278.06        277.02        20.41 o                         
   7  -2   6         10.28          8.85         5.05 o                         
   8  -2   6         40.96         47.40         6.08 o                         
  -9  -1   6         64.93         51.62         3.61 o                         
  -8  -1   6         26.29         20.53         2.27 o                         
  -7  -1   6         10.12         12.22         1.63 o                         
  -6  -1   6        294.79        286.70        11.42 o                         
  -5  -1   6        196.96        225.86         6.56 o                         
  -4  -1   6        277.43        270.28         7.97 o                         
  -3  -1   6         20.36         35.56         1.69 o                         
  -1  -1   6       1712.52       1466.49        23.04 o                         
   0  -1   6         77.50         63.55         1.90 o                         
   1  -1   6       1405.33       1294.00        21.38 o                         
   2  -1   6          6.68          5.36         0.65 o                         
   3  -1   6         50.31         77.24         2.50 o                         
   4  -1   6        217.53        237.82         5.29 o                         
   5  -1   6         21.56         25.63         1.54 o                         
   6  -1   6        409.60        436.76         9.18 o                         
   7  -1   6         90.97         90.82        11.57 o                         
   8  -1   6         10.28         10.07         3.63 o                         
  -8   0   6         27.41         26.46         2.61 o                         
  -7   0   6         14.06         11.42         1.95 o                         
  -6   0   6        635.88        621.48        25.13 o                         
  -5   0   6          3.19          4.47         0.89 o                         
  -4   0   6        427.04        419.77         7.41 o                         
  -3   0   6        107.60         56.39         1.74 o                         
  -2   0   6        205.13        214.71         4.06 o                         
  -1   0   6         88.46        141.69         3.65 o                         
   0   0   6        564.99        596.18         7.13 o                         
   1   0   6         75.87         50.55         1.68 o                         
   2   0   6       2697.04       2754.75        47.49 o                         
   3   0   6          2.14         11.65         0.92 o                         
   4   0   6       1890.06       2047.01        68.87 o                         
   5   0   6       1100.22       1111.76        27.40 o                         
   6   0   6         87.36         86.53         2.75 o                         
   7   0   6         38.59         40.26         3.08 o                         
   8   0   6         77.19         72.92         4.60 o                         
  -8   1   6         12.56         15.81         2.35 o                         
  -7   1   6         86.58         90.67         4.85 o                         
  -6   1   6          0.26         -1.38         1.38 o                         
  -5   1   6         22.39         26.23         1.87 o                         
  -4   1   6        320.48        352.14         9.82 o                         
  -3   1   6        219.79        188.86         5.85 o                         
  -2   1   6          5.27          2.72         0.53 o                         
  -1   1   6        811.64        861.04         8.26 o                         
   0   1   6        605.41        676.84        10.22 o                         
   1   1   6          2.29          2.42         1.75 o                         
   2   1   6        458.02        418.75         7.85 o                         
   3   1   6          1.92          1.25         0.76 o                         
   4   1   6        219.32        194.85        12.10 o                         
   5   1   6        753.41        814.50        26.58 o                         
   6   1   6          0.04          0.27         0.93 o                         
   7   1   6          0.25          0.04         1.37 o                         
   8   1   6         27.74         28.44         2.58 o                         
   9   1   6          2.61          2.21         2.54 o                         
  -8   2   6         13.86         14.62         2.15 o                         
  -7   2   6         73.74         72.19         3.54 o                         
  -6   2   6         55.12         59.53         2.74 o                         
  -5   2   6        297.28        338.60         9.44 o                         
  -4   2   6        201.84        221.97         6.78 o                         
  -3   2   6       2366.70       2281.94        19.80 o                         
  -2   2   6        145.72        158.63         3.05 o                         
  -1   2   6       2455.54       2389.34        20.81 o                         
   0   2   6       1506.23       1615.00        19.01 o                         
   1   2   6       3739.10       3426.51        37.02 o                         
   2   2   6       2189.77       2183.49        49.32 o                         
   3   2   6       1043.33       1009.63        19.08 o                         
   4   2   6        244.65        265.14         6.69 o                         
   5   2   6        305.78        279.59        15.75 o                         
   6   2   6        232.57        242.54         6.23 o                         
   7   2   6        112.13        119.97         6.44 o                         
   8   2   6         41.97         42.22         4.83 o                         
   9   2   6         10.69          9.85         2.61 o                         
  -8   3   6          0.48          1.79         1.83 o                         
  -7   3   6          9.12          8.93         2.80 o                         
  -6   3   6          3.40          3.41         1.57 o                         
  -5   3   6          3.03          2.39         1.18 o                         
  -4   3   6          0.15          1.60         1.14 o                         
  -3   3   6        130.64        173.54         5.48 o                         
  -2   3   6       2243.01       2488.94        42.56 o                         
  -1   3   6         31.01         34.14         1.14 o                         
   0   3   6       4752.47       4935.69        37.14 o                         
   1   3   6        737.42        595.63         5.98 o                         
   2   3   6        516.35        545.41        10.68 o                         
   3   3   6          2.02          4.63         0.83 o                         
   4   3   6        120.88        119.28         5.03 o                         
   5   3   6        158.41        197.30         6.97 o                         
   6   3   6         64.49         65.64         4.10 o                         
   7   3   6        133.51        146.97         7.86 o                         
   8   3   6         28.41         23.39         2.62 o                         
   9   3   6         29.61         29.36         4.69 o                         
  -7   4   6        548.82        540.68        10.61 o                         
  -6   4   6          0.28          0.63         1.66 o                         
  -5   4   6        237.82        222.34         7.24 o                         
  -4   4   6         32.88         28.00         2.42 o                         
  -3   4   6         88.04         85.69         3.34 o                         
  -2   4   6        259.68        254.58         5.19 o                         
  -1   4   6       1389.88       1415.54        19.55 o                         
   0   4   6        256.77        345.59         3.67 o                         
   1   4   6       2400.81       2368.93        35.04 o                         
   2   4   6       1383.01       1275.83        27.64 o                         
   3   4   6         15.15         13.96         1.64 o                         
   4   4   6       1775.78       1853.35        25.98 o                         
   5   4   6         64.78         80.99         3.94 o                         
   6   4   6       1428.97       1438.49        22.28 o                         
   7   4   6         53.51         48.17         3.14 o                         
   8   4   6         14.05         14.88         3.34 o                         
   9   4   6         99.51         87.28        20.47 o                         
  -7   5   6        119.30        117.08         5.07 o                         
  -6   5   6         73.18         73.17         2.99 o                         
  -5   5   6          9.99          9.88         1.70 o                         
  -4   5   6         87.31         86.42         3.16 o                         
  -3   5   6        364.95        374.20         5.66 o                         
  -2   5   6        322.57        357.76         6.48 o                         
  -1   5   6        323.46        291.00         5.54 o                         
   0   5   6         12.14          9.01         0.82 o                         
   1   5   6        944.43        950.91        17.84 o                         
   2   5   6        292.24        337.71         8.75 o                         
   3   5   6       2236.95       2342.65        81.06 o                         
   4   5   6        239.11        231.15         8.12 o                         
   5   5   6         65.79         62.81         8.72 o                         
   6   5   6        235.22        265.16         7.29 o                         
   7   5   6        101.14        101.12         4.79 o                         
   8   5   6          4.18          1.43         2.73 o                         
   9   5   6          0.63          7.71         2.54 o                         
  -6   6   6         62.36         62.45         3.25 o                         
  -5   6   6        141.55        128.71         4.76 o                         
  -4   6   6         63.39         68.49         2.64 o                         
  -3   6   6          0.17          0.06         1.27 o                         
  -2   6   6        360.88        368.47         9.66 o                         
  -1   6   6        135.92        153.34         4.89 o                         
   0   6   6        539.45        522.51         7.99 o                         
   1   6   6        395.82        435.89         7.44 o                         
   2   6   6        388.81        396.60        13.15 o                         
   3   6   6        345.37        342.57         8.75 o                         
   4   6   6        207.18        205.85         8.47 o                         
   5   6   6        158.91        155.35         8.55 o                         
   6   6   6         12.03         13.46         2.08 o                         
   7   6   6         31.70         37.03         3.61 o                         
   8   6   6        190.83        162.28         6.33 o                         
  -5   7   6         29.24         29.75         3.47 o                         
  -4   7   6        106.63         96.41         3.10 o                         
  -3   7   6         16.69         16.05         1.60 o                         
  -2   7   6        246.02        252.68         5.52 o                         
  -1   7   6         87.82         68.43         3.77 o                         
   0   7   6        250.52        242.42         6.68 o                         
   1   7   6        120.22        107.16         3.91 o                         
   2   7   6        332.20        323.84         8.59 o                         
   3   7   6         67.18         72.27         3.86 o                         
   4   7   6        183.04        152.79         5.07 o                         
   5   7   6        313.51        279.69         7.91 o                         
   6   7   6         60.51         67.13         4.13 o                         
   7   7   6          5.04          3.15         2.73 o                         
   8   7   6         11.17          5.53         3.31 o                         
  -4   8   6         13.40         14.59         3.87 o                         
  -3   8   6         75.88         66.00         8.73 o                         
  -2   8   6        139.38        129.99         4.92 o                         
  -1   8   6        156.08        131.66         3.65 o                         
   0   8   6        192.07        176.45         4.67 o                         
   1   8   6         18.96         13.36         1.48 o                         
   2   8   6          1.31          1.68         1.68 o                         
   3   8   6         34.23         33.17         2.79 o                         
   4   8   6        384.88        366.63         7.78 o                         
   5   8   6         43.65         35.65         3.74 o                         
   6   8   6          0.31          0.71         2.13 o                         
   7   8   6         44.87         35.82         5.32 o                         
   8   8   6         25.66         20.28         3.08 o                         
  -3   9   6         24.72         29.06         5.66 o                         
  -2   9   6          6.97          9.14         1.62 o                         
  -1   9   6         10.34          7.34         1.72 o                         
   0   9   6         58.43         51.65         2.46 o                         
   1   9   6        171.03        159.17         4.69 o                         
   2   9   6          0.07          0.30         2.54 o                         
   3   9   6         61.00         52.15        10.17 o                         
   4   9   6         56.58         43.04         2.74 o                         
   5   9   6         43.37         49.17         9.14 o                         
   6   9   6         18.68         18.75         3.11 o                         
   7   9   6        141.41        139.24         6.90 o                         
  -2  10   6          5.65          8.00         1.98 o                         
  -1  10   6         33.26         27.77         2.14 o                         
   0  10   6        158.39        153.05         4.33 o                         
   1  10   6          3.32          3.18         1.63 o                         
   2  10   6         59.39         48.24         3.41 o                         
   3  10   6        157.50        150.04         7.02 o                         
   4  10   6         14.45         13.26         2.45 o                         
   5  10   6         28.38         27.66         4.60 o                         
   6  10   6          5.10          6.39         2.93 o                         
   0  11   6         13.44         12.17         2.05 o                         
   1  11   6         18.91         14.47         4.72 o                         
   2  11   6         36.79         43.10         5.29 o                         
   3  11   6         18.89         11.35         2.70 o                         
   4  11   6          0.32          3.19         2.95 o                         
  -4 -10   7         23.70         19.50         4.05 o                         
  -3 -10   7         23.17         22.12         3.08 o                         
  -2 -10   7         66.96         73.79         4.80 o                         
  -1 -10   7        138.42        131.47         5.70 o                         
   0 -10   7          2.50          3.40         1.72 o                         
  -6  -9   7         11.03         11.27         3.16 o                         
  -5  -9   7         58.33         57.37         5.97 o                         
  -4  -9   7         13.96         14.48         3.21 o                         
  -3  -9   7         14.20         12.48         2.02 o                         
  -2  -9   7          4.69          1.17         3.74 o                         
  -1  -9   7         98.12        110.04         4.45 o                         
   0  -9   7          0.50          4.01         1.37 o                         
   1  -9   7          2.23          1.04         1.55 o                         
   2  -9   7        141.17        136.95         4.66 o                         
  -7  -8   7          9.64          8.23         3.57 o                         
  -6  -8   7          2.27          3.28         2.69 o                         
  -5  -8   7         89.77         86.83         4.63 o                         
  -4  -8   7          0.11          3.13         2.05 o                         
  -3  -8   7        903.91        979.29        12.94 o                         
  -2  -8   7         19.38         22.90         3.63 o                         
  -1  -8   7         92.69         92.91         3.31 o                         
   0  -8   7         10.68         15.67         1.80 o                         
   1  -8   7          0.00         -0.16         1.13 o                         
   2  -8   7         94.80         96.27         4.03 o                         
   3  -8   7          1.16          2.84         1.96 o                         
   4  -8   7         66.15         66.61         3.47 o                         
  -7  -7   7         59.82         72.77         4.50 o                         
  -6  -7   7         82.68        102.20         8.66 o                         
  -5  -7   7        237.17        255.21         6.56 o                         
  -4  -7   7         24.22         27.63         2.39 o                         
  -3  -7   7        228.44        218.69         6.30 o                         
  -2  -7   7         75.48         86.24         6.11 o                         
  -1  -7   7       1029.80       1033.77        13.84 o                         
   0  -7   7          9.00         10.03         2.68 o                         
   1  -7   7        117.91        129.52         4.29 o                         
   2  -7   7         15.02         14.58         1.56 o                         
   3  -7   7         94.55         84.89         3.19 o                         
   4  -7   7         12.05         10.19         2.02 o                         
   5  -7   7          0.05          0.72         2.90 o                         
  -8  -6   7          0.66          3.89         3.74 o                         
  -7  -6   7          3.54          0.62         2.45 o                         
  -6  -6   7          0.23         -1.43         2.00 o                         
  -5  -6   7         32.13         27.23         2.47 o                         
  -4  -6   7          9.09          8.04         3.05 o                         
  -3  -6   7          7.73          7.96         1.77 o                         
  -2  -6   7          0.35          0.42         1.35 o                         
  -1  -6   7       1810.53       1806.64        13.34 o                         
   0  -6   7        114.25        104.70         3.63 o                         
   1  -6   7        151.47        139.14         4.63 o                         
   2  -6   7         34.04         36.57         1.97 o                         
   3  -6   7         43.15         46.98         2.46 o                         
   4  -6   7          3.77          4.50         1.46 o                         
   5  -6   7         22.78         31.27         6.39 o                         
  -8  -5   7        302.76        329.29         8.01 o                         
  -7  -5   7        186.22        184.57         7.25 o                         
  -6  -5   7        193.05        187.24         6.95 o                         
  -5  -5   7         56.74         61.28         3.24 o                         
  -4  -5   7         51.28         53.47         3.08 o                         
  -3  -5   7        169.35        164.00         6.55 o                         
  -2  -5   7         13.81         11.21         1.18 o                         
  -1  -5   7         11.81         10.62         1.08 o                         
   0  -5   7        365.78        366.25         5.98 o                         
   1  -5   7       1594.36       1772.76        25.00 o                         
   2  -5   7        270.80        249.06        13.00 o                         
   3  -5   7        126.63        138.54         3.71 o                         
   4  -5   7        173.61        175.52         5.67 o                         
   5  -5   7         60.28         63.38         3.21 o                         
   6  -5   7         42.03         43.05         3.01 o                         
  -8  -4   7        233.56        218.59        36.37 o                         
  -7  -4   7         10.65          6.39         2.80 o                         
  -6  -4   7          6.26          6.42         2.05 o                         
  -5  -4   7       1053.35       1084.12        12.89 o                         
  -4  -4   7         32.79         32.13         2.54 o                         
  -3  -4   7        757.14        759.24        56.31 o                         
  -2  -4   7       1511.64       1497.86        42.86 o                         
  -1  -4   7        146.28        173.25         4.40 o                         
   0  -4   7        235.93        256.24         5.39 o                         
   1  -4   7        186.68        188.36         8.17 o                         
   2  -4   7       1061.38        997.57        39.60 o                         
   3  -4   7        722.44        719.56        33.41 o                         
   4  -4   7        372.94        377.78         8.32 o                         
   5  -4   7         18.00         19.90         2.10 o                         
   6  -4   7         77.72         75.86         3.84 o                         
   7  -4   7          4.50          2.59         2.29 o                         
  -9  -3   7         23.24         18.80         2.75 o                         
  -8  -3   7        177.61        165.57        12.18 o                         
  -7  -3   7         14.24         13.25         2.60 o                         
  -6  -3   7          1.41          1.07         1.80 o                         
  -5  -3   7        771.71        804.07        21.53 o                         
  -4  -3   7        118.77        141.97         6.02 o                         
  -3  -3   7          0.08          0.52         0.75 o                         
  -2  -3   7        152.44        160.76         4.35 o                         
  -1  -3   7       3810.93       3905.35        78.37 o                         
   0  -3   7       3492.31       3610.12        27.55 o                         
   1  -3   7        667.61        811.83        16.47 o                         
   2  -3   7        136.14        128.66         5.11 o                         
   3  -3   7        412.76        414.16        18.98 o                         
   4  -3   7         13.15         10.03         1.65 o                         
   5  -3   7          2.35          3.64         2.63 o                         
   6  -3   7         12.07         13.06         2.21 o                         
   7  -3   7        261.00        266.51         7.40 o                         
  -9  -2   7          0.56          0.49         2.02 o                         
  -8  -2   7         66.58         59.11         3.37 o                         
  -7  -2   7        149.81        128.96         5.34 o                         
  -6  -2   7         25.60         21.18         3.68 o                         
  -5  -2   7        162.80        150.77         9.50 o                         
  -4  -2   7        136.68        123.88         7.65 o                         
  -3  -2   7       1047.99       1037.25        42.09 o                         
  -2  -2   7        452.36        396.32         7.37 o                         
  -1  -2   7        642.66        602.38        11.70 o                         
   0  -2   7        346.86        362.96         7.12 o                         
   1  -2   7       1018.97       1190.88        12.91 o                         
   2  -2   7        387.41        445.70        11.95 o                         
   3  -2   7        858.82        926.60        24.23 o                         
   4  -2   7        448.24        453.35        20.99 o                         
   5  -2   7          1.95          2.70         0.99 o                         
   6  -2   7         79.26         75.58         4.24 o                         
   7  -2   7          9.47          8.35         2.14 o                         
   8  -2   7          0.01          0.58         2.63 o                         
  -8  -1   7        178.31        173.25         6.68 o                         
  -7  -1   7          3.84          6.74         1.42 o                         
  -6  -1   7        100.13        104.06         3.80 o                         
  -5  -1   7        449.35        483.29        16.37 o                         
  -4  -1   7        167.29        156.97        12.10 o                         
  -3  -1   7        739.52        703.83        26.49 o                         
  -2  -1   7          0.38          2.95         0.68 o                         
  -1  -1   7        185.75        159.07         3.17 o                         
   0  -1   7       1092.60       1048.67         8.80 o                         
   1  -1   7          0.15          1.37         0.83 o                         
   2  -1   7       1894.14       2033.62        43.63 o                         
   3  -1   7       2809.27       3095.49        90.33 o                         
   4  -1   7        334.29        292.31         8.35 o                         
   5  -1   7          8.31          6.00         0.92 o                         
   6  -1   7        145.69        146.88         5.63 o                         
   7  -1   7         30.25         28.45         7.86 o                         
   8  -1   7          5.86          4.58         3.09 o                         
  -8   0   7         93.47         99.97         6.44 o                         
  -7   0   7         16.08         16.88         2.12 o                         
  -6   0   7        235.82        251.54        11.03 o                         
  -5   0   7        677.60        653.42        16.03 o                         
  -4   0   7        510.41        531.15        12.23 o                         
  -3   0   7        132.54        116.77         3.17 o                         
  -2   0   7        153.85        117.06         2.83 o                         
  -1   0   7       1533.81       1457.72        14.14 o                         
   0   0   7          2.35          2.58         0.60 o                         
   1   0   7        303.61        259.21         4.18 o                         
   2   0   7        168.38        178.07         5.21 o                         
   3   0   7       1208.53       1304.39        37.31 o                         
   4   0   7        373.70        398.10        19.42 o                         
   5   0   7         58.19         51.66         2.08 o                         
   6   0   7          1.43          4.71         0.94 o                         
   7   0   7         45.15         52.66         5.67 o                         
   8   0   7          0.87         -0.05         2.05 o                         
  -8   1   7         11.01         15.37         2.29 o                         
  -7   1   7         84.15         87.22         5.22 o                         
  -6   1   7          3.99          3.25         1.36 o                         
  -5   1   7         94.99         88.86         3.69 o                         
  -4   1   7        416.53        393.23        12.60 o                         
  -3   1   7         27.88         25.47         1.26 o                         
  -2   1   7        257.94        268.13         4.08 o                         
  -1   1   7       6758.30       6321.33        77.50 o                         
   0   1   7        219.39        257.61         5.97 o                         
   1   1   7        529.29        429.86         5.02 o                         
   2   1   7         42.46         67.73         2.13 o                         
   3   1   7        245.39        239.69        14.71 o                         
   4   1   7        348.42        309.94        25.95 o                         
   5   1   7        113.34         99.94        12.20 o                         
   6   1   7        152.64        136.67         6.49 o                         
   7   1   7          0.06          0.47         1.19 o                         
   8   1   7          2.46          3.38         2.61 o                         
   9   1   7         61.12         65.64         6.62 o                         
  -8   2   7          8.18          4.36         2.43 o                         
  -7   2   7         91.43         84.73         6.35 o                         
  -6   2   7          3.52          4.64         1.46 o                         
  -5   2   7         89.03        113.48         4.09 o                         
  -4   2   7          2.51          3.76         1.07 o                         
  -3   2   7        301.14        297.75        10.14 o                         
  -2   2   7        997.35        845.44        14.47 o                         
  -1   2   7       1849.86       1894.00        13.82 o                         
   0   2   7        247.29        217.29         3.00 o                         
   1   2   7       1314.11       1132.59        11.54 o                         
   2   2   7        526.76        547.34         8.08 o                         
   3   2   7       1019.87       1134.67        25.62 o                         
   4   2   7         28.36         28.43         1.85 o                         
   5   2   7        169.63        157.18         6.48 o                         
   6   2   7        331.23        344.32        14.43 o                         
   7   2   7         47.45         41.79         3.27 o                         
   8   2   7        133.42        174.67         8.68 o                         
   9   2   7          0.77          0.02         2.54 o                         
  -8   3   7         92.19         88.86         3.92 o                         
  -7   3   7         51.24         51.72         3.11 o                         
  -6   3   7         11.50          8.66         1.66 o                         
  -5   3   7        164.12        171.96         4.42 o                         
  -4   3   7        160.55        176.50         5.78 o                         
  -3   3   7          1.54         -0.14         0.84 o                         
  -2   3   7        188.69        191.69         4.08 o                         
  -1   3   7        675.99        679.01         7.60 o                         
   0   3   7        330.60        347.14         5.72 o                         
   1   3   7        230.87        195.86         4.22 o                         
   2   3   7        241.27        252.89         5.04 o                         
   3   3   7        403.28        389.92        17.74 o                         
   4   3   7        501.31        508.46        10.48 o                         
   5   3   7        197.50        217.98         6.50 o                         
   6   3   7        144.53        155.88         6.22 o                         
   7   3   7          7.49          4.12         1.93 o                         
   8   3   7          1.94          2.73         1.70 o                         
   9   3   7        169.18        168.10         8.68 o                         
  -7   4   7         30.86         29.02         3.64 o                         
  -6   4   7        263.38        278.55         7.45 o                         
  -5   4   7          3.66          3.28         1.51 o                         
  -4   4   7        314.68        311.41         5.21 o                         
  -3   4   7        519.40        599.69         8.33 o                         
  -2   4   7        491.64        527.68         6.34 o                         
  -1   4   7        758.20        732.75        13.57 o                         
   0   4   7        122.96        136.45         2.58 o                         
   1   4   7        139.95        120.89         3.09 o                         
   2   4   7         32.78         19.52         1.03 o                         
   3   4   7        227.38        261.07         7.44 o                         
   4   4   7        234.66        256.53         8.09 o                         
   5   4   7         15.56         17.75         1.98 o                         
   6   4   7        301.77        332.62         7.94 o                         
   7   4   7         46.17         53.26         3.21 o                         
   8   4   7         42.22         45.25         3.41 o                         
   9   4   7          0.06          1.99         3.47 o                         
  -7   5   7         14.15         15.49         1.91 o                         
  -6   5   7          9.60          7.93         2.09 o                         
  -5   5   7          0.20         -1.31         1.31 o                         
  -4   5   7        150.81        148.02         4.41 o                         
  -3   5   7          2.21          4.19         0.97 o                         
  -2   5   7        170.79        148.37         3.53 o                         
  -1   5   7        157.03        177.41         3.96 o                         
   0   5   7        100.71         87.98         3.16 o                         
   1   5   7        639.16        696.86        10.63 o                         
   2   5   7        424.57        447.85        23.04 o                         
   3   5   7         11.11          9.66         1.68 o                         
   4   5   7          0.08         -0.48         1.61 o                         
   5   5   7       1179.02       1139.46        13.99 o                         
   6   5   7         78.08         75.22         5.01 o                         
   7   5   7          2.82          3.89         2.08 o                         
   8   5   7          9.86         14.12         2.08 o                         
   9   5   7          6.84          1.22         3.52 o                         
  -6   6   7          4.55          2.57         1.86 o                         
  -5   6   7          9.40         10.24         1.64 o                         
  -4   6   7          2.00          1.57         1.49 o                         
  -3   6   7       1729.23       1639.38        16.63 o                         
  -2   6   7        431.26        446.25        19.25 o                         
  -1   6   7        283.85        301.42         4.83 o                         
   0   6   7          9.50          4.60         0.97 o                         
   1   6   7          0.28          3.60         0.96 o                         
   2   6   7          2.63          9.47         1.56 o                         
   3   6   7        163.86        183.18         8.24 o                         
   4   6   7        349.42        370.50         7.58 o                         
   5   6   7        461.06        434.19        15.33 o                         
   6   6   7         48.98         42.02         3.32 o                         
   7   6   7         61.74         62.29         3.05 o                         
   8   6   7         58.14         53.38         5.05 o                         
  -5   7   7          1.01          1.95         1.72 o                         
  -4   7   7         32.86         33.11         2.12 o                         
  -3   7   7          6.83          4.71         1.70 o                         
  -2   7   7         16.08         12.75         1.32 o                         
  -1   7   7        834.92        765.98         7.07 o                         
   0   7   7          3.67          4.11         1.00 o                         
   1   7   7        130.66        104.67         4.00 o                         
   2   7   7         80.75         73.27         4.80 o                         
   3   7   7        273.74        234.91         6.04 o                         
   4   7   7        153.80        157.85         6.41 o                         
   5   7   7        366.21        318.55        28.97 o                         
   6   7   7         87.65         79.13         5.48 o                         
   7   7   7         55.92         55.31         3.44 o                         
   8   7   7         99.54        101.93         8.25 o                         
  -4   8   7         70.59         64.21         3.77 o                         
  -3   8   7         83.28         84.70         3.60 o                         
  -2   8   7          3.04          4.38         1.85 o                         
  -1   8   7        132.40        124.88         8.12 o                         
   0   8   7          1.97          5.12         1.35 o                         
   1   8   7        184.92        189.49         5.32 o                         
   2   8   7         41.38         40.02         2.24 o                         
   3   8   7         39.30         39.38         2.66 o                         
   4   8   7          2.53          0.32         2.53 o                         
   5   8   7         67.20         77.40         4.50 o                         
   6   8   7          1.45          2.08         2.20 o                         
   7   8   7          2.54         -3.28         3.30 o                         
   8   8   7          0.02          3.54         3.14 o                         
  -3   9   7        107.75         93.70         9.55 o                         
  -2   9   7         23.99         25.44         1.76 o                         
  -1   9   7        104.66         96.55         3.51 o                         
   0   9   7         93.31         69.28         2.56 o                         
   1   9   7         52.11         52.08         2.55 o                         
   2   9   7        108.71        128.99         5.04 o                         
   3   9   7          6.35          2.09         1.97 o                         
   4   9   7          9.88          8.61         2.38 o                         
   5   9   7         55.24         55.71         5.44 o                         
   6   9   7          0.70         -2.59         2.59 o                         
   7   9   7         46.37         35.10         4.40 o                         
  -2  10   7          1.95          4.55         1.92 o                         
  -1  10   7         11.25         16.65         2.33 o                         
   0  10   7          0.00          0.73         1.51 o                         
   1  10   7         26.37         25.73         1.94 o                         
   2  10   7         84.74         86.51         4.74 o                         
   3  10   7        138.73        145.00         7.20 o                         
   4  10   7         23.07         19.40         3.31 o                         
   5  10   7         22.70         24.44         3.67 o                         
   6  10   7         14.38         13.71         5.34 o                         
   0  11   7        139.67        129.91         7.04 o                         
   1  11   7          5.35          0.66         2.21 o                         
   2  11   7          1.26         -0.81         2.32 o                         
   3  11   7         20.14         19.45         5.05 o                         
   4  11   7         10.42         13.96         2.67 o                         
  -4 -10   8          0.56          3.84         2.06 o                         
  -3 -10   8          0.01         -1.95         2.26 o                         
  -2 -10   8          3.83          4.90         2.60 o                         
  -1 -10   8          2.19          6.17         1.97 o                         
   0 -10   8         52.58         61.37         2.80 o                         
  -6  -9   8         23.03         24.36         3.08 o                         
  -5  -9   8        163.26        162.00         7.23 o                         
  -4  -9   8        154.31        161.54         9.07 o                         
  -3  -9   8         12.06         12.72         2.45 o                         
  -2  -9   8         19.35         15.51         2.57 o                         
  -1  -9   8        115.00        123.93         5.48 o                         
   0  -9   8         34.43         46.16         2.40 o                         
   1  -9   8          2.98          3.68         1.54 o                         
   2  -9   8          1.18         -0.86         1.45 o                         
  -7  -8   8         29.73         35.77         7.18 o                         
  -6  -8   8         27.16         27.71         5.23 o                         
  -5  -8   8        108.65        112.48         5.67 o                         
  -4  -8   8         14.27         22.86         2.66 o                         
  -3  -8   8        623.33        603.58        14.47 o                         
  -2  -8   8          0.09          2.17         1.76 o                         
  -1  -8   8          6.97          6.28         1.35 o                         
   0  -8   8          2.52          4.45         1.48 o                         
   1  -8   8         15.54         15.85         2.53 o                         
   2  -8   8         35.36         30.18         1.92 o                         
   3  -8   8         88.35         84.17         3.70 o                         
  -7  -7   8         78.55         78.49         5.13 o                         
  -6  -7   8          2.34          2.79         6.13 o                         
  -5  -7   8         35.79         26.23         5.99 o                         
  -4  -7   8         43.84         57.77         6.12 o                         
  -3  -7   8         11.34          9.51         1.69 o                         
  -2  -7   8        572.10        548.30        19.50 o                         
  -1  -7   8        529.85        581.80        10.29 o                         
   0  -7   8        297.20        288.35         5.95 o                         
   1  -7   8         11.41         13.42         1.49 o                         
   2  -7   8          1.93          0.24         1.35 o                         
   3  -7   8         77.60         79.71         3.57 o                         
   4  -7   8          0.30          0.08         1.82 o                         
   5  -7   8         13.96         12.66         3.36 o                         
  -8  -6   8        110.70        103.28         8.61 o                         
  -7  -6   8        133.06        143.53         6.04 o                         
  -6  -6   8         18.72         23.00         2.81 o                         
  -5  -6   8          0.01          0.45         2.15 o                         
  -4  -6   8          0.72          1.54         1.70 o                         
  -3  -6   8         28.51         37.62         3.19 o                         
  -2  -6   8        119.79        126.09         6.74 o                         
  -1  -6   8        824.96        870.93         9.07 o                         
   0  -6   8        230.33        228.03         5.67 o                         
   1  -6   8         15.14         21.35         1.82 o                         
   2  -6   8        137.52        122.04         3.45 o                         
   3  -6   8         73.16         79.90         3.01 o                         
   4  -6   8         61.15         51.94         3.00 o                         
   5  -6   8          8.82         10.54         3.53 o                         
  -8  -5   8         10.56          6.29         3.15 o                         
  -7  -5   8          9.70         13.54         2.97 o                         
  -6  -5   8         36.11         36.88         3.42 o                         
  -5  -5   8          7.09          3.55         1.78 o                         
  -4  -5   8         31.31         30.33         2.32 o                         
  -3  -5   8       1294.13       1335.93        26.14 o                         
  -2  -5   8        402.83        386.33        27.14 o                         
  -1  -5   8         58.69         73.68         2.93 o                         
   0  -5   8          0.02          1.11         0.79 o                         
   1  -5   8        878.17        927.27        10.40 o                         
   2  -5   8        151.31        166.41         8.14 o                         
   3  -5   8        528.84        520.37         9.17 o                         
   4  -5   8          2.96          1.87         1.30 o                         
   5  -5   8         20.57         20.76         2.17 o                         
   6  -5   8        127.71        136.04         4.67 o                         
  -8  -4   8         62.40         61.34         5.62 o                         
  -7  -4   8          6.24         12.28         3.01 o                         
  -6  -4   8          0.27          0.79         1.95 o                         
  -5  -4   8         84.45         93.86         6.21 o                         
  -4  -4   8        385.80        387.05         8.46 o                         
  -3  -4   8         28.63         34.97         2.66 o                         
  -2  -4   8        468.52        460.92         8.01 o                         
  -1  -4   8       1836.34       1941.74        18.51 o                         
   0  -4   8          0.28          0.88         0.68 o                         
   1  -4   8          0.09          0.76         0.72 o                         
   2  -4   8        188.47        185.41         8.17 o                         
   3  -4   8        382.39        362.83        17.18 o                         
   4  -4   8          8.59          9.01         1.35 o                         
   5  -4   8        100.51         91.23         3.64 o                         
   6  -4   8        291.39        303.57        10.21 o                         
   7  -4   8         16.67         14.42         2.34 o                         
  -8  -3   8        150.69        136.98         8.74 o                         
  -7  -3   8         78.42         76.31         8.17 o                         
  -6  -3   8        225.80        232.39         7.89 o                         
  -5  -3   8        318.19        321.08        10.63 o                         
  -4  -3   8        265.26        278.13        14.27 o                         
  -3  -3   8        124.41        129.95         7.78 o                         
  -2  -3   8         69.11         79.81         3.01 o                         
  -1  -3   8        332.81        393.15         7.79 o                         
   0  -3   8        316.08        333.12         4.93 o                         
   1  -3   8        245.28        218.45         4.21 o                         
   2  -3   8          5.56          5.04         0.73 o                         
   3  -3   8         45.80         33.84         1.65 o                         
   4  -3   8         42.03         42.89         2.73 o                         
   5  -3   8        348.30        374.97         8.34 o                         
   6  -3   8         19.68         15.47         2.20 o                         
   7  -3   8         15.43         16.09         2.61 o                         
  -8  -2   8        150.41        160.93         5.06 o                         
  -7  -2   8        534.94        509.76        22.15 o                         
  -6  -2   8        380.51        365.78        10.70 o                         
  -5  -2   8          3.76          3.20         1.54 o                         
  -4  -2   8         39.63         25.74         1.99 o                         
  -3  -2   8         88.14         90.57         4.31 o                         
  -2  -2   8         29.63         29.02         1.38 o                         
  -1  -2   8       2522.72       2597.96        45.17 o                         
   0  -2   8        357.15        389.04         5.78 o                         
   1  -2   8        280.80        354.54         5.70 o                         
   2  -2   8        179.46        192.73         4.74 o                         
   3  -2   8        596.78        674.23        19.84 o                         
   4  -2   8         23.36         24.26         2.05 o                         
   5  -2   8        151.81        163.93        13.93 o                         
   6  -2   8          1.55          3.42         3.99 o                         
   7  -2   8          0.65         -0.44         1.93 o                         
   8  -2   8         20.45         19.67         2.62 o                         
  -8  -1   8          4.47          2.59         2.20 o                         
  -7  -1   8        113.86        107.47         7.88 o                         
  -6  -1   8        307.85        314.98         6.37 o                         
  -5  -1   8        629.05        601.60        24.33 o                         
  -4  -1   8         58.83         71.33         4.74 o                         
  -3  -1   8        404.17        413.75         6.51 o                         
  -2  -1   8        110.18         92.24         2.68 o                         
  -1  -1   8         23.49         20.49         1.09 o                         
   0  -1   8        726.61        706.08        12.36 o                         
   1  -1   8         19.64         28.10         1.36 o                         
   2  -1   8       1383.31       1523.58        20.86 o                         
   3  -1   8        178.13        220.38         6.16 o                         
   4  -1   8          3.62          5.22         1.01 o                         
   5  -1   8         47.53         62.16         2.92 o                         
   6  -1   8         99.27         96.79         3.62 o                         
   7  -1   8         69.34         70.70        10.07 o                         
   8  -1   8         73.66         73.86         5.20 o                         
  -8   0   8          7.13          6.56         2.04 o                         
  -7   0   8        155.60        157.90         7.50 o                         
  -6   0   8        133.07        140.68         4.30 o                         
  -5   0   8          0.24          1.87         1.13 o                         
  -4   0   8         12.36          7.28         0.82 o                         
  -3   0   8          1.74          1.58         0.67 o                         
  -2   0   8         24.78         10.01         0.84 o                         
  -1   0   8       2061.82       1711.01        16.45 o                         
   0   0   8        346.53        391.67         9.61 o                         
   1   0   8        944.45        922.40        13.03 o                         
   2   0   8        296.37        306.84         6.30 o                         
   3   0   8        410.38        417.68         8.91 o                         
   4   0   8         75.23         77.93         3.38 o                         
   5   0   8         63.05         57.73         2.44 o                         
   6   0   8        197.77        225.95         7.43 o                         
   7   0   8          5.70          4.20         2.16 o                         
   8   0   8          5.87          6.82         4.10 o                         
  -8   1   8          0.12          0.56         1.86 o                         
  -7   1   8        284.17        294.64        13.90 o                         
  -6   1   8        116.40        104.36         3.49 o                         
  -5   1   8          1.15          2.34         1.13 o                         
  -4   1   8         16.19         17.49         1.28 o                         
  -3   1   8         99.34         95.49         2.89 o                         
  -2   1   8        353.27        316.06         4.85 o                         
  -1   1   8        464.52        463.44         4.65 o                         
   0   1   8       1624.66       1746.21        17.65 o                         
   1   1   8       1595.01       1527.52        19.09 o                         
   2   1   8        536.30        489.70        12.67 o                         
   3   1   8        310.48        230.52         5.70 o                         
   4   1   8         91.37         93.78         8.58 o                         
   5   1   8        221.72        210.09         6.59 o                         
   6   1   8         43.39         55.29         3.52 o                         
   7   1   8         14.10         15.44         2.09 o                         
   8   1   8          1.80          2.11         1.86 o                         
  -8   2   8          2.62          0.47         2.06 o                         
  -7   2   8          1.16          3.90         1.63 o                         
  -6   2   8         44.96         41.08         2.47 o                         
  -5   2   8       1703.54       1777.32        15.44 o                         
  -4   2   8         78.37         80.05         3.29 o                         
  -3   2   8        449.46        411.15        13.69 o                         
  -2   2   8          0.68          1.25         0.53 o                         
  -1   2   8        103.65        160.08         2.64 o                         
   0   2   8        820.88        952.84         7.28 o                         
   1   2   8        456.04        435.33         7.50 o                         
   2   2   8         43.55         64.10         2.08 o                         
   3   2   8        988.39        979.81        16.08 o                         
   4   2   8        418.31        409.44        26.66 o                         
   5   2   8        168.95        170.89         6.88 o                         
   6   2   8        156.04        164.46         6.15 o                         
   7   2   8        220.26        221.54        11.42 o                         
   8   2   8        437.75        466.15        16.39 o                         
   9   2   8         37.69         34.85         3.16 o                         
  -7   3   8         74.45         71.15         3.21 o                         
  -6   3   8         49.38         48.53         2.51 o                         
  -5   3   8         13.04         14.08         1.50 o                         
  -4   3   8          4.38          3.71         1.06 o                         
  -3   3   8          0.40          1.92         0.91 o                         
  -2   3   8        153.76        136.18         3.24 o                         
  -1   3   8       1404.80       1337.60        16.37 o                         
   0   3   8        281.08        265.64         3.65 o                         
   1   3   8        181.76        173.62         3.99 o                         
   2   3   8        300.25        323.08         5.83 o                         
   3   3   8         22.14         14.94         1.05 o                         
   4   3   8         48.68         60.68         3.21 o                         
   5   3   8        387.94        389.46         8.38 o                         
   6   3   8         51.41         59.05        10.28 o                         
   7   3   8         20.11         29.16         2.43 o                         
   8   3   8         42.52         41.22         3.00 o                         
   9   3   8          1.21          3.28         3.25 o                         
  -7   4   8          2.28          1.95         1.67 o                         
  -6   4   8         23.46         25.07         1.99 o                         
  -5   4   8        247.79        272.94         7.28 o                         
  -4   4   8         29.60         29.45         2.13 o                         
  -3   4   8        182.09        181.04         4.21 o                         
  -2   4   8       1444.31       1460.63        22.42 o                         
  -1   4   8          8.29         14.39         0.94 o                         
   0   4   8        546.73        564.80        11.63 o                         
   1   4   8         29.88         38.29         1.41 o                         
   2   4   8        906.60        819.59        22.25 o                         
   3   4   8          8.28          2.65         1.03 o                         
   4   4   8        734.66        821.25        15.40 o                         
   5   4   8          3.61          1.66         1.63 o                         
   6   4   8         69.35         59.90         3.84 o                         
   7   4   8         42.33         49.54         3.37 o                         
   8   4   8        292.69        302.58         8.70 o                         
   9   4   8        115.42        112.34        32.36 o                         
  -7   5   8          0.02          1.43         1.67 o                         
  -6   5   8         13.27         10.75         1.96 o                         
  -5   5   8          2.66          2.74         1.88 o                         
  -4   5   8         14.63         13.38         2.40 o                         
  -3   5   8          3.75          3.21         0.91 o                         
  -2   5   8         40.68         44.21         1.75 o                         
  -1   5   8         94.76        119.45         3.43 o                         
   0   5   8          0.99          1.06         0.66 o                         
   1   5   8         22.64         44.70         2.29 o                         
   2   5   8       1854.52       1810.90        86.44 o                         
   3   5   8        117.66        112.41         5.10 o                         
   4   5   8        685.93        633.98        25.96 o                         
   5   5   8          0.15         -0.91         1.92 o                         
   6   5   8         60.21         34.19         2.65 o                         
   7   5   8         13.13         15.80         2.89 o                         
   8   5   8          2.64          6.03         2.10 o                         
  -6   6   8          8.87          8.12         1.89 o                         
  -5   6   8        234.58        232.25         5.50 o                         
  -4   6   8         47.90         48.02         2.25 o                         
  -3   6   8        738.34        704.50        11.52 o                         
  -2   6   8        172.01        203.47         9.74 o                         
  -1   6   8        184.18        180.13         4.73 o                         
   0   6   8         25.99         25.98         1.71 o                         
   1   6   8         13.33         14.09         1.22 o                         
   2   6   8          4.51          7.88         1.83 o                         
   3   6   8          9.87          8.52         1.98 o                         
   4   6   8         48.10         45.16         3.48 o                         
   5   6   8        740.54        703.72        26.70 o                         
   6   6   8         22.65         25.27         2.45 o                         
   7   6   8         12.27         13.08         2.76 o                         
   8   6   8        403.01        432.83         7.67 o                         
  -5   7   8          7.95          9.27         1.97 o                         
  -4   7   8        259.66        268.88         6.91 o                         
  -3   7   8         24.70         27.26         1.80 o                         
  -2   7   8        151.05        181.08         4.12 o                         
  -1   7   8         52.12         42.79         1.74 o                         
   0   7   8        342.07        376.81         5.19 o                         
   1   7   8         30.56         34.20         1.88 o                         
   2   7   8        196.75        181.43         6.63 o                         
   3   7   8         17.30         14.70         2.71 o                         
   4   7   8         88.48         94.63         6.46 o                         
   5   7   8         30.61         36.84         3.24 o                         
   6   7   8        206.79        197.93         6.60 o                         
   7   7   8          0.43          0.22         2.85 o                         
   8   7   8         63.39         84.55        17.26 o                         
  -4   8   8         90.09         81.11         3.01 o                         
  -3   8   8         28.33         23.02         2.08 o                         
  -2   8   8         61.10         49.89         3.63 o                         
  -1   8   8         97.35         85.12         2.55 o                         
   0   8   8        177.23        176.45         4.69 o                         
   1   8   8        122.14        106.94         2.90 o                         
   2   8   8        318.76        300.87         6.36 o                         
   3   8   8         78.51         72.25         3.41 o                         
   4   8   8         14.09         14.88         1.92 o                         
   5   8   8         14.64         15.35         2.43 o                         
   6   8   8         31.55         30.02         3.03 o                         
   7   8   8         31.63         20.68         3.64 o                         
  -3   9   8        296.33        303.08        12.04 o                         
  -2   9   8         90.22         95.88         3.14 o                         
  -1   9   8         34.17         40.74         2.25 o                         
   0   9   8          2.22          2.57         1.55 o                         
   1   9   8        506.70        487.02         7.62 o                         
   3   9   8         53.25         59.37         3.10 o                         
   4   9   8         48.41         53.20         7.28 o                         
   5   9   8         95.87        106.70        22.97 o                         
   6   9   8          2.30          4.82         2.51 o                         
   7   9   8         78.89         70.43         6.57 o                         
  -2  10   8          1.96          2.18         2.20 o                         
  -1  10   8         21.89         35.43         2.39 o                         
   0  10   8          0.03         -0.65         1.51 o                         
   1  10   8          6.74          2.77         2.37 o                         
   2  10   8         20.67         26.09         3.13 o                         
   3  10   8          2.09          2.84         2.57 o                         
   4  10   8         48.20         49.70         3.71 o                         
   5  10   8        369.80        376.17         8.01 o                         
   6  10   8         20.70         19.99         7.30 o                         
   0  11   8        441.75        423.19         7.52 o                         
   1  11   8          3.45         -0.24         2.44 o                         
   2  11   8         41.03         36.17         3.51 o                         
   3  11   8         13.14          8.89         2.51 o                         
   4  11   8          0.32          0.28         2.60 o                         
  -3 -10   9          0.01         -1.76         1.97 o                         
  -2 -10   9          8.35          7.63         2.29 o                         
  -1 -10   9         94.96         97.37         4.33 o                         
  -5  -9   9        128.44         93.71         5.98 o                         
  -4  -9   9         95.10         86.76         4.59 o                         
  -3  -9   9        293.66        310.65         7.84 o                         
  -2  -9   9         30.60         24.54         2.57 o                         
  -1  -9   9        122.40        125.95         4.08 o                         
   0  -9   9         37.25         52.81         2.43 o                         
   1  -9   9          1.45          4.51         2.38 o                         
   2  -9   9          1.16          1.04         1.31 o                         
  -6  -8   9         34.31         34.51         3.10 o                         
  -5  -8   9         10.05         11.83         4.67 o                         
  -4  -8   9         62.30         68.01         3.85 o                         
  -3  -8   9        323.30        333.28        10.01 o                         
  -2  -8   9         14.88         10.17         2.79 o                         
  -1  -8   9          0.09          1.06         1.31 o                         
   0  -8   9         27.39         29.65         1.84 o                         
   1  -8   9         91.58         88.40         2.63 o                         
   2  -8   9         26.69         16.44         1.72 o                         
   3  -8   9        180.39        176.37         8.63 o                         
  -7  -7   9         41.07         47.85         4.88 o                         
  -6  -7   9         25.90         23.18         3.11 o                         
  -5  -7   9         99.17        107.06         6.98 o                         
  -4  -7   9          1.74          1.27         1.89 o                         
  -3  -7   9        108.11         94.47         4.32 o                         
  -2  -7   9         72.72         77.34         5.88 o                         
  -1  -7   9        234.38        219.63         5.32 o                         
   0  -7   9        231.24        240.86         5.71 o                         
   1  -7   9         73.13         66.50         2.74 o                         
   2  -7   9          9.62         13.55         1.54 o                         
   3  -7   9         96.79         86.30         5.30 o                         
   4  -7   9        220.31        223.29         5.85 o                         
  -8  -6   9         19.65         16.21         3.53 o                         
  -7  -6   9         11.42         18.37         5.12 o                         
  -6  -6   9          2.19          3.32         2.59 o                         
  -5  -6   9         99.00         91.54         6.03 o                         
  -4  -6   9         38.67         39.98         3.12 o                         
  -3  -6   9        307.06        294.02         7.29 o                         
  -2  -6   9         74.20         87.12         4.26 o                         
  -1  -6   9         85.26         98.85         3.57 o                         
   0  -6   9        120.80        108.85         5.91 o                         
   1  -6   9        186.36        181.57         9.88 o                         
   2  -6   9         35.72         37.57         2.48 o                         
   3  -6   9         12.19         10.35         1.70 o                         
   4  -6   9        161.24        160.71         4.90 o                         
   5  -6   9         41.99         31.79         3.60 o                         
  -8  -5   9        171.58        171.16        12.27 o                         
  -7  -5   9         73.86         68.14         4.77 o                         
  -6  -5   9         19.48         21.18         3.38 o                         
  -5  -5   9         80.81        106.51         6.82 o                         
  -4  -5   9        123.98        154.09         6.12 o                         
  -3  -5   9        588.94        565.67        36.97 o                         
  -2  -5   9         14.42         16.73         1.45 o                         
  -1  -5   9        275.59        253.80         7.32 o                         
   0  -5   9        375.05        350.38        11.86 o                         
   1  -5   9         41.35         34.44         2.45 o                         
   2  -5   9         56.96         61.65         3.10 o                         
   3  -5   9        129.10        124.84         3.75 o                         
   4  -5   9        136.85        119.04         4.39 o                         
   5  -5   9         47.07         46.04         2.69 o                         
   6  -5   9         32.86         28.30         2.89 o                         
  -8  -4   9        124.02        123.59        12.68 o                         
  -7  -4   9          0.05         -0.24         2.19 o                         
  -6  -4   9        119.67        111.52         5.22 o                         
  -5  -4   9         78.51         74.36         5.60 o                         
  -4  -4   9        185.17        200.73         7.65 o                         
  -3  -4   9        394.34        333.80        33.13 o                         
  -2  -4   9         31.28         28.15         1.78 o                         
  -1  -4   9        169.58        219.14         5.00 o                         
   0  -4   9        320.85        291.00         7.00 o                         
   1  -4   9         12.06          5.90         0.93 o                         
   2  -4   9        374.76        369.62        14.80 o                         
   3  -4   9        198.79        197.39         7.22 o                         
   4  -4   9         31.62         27.70         2.16 o                         
   5  -4   9        105.58         98.21         3.81 o                         
   6  -4   9          5.29          6.39         2.06 o                         
   7  -4   9          4.94          7.07         2.26 o                         
  -8  -3   9          0.52          0.27         1.95 o                         
  -7  -3   9        239.57        232.58        15.52 o                         
  -6  -3   9          7.45          7.90         1.97 o                         
  -5  -3   9        500.79        554.07        13.84 o                         
  -4  -3   9        234.82        263.38         7.70 o                         
  -3  -3   9         54.79         58.48         2.79 o                         
  -2  -3   9        121.46        106.97         5.94 o                         
  -1  -3   9       2231.26       2595.59        28.48 o                         
   0  -3   9          0.44          2.41         0.55 o                         
   1  -3   9          0.18          0.35         0.89 o                         
   2  -3   9        340.80        303.02         9.94 o                         
   3  -3   9         60.79         59.75         4.02 o                         
   4  -3   9        252.05        243.76         5.55 o                         
   5  -3   9         10.34         11.02         1.92 o                         
   6  -3   9        298.05        294.90        12.59 o                         
   7  -3   9          9.26          3.45         2.15 o                         
  -8  -2   9          8.33          7.71         2.70 o                         
  -7  -2   9          2.59          2.10         1.53 o                         
  -6  -2   9        275.94        271.74         7.02 o                         
  -5  -2   9        226.11        234.23         8.78 o                         
  -4  -2   9          4.98          4.78         0.99 o                         
  -3  -2   9        905.42        821.54        35.24 o                         
  -2  -2   9          0.59          1.71         0.64 o                         
  -1  -2   9          2.39          1.80         0.66 o                         
   0  -2   9        130.93        111.52         2.37 o                         
   1  -2   9       7971.33       8987.94        91.15 o                         
   2  -2   9          0.36          0.36         0.71 o                         
   3  -2   9          5.33          6.57         0.89 o                         
   4  -2   9        192.92        180.06        11.35 o                         
   5  -2   9         38.42         43.74         2.50 o                         
   6  -2   9         96.49         92.34         5.20 o                         
   7  -2   9         73.39         84.15         5.35 o                         
   8  -2   9          1.85          4.78         2.24 o                         
  -8  -1   9          2.27          5.10         3.05 o                         
  -7  -1   9        181.90        165.95         7.30 o                         
  -6  -1   9          2.82          3.28         1.34 o                         
  -5  -1   9         47.19         52.69         2.87 o                         
  -4  -1   9       1077.34        950.06        51.33 o                         
  -3  -1   9        411.20        360.59        11.46 o                         
  -2  -1   9        272.12        282.77         4.34 o                         
  -1  -1   9        392.99        415.25        10.19 o                         
   0  -1   9        616.88        638.78         6.98 o                         
   1  -1   9       1664.44       1732.63        13.33 o                         
   2  -1   9         22.07         30.38         1.59 o                         
   3  -1   9         84.87        102.89         5.17 o                         
   4  -1   9        571.51        588.96        31.24 o                         
   5  -1   9        498.31        512.47         9.17 o                         
   6  -1   9        281.71        288.50         7.06 o                         
   7  -1   9         15.88         10.42         2.29 o                         
   8  -1   9          5.59          3.46         2.71 o                         
  -8   0   9          0.73          3.63         2.04 o                         
  -7   0   9         64.28         61.88         4.69 o                         
  -6   0   9          3.29          0.58         1.30 o                         
  -5   0   9        479.77        485.66        16.48 o                         
  -4   0   9         89.60         94.42         2.70 o                         
  -3   0   9          0.16          1.15         1.03 o                         
  -2   0   9          7.68          9.54         0.82 o                         
  -1   0   9        480.85        485.73         5.43 o                         
   0   0   9        487.35        392.69         5.41 o                         
   1   0   9        365.08        438.68         6.52 o                         
   2   0   9         33.76         26.06         1.71 o                         
   3   0   9        359.76        381.26         8.81 o                         
   4   0   9        170.46        157.07         5.87 o                         
   5   0   9          0.83          1.27         0.93 o                         
   6   0   9        414.57        406.90        18.11 o                         
   7   0   9        109.45        120.48         5.42 o                         
   8   0   9          1.04         -0.41         2.21 o                         
  -8   1   9          2.09          2.26         2.36 o                         
  -7   1   9        647.45        621.55        16.39 o                         
  -6   1   9          3.00          3.56         1.47 o                         
  -5   1   9        356.08        313.74        13.95 o                         
  -4   1   9         17.05         13.93         1.02 o                         
  -3   1   9          4.32          8.26         0.80 o                         
  -2   1   9         57.01         54.48         1.63 o                         
  -1   1   9          1.30          5.58         0.54 o                         
   0   1   9        572.06        578.11         6.00 o                         
   1   1   9         21.64         33.03         1.33 o                         
   2   1   9          0.26          0.68         1.75 o                         
   3   1   9        347.55        380.54        13.29 o                         
   4   1   9        462.32        501.43        10.58 o                         
   5   1   9        261.96        252.94        22.80 o                         
   6   1   9        385.36        363.25        18.98 o                         
   7   1   9         15.46         16.66         1.98 o                         
   8   1   9          6.67          7.44         1.81 o                         
  -8   2   9         18.45         18.03         2.36 o                         
  -7   2   9          5.05          5.14         1.74 o                         
  -6   2   9        160.44        169.29         5.44 o                         
  -5   2   9        161.46        164.79         4.80 o                         
  -4   2   9        218.81        180.67         4.24 o                         
  -3   2   9         15.18         14.92         1.01 o                         
  -2   2   9       1157.08       1109.58        21.01 o                         
  -1   2   9        311.91        310.58         5.86 o                         
   0   2   9        694.49        769.15         6.72 o                         
   1   2   9        185.23        191.77         3.38 o                         
   2   2   9       3132.61       3621.79        37.06 o                         
   3   2   9       1178.18       1137.91        45.64 o                         
   4   2   9         45.63         59.91         3.40 o                         
   5   2   9        148.10        158.67         6.68 o                         
   6   2   9          1.27          1.38         3.18 o                         
   7   2   9         19.36         24.15         2.54 o                         
   8   2   9         19.60         17.62         4.68 o                         
   9   2   9          5.65          3.42         2.16 o                         
  -7   3   9         20.87         15.75         1.79 o                         
  -6   3   9          4.76          7.37         1.59 o                         
  -5   3   9         20.61         19.66         1.58 o                         
  -4   3   9        115.81        114.81         4.56 o                         
  -3   3   9         33.30         36.36         1.95 o                         
  -2   3   9        689.97        627.46        15.69 o                         
  -1   3   9       1445.11       1565.48        18.48 o                         
   0   3   9       1332.55       1247.90        11.17 o                         
   1   3   9        266.46        275.47         4.00 o                         
   2   3   9        902.93        991.76        13.49 o                         
   3   3   9        730.60        739.95        29.91 o                         
   4   3   9        305.04        353.14         9.03 o                         
   5   3   9        156.45        173.56         6.93 o                         
   6   3   9          0.01          1.70         2.96 o                         
   7   3   9        135.64        137.52         5.61 o                         
   8   3   9        102.07         99.97         5.73 o                         
   9   3   9         74.53         80.32         6.53 o                         
  -7   4   9         40.43         42.35         5.64 o                         
  -6   4   9         10.57         14.34         1.89 o                         
  -5   4   9          9.40          7.85         1.46 o                         
  -4   4   9          7.91          8.74         1.29 o                         
  -3   4   9        245.54        271.68         5.17 o                         
  -2   4   9        275.18        273.30         6.29 o                         
  -1   4   9        374.79        390.97         9.58 o                         
   0   4   9         65.23         68.26         1.83 o                         
   1   4   9          8.76         12.94         0.80 o                         
   2   4   9         30.63         21.25         1.12 o                         
   3   4   9        904.82        892.23        40.89 o                         
   4   4   9        461.79        565.03        12.20 o                         
   5   4   9         76.07         85.88         5.24 o                         
   6   4   9          0.00          3.29         1.71 o                         
   7   4   9        124.02        146.27         5.83 o                         
   8   4   9          3.89          3.33         2.36 o                         
   9   4   9          1.61          1.80         2.34 o                         
  -6   5   9        317.15        333.06         6.43 o                         
  -5   5   9        205.88        196.58         6.10 o                         
  -4   5   9        216.90        196.43         5.98 o                         
  -3   5   9         18.58         23.74         1.62 o                         
  -2   5   9        146.74        142.33         4.12 o                         
  -1   5   9        720.68        883.28        27.67 o                         
   0   5   9         59.68         38.53         1.59 o                         
   1   5   9         66.79         60.95         2.62 o                         
   2   5   9         15.81         11.84         1.85 o                         
   3   5   9        693.56        725.36        13.66 o                         
   4   5   9        185.72        166.60         7.00 o                         
   5   5   9        113.69        120.52         5.91 o                         
   6   5   9        300.60        286.23         8.93 o                         
   7   5   9        132.22        143.84         5.37 o                         
   8   5   9         28.82         24.88         4.86 o                         
  -6   6   9          7.97          7.29         1.91 o                         
  -5   6   9        158.20        162.16         6.82 o                         
  -4   6   9         54.58         59.51         2.41 o                         
  -3   6   9        112.83         97.83         2.77 o                         
  -2   6   9        162.25        162.18         5.27 o                         
  -1   6   9         28.06         23.61         1.40 o                         
   0   6   9        353.75        329.68         9.35 o                         
   1   6   9         17.04         16.15         1.44 o                         
   2   6   9        355.89        338.23        12.55 o                         
   3   6   9        526.50        520.71        74.16 o                         
   4   6   9        287.62        278.01        14.19 o                         
   5   6   9        173.24        143.89         5.33 o                         
   6   6   9         57.76         67.06         4.25 o                         
   7   6   9          6.94          6.07         2.34 o                         
   8   6   9         52.06         33.89         3.93 o                         
  -5   7   9         28.40         32.08         2.62 o                         
  -4   7   9         58.50         50.66         2.88 o                         
  -3   7   9         30.62         46.68         2.22 o                         
  -2   7   9        405.01        427.63         9.66 o                         
  -1   7   9        319.63        287.96         4.49 o                         
   0   7   9          1.01          3.18         1.15 o                         
   1   7   9         46.87         53.98         2.27 o                         
   2   7   9        278.09        299.63         9.86 o                         
   3   7   9        197.53        173.82         4.87 o                         
   4   7   9        314.96        346.46        17.60 o                         
   5   7   9         64.55         58.73         4.46 o                         
   6   7   9         13.44         14.49         2.81 o                         
   7   7   9        402.47        423.00        11.46 o                         
   8   7   9          3.83          8.98         3.62 o                         
  -4   8   9          0.07          3.35         1.54 o                         
  -3   8   9         11.23          7.49         1.62 o                         
  -2   8   9         13.92          8.53         1.93 o                         
  -1   8   9         39.05         25.00         1.54 o                         
   0   8   9          6.63          2.03         1.14 o                         
   1   8   9          1.67          1.74         1.31 o                         
   2   8   9        178.51        170.61         7.16 o                         
   3   8   9       1054.80        996.36        19.43 o                         
   4   8   9         96.04         91.74         4.60 o                         
   5   8   9        155.76        160.32         6.25 o                         
   6   8   9         69.17         60.42         3.66 o                         
   7   8   9         83.91         85.82         3.87 o                         
  -3   9   9        427.52        483.42        26.20 o                         
  -2   9   9         74.27         59.77         4.37 o                         
  -1   9   9         38.37         37.56         2.14 o                         
   0   9   9         16.37         17.21         1.57 o                         
   1   9   9        221.00        224.32         5.26 o                         
   2   9   9         10.41          5.92         3.27 o                         
   3   9   9         21.56         16.45         2.19 o                         
   4   9   9        172.66        175.01        12.82 o                         
   5   9   9        229.12        235.51         5.96 o                         
   6   9   9        289.07        274.45        18.55 o                         
   7   9   9        145.54        127.37         6.89 o                         
  -2  10   9        152.43        160.77         6.96 o                         
  -1  10   9        113.08        119.84         4.15 o                         
   0  10   9         22.71         19.95         3.30 o                         
   1  10   9         63.15         70.20         3.88 o                         
   2  10   9          0.30          4.09         3.56 o                         
   3  10   9        363.43        344.11         8.63 o                         
   4  10   9          0.04         -0.86         2.30 o                         
   5  10   9         74.18         72.53         5.56 o                         
   6  10   9          5.49          3.60         4.31 o                         
   0  11   9        129.67        133.27         4.07 o                         
   1  11   9         92.20         90.77         9.63 o                         
   2  11   9         19.82         11.56         2.62 o                         
   3  11   9         17.50          6.09         2.51 o                         
   4  11   9         13.02          7.03         2.78 o                         
  -2 -10  10         24.31         24.30         2.51 o                         
  -5  -9  10         64.26         47.98         3.27 o                         
  -4  -9  10         27.83         30.35         2.93 o                         
  -3  -9  10          5.87          4.40         2.20 o                         
  -2  -9  10        216.64        246.15        14.25 o                         
  -1  -9  10          7.03          4.34         1.53 o                         
   0  -9  10          0.66          1.45         1.33 o                         
   1  -9  10         93.52        107.76         4.94 o                         
  -6  -8  10          9.51          8.08         6.42 o                         
  -5  -8  10        287.57        237.78         7.42 o                         
  -4  -8  10          0.30          0.72         2.26 o                         
  -3  -8  10        122.07        113.46         5.43 o                         
  -2  -8  10         21.76         26.93         4.52 o                         
  -1  -8  10          7.09          5.44         1.53 o                         
   0  -8  10          2.64          4.09         1.74 o                         
   1  -8  10         36.64         31.43         1.73 o                         
   2  -8  10        313.61        343.66         6.11 o                         
   3  -8  10        106.77        105.39         5.15 o                         
  -7  -7  10         47.00         35.92         4.08 o                         
  -6  -7  10         82.76         95.42         5.25 o                         
  -5  -7  10        260.87        247.01         9.48 o                         
  -4  -7  10        183.94        200.84         7.44 o                         
  -3  -7  10        114.19        122.50         5.75 o                         
  -2  -7  10         47.40         43.97         2.86 o                         
  -1  -7  10          5.40          7.92         1.41 o                         
   0  -7  10         16.47         13.61         1.50 o                         
   1  -7  10         89.60         94.82         2.94 o                         
   2  -7  10         69.38         64.27         2.76 o                         
   3  -7  10         53.19         51.74         3.01 o                         
   4  -7  10        112.93        112.03         6.95 o                         
  -7  -6  10          3.31          1.65         2.33 o                         
  -6  -6  10        286.12        286.92        10.54 o                         
  -5  -6  10         54.36         52.13         3.40 o                         
  -4  -6  10         57.19         75.35         4.00 o                         
  -3  -6  10        134.08        125.43         6.41 o                         
  -2  -6  10       1767.99       1744.66        36.73 o                         
  -1  -6  10        122.96        139.67         4.41 o                         
   0  -6  10          0.26          1.25         1.18 o                         
   1  -6  10        289.32        260.72         8.92 o                         
   2  -6  10        210.26        201.35         5.60 o                         
   3  -6  10          7.11          7.76         1.50 o                         
   4  -6  10          3.70          4.31         1.61 o                         
   5  -6  10         41.33         50.62         3.89 o                         
  -8  -5  10         19.82         21.12         3.98 o                         
  -7  -5  10         20.27         19.28         3.13 o                         
  -6  -5  10         60.26         61.08         6.43 o                         
  -5  -5  10         79.65         81.21         4.02 o                         
  -4  -5  10         73.79         69.91         4.10 o                         
  -3  -5  10        113.95        116.55         7.91 o                         
  -2  -5  10         62.00         54.25         3.07 o                         
  -1  -5  10         38.17         41.58         2.89 o                         
   0  -5  10          4.70          7.17         0.85 o                         
   1  -5  10        214.17        214.13         6.47 o                         
   2  -5  10        276.62        256.20         5.21 o                         
   3  -5  10         80.77         82.73         3.06 o                         
   4  -5  10        114.45         94.99         3.80 o                         
   5  -5  10        109.96        102.91         5.09 o                         
   6  -5  10          3.99          3.51         2.07 o                         
  -8  -4  10         15.96         13.47         3.05 o                         
  -7  -4  10        131.18        135.31         5.80 o                         
  -6  -4  10         57.53         71.99         4.29 o                         
  -5  -4  10        235.82        231.81         7.31 o                         
  -4  -4  10          1.94          0.07         1.56 o                         
  -3  -4  10         15.02         27.96         3.32 o                         
  -2  -4  10        704.75        650.74        23.14 o                         
  -1  -4  10       1094.39       1237.46        37.75 o                         
   0  -4  10        411.60        469.57        10.84 o                         
   1  -4  10        193.10        173.92         8.03 o                         
   2  -4  10          5.84          2.91         0.88 o                         
   3  -4  10        333.47        324.00        14.27 o                         
   4  -4  10          8.17         11.28         1.52 o                         
   5  -4  10          1.53          1.28         1.46 o                         
   6  -4  10          0.94          1.28         1.93 o                         
  -8  -3  10          2.02          4.12         3.70 o                         
  -7  -3  10         18.87         15.23         2.18 o                         
  -6  -3  10        169.50        158.20         6.66 o                         
  -5  -3  10          4.76          7.03         1.86 o                         
  -4  -3  10        195.49        209.28        21.71 o                         
  -3  -3  10          9.43         12.24         1.25 o                         
  -2  -3  10        243.13        288.90        10.21 o                         
  -1  -3  10        335.88        369.35         6.00 o                         
   0  -3  10         85.86         82.46         2.68 o                         
   1  -3  10         14.28         15.82         1.05 o                         
   2  -3  10         58.69         88.67         3.00 o                         
   3  -3  10        224.85        210.65         8.54 o                         
   4  -3  10        489.24        527.19        11.92 o                         
   5  -3  10        142.61        130.63         4.75 o                         
   6  -3  10         61.00         64.26         6.08 o                         
   7  -3  10         14.18         14.41         2.59 o                         
  -8  -2  10          0.12          1.28         2.06 o                         
  -7  -2  10         24.65         24.13         1.94 o                         
  -6  -2  10          0.77          0.43         1.45 o                         
  -5  -2  10        188.00        203.18         8.03 o                         
  -4  -2  10        451.32        453.52        35.35 o                         
  -3  -2  10          7.56          9.03         1.03 o                         
  -2  -2  10       1981.06       2028.88        79.50 o                         
  -1  -2  10         73.48         79.50         2.14 o                         
   0  -2  10        720.45        787.96        18.24 o                         
   1  -2  10         95.34         78.45         2.17 o                         
   2  -2  10         35.66         50.51         1.60 o                         
   3  -2  10        433.76        400.21        18.99 o                         
   4  -2  10         56.13         65.76         3.50 o                         
   5  -2  10        118.16        139.25         4.30 o                         
   6  -2  10        148.52        132.67         5.51 o                         
   7  -2  10         28.28         26.86         3.13 o                         
  -8  -1  10         13.59         15.06         2.51 o                         
  -7  -1  10        110.87        101.10         3.47 o                         
  -6  -1  10        574.36        585.04        10.05 o                         
  -5  -1  10        412.16        473.09        13.93 o                         
  -4  -1  10         26.94         41.61         3.14 o                         
  -3  -1  10         83.38        105.01         4.54 o                         
  -2  -1  10        238.84        249.46         4.93 o                         
  -1  -1  10        428.78        421.12         7.56 o                         
   0  -1  10        327.06        334.18        11.68 o                         
   1  -1  10        437.88        470.21         5.70 o                         
   2  -1  10        378.65        409.80         8.80 o                         
   3  -1  10       1027.42       1043.91        48.70 o                         
   4  -1  10        158.07        136.75         9.19 o                         
   5  -1  10         19.31         17.82         1.66 o                         
   6  -1  10          0.98          1.75         1.41 o                         
   7  -1  10         93.93         94.76        11.23 o                         
   8  -1  10          8.89         11.34         2.70 o                         
  -8   0  10        145.12        140.50         5.00 o                         
  -7   0  10          0.41         -1.07         1.54 o                         
  -6   0  10        157.71        143.61         8.71 o                         
  -5   0  10        125.07        104.71         4.62 o                         
  -4   0  10        131.62        129.23         5.72 o                         
  -3   0  10        892.80        962.07        23.00 o                         
  -2   0  10       1864.48       1815.78        14.22 o                         
  -1   0  10        438.63        493.77         5.01 o                         
   0   0  10         23.28         25.31         1.31 o                         
   1   0  10        845.32        921.96        20.12 o                         
   2   0  10        180.11        204.60         4.75 o                         
   3   0  10         60.15         70.18         2.66 o                         
   4   0  10         22.33         26.51         2.28 o                         
   5   0  10        731.29        754.73         9.96 o                         
   6   0  10          1.12         -1.42         1.80 o                         
   7   0  10        169.28        181.16         6.27 o                         
   8   0  10         39.84         43.26         3.37 o                         
  -8   1  10         82.15         81.56         4.46 o                         
  -7   1  10        144.30        134.48         4.24 o                         
  -6   1  10        103.26        109.25         4.26 o                         
  -5   1  10          4.17          3.91         0.93 o                         
  -4   1  10          3.39          4.81         0.78 o                         
  -3   1  10        238.90        215.37         4.35 o                         
  -2   1  10       1321.14       1456.22        29.38 o                         
  -1   1  10         17.51          3.69         0.56 o                         
   0   1  10       5665.36       6291.67        59.86 o                         
   1   1  10       2438.90       2382.74        35.27 o                         
   2   1  10        318.03        279.74         6.70 o                         
   3   1  10        126.01        147.70         5.06 o                         
   4   1  10        229.37        242.21         5.72 o                         
   5   1  10        100.54        118.53         5.94 o                         
   6   1  10          5.68          8.39         1.40 o                         
   7   1  10         82.94         84.01         3.02 o                         
   8   1  10         44.81         47.80         3.49 o                         
  -8   2  10          6.85          4.59         1.93 o                         
  -7   2  10          2.08          3.20         1.51 o                         
  -6   2  10         17.31         15.73         1.80 o                         
  -5   2  10         13.30         11.79         1.47 o                         
  -4   2  10         31.48         26.98         1.45 o                         
  -3   2  10          9.59         10.90         0.88 o                         
  -2   2  10        259.49        297.87         5.43 o                         
  -1   2  10        206.83        203.40         3.11 o                         
   0   2  10        337.64        256.66         6.77 o                         
   1   2  10         79.60        113.60         3.73 o                         
   2   2  10       3079.19       3315.34        52.90 o                         
   3   2  10        211.09        180.74         7.22 o                         
   4   2  10         96.03         87.39         3.40 o                         
   5   2  10        510.91        520.92         9.56 o                         
   6   2  10          0.03         -1.04         1.12 o                         
   7   2  10          6.30          5.21         1.89 o                         
   8   2  10          6.14          9.30         2.90 o                         
  -7   3  10          0.15         -0.56         1.88 o                         
  -6   3  10         49.23         49.46         2.57 o                         
  -5   3  10        126.90        122.58         4.03 o                         
  -4   3  10         46.41         34.23         1.65 o                         
  -3   3  10          2.88          4.36         0.90 o                         
  -2   3  10         15.21          8.45         0.79 o                         
  -1   3  10          0.26          2.12         0.56 o                         
   0   3  10         57.50         49.53         1.33 o                         
   1   3  10        181.43        149.86         2.54 o                         
   2   3  10        400.34        437.33        13.30 o                         
   3   3  10         48.07         56.81         2.49 o                         
   4   3  10        519.11        449.94        12.80 o                         
   5   3  10         52.49         58.09         3.26 o                         
   6   3  10        268.49        286.87         7.49 o                         
   7   3  10         76.16         75.91         4.14 o                         
   8   3  10         39.33         40.80         3.25 o                         
  -7   4  10        112.10        121.43         4.94 o                         
  -6   4  10         45.80         44.54         2.59 o                         
  -5   4  10          3.49          5.00         1.34 o                         
  -4   4  10          1.92          3.18         1.26 o                         
  -3   4  10         38.71         40.17         2.05 o                         
  -2   4  10        392.94        411.42        16.49 o                         
  -1   4  10        527.00        523.37        11.43 o                         
   0   4  10        131.79        130.71         3.21 o                         
   1   4  10        322.55        296.82         5.50 o                         
   2   4  10         54.19         73.05         3.74 o                         
   3   4  10        127.54        137.22         4.36 o                         
   4   4  10        829.01        806.04        31.85 o                         
   5   4  10         21.68         19.52         1.98 o                         
   6   4  10         49.43         48.80         3.29 o                         
   7   4  10        147.05        143.06        10.81 o                         
   8   4  10         27.54         24.79         2.81 o                         
  -6   5  10        107.65         92.88         3.59 o                         
  -5   5  10          1.40         -0.80         1.36 o                         
  -4   5  10         10.05         10.35         1.36 o                         
  -3   5  10        229.31        224.99        10.11 o                         
  -2   5  10        368.66        409.90        16.34 o                         
  -1   5  10         18.53         19.59         1.18 o                         
   0   5  10        232.32        216.92         4.54 o                         
   1   5  10         63.55         48.29         3.77 o                         
   2   5  10        949.21        888.00        54.97 o                         
   3   5  10         83.85         96.40         3.94 o                         
   4   5  10        308.61        274.15         7.16 o                         
   5   5  10        437.57        444.03         8.89 o                         
   6   5  10        271.75        245.61        11.35 o                         
   7   5  10         42.95         41.82         3.09 o                         
   8   5  10         16.57         17.84         2.84 o                         
  -6   6  10         16.85          9.73         1.87 o                         
  -5   6  10          3.68          1.65         2.45 o                         
  -4   6  10          9.70         11.96         1.60 o                         
  -3   6  10          5.21          8.36         1.17 o                         
  -2   6  10         29.12         26.33         1.67 o                         
  -1   6  10          5.46          8.01         0.97 o                         
   0   6  10        295.77        297.64         5.16 o                         
   1   6  10        401.79        447.44         9.05 o                         
   2   6  10        496.84        551.84         9.45 o                         
   3   6  10         51.13         48.42         3.64 o                         
   4   6  10        166.56        166.19         8.01 o                         
   5   6  10        297.72        277.53         7.70 o                         
   6   6  10         70.12         68.20         4.50 o                         
   7   6  10          0.20         -0.19         2.40 o                         
   8   6  10        119.11        130.45         5.98 o                         
  -5   7  10         10.20         14.64         1.75 o                         
  -4   7  10        325.24        271.13         7.06 o                         
  -3   7  10        331.90        325.99         5.44 o                         
  -2   7  10         76.53         92.97         2.77 o                         
  -1   7  10          4.31          8.34         1.09 o                         
   0   7  10          9.30         10.26         1.61 o                         
   1   7  10         34.64         36.76         2.57 o                         
   2   7  10         27.84         33.45         3.66 o                         
   3   7  10        239.92        254.10         8.10 o                         
   4   7  10        635.97        667.96        17.06 o                         
   5   7  10        314.04        314.09        13.30 o                         
   6   7  10          0.48          0.44         2.04 o                         
   7   7  10         11.56          8.21         3.47 o                         
   8   7  10         81.80         89.99         6.29 o                         
  -4   8  10         22.57         30.54         2.31 o                         
  -3   8  10         33.48         30.61         2.24 o                         
  -2   8  10        857.95        809.88        20.99 o                         
  -1   8  10         38.96         49.66         2.50 o                         
   0   8  10          5.74          0.93         1.27 o                         
   1   8  10        501.35        430.65        15.78 o                         
   2   8  10         49.90         53.95         2.84 o                         
   3   8  10        178.64        183.84         6.07 o                         
   4   8  10        659.30        662.53        11.22 o                         
   5   8  10        284.36        283.39        18.17 o                         
   6   8  10        120.86        120.83         6.39 o                         
   7   8  10         39.21         52.87         5.82 o                         
  -3   9  10         53.98         50.59         3.70 o                         
  -2   9  10         26.71         24.90         1.73 o                         
  -1   9  10         15.52         15.27         1.70 o                         
   0   9  10          0.26          2.94         1.95 o                         
   1   9  10          2.27          4.28         1.98 o                         
   2   9  10        905.16        871.02        12.70 o                         
   3   9  10         20.73         10.98         2.11 o                         
   4   9  10        176.10        164.91         5.60 o                         
   5   9  10         61.13         59.33         3.55 o                         
   6   9  10         49.76         48.64         3.48 o                         
   7   9  10        262.77        272.98         8.18 o                         
  -2  10  10         21.52         25.73         2.09 o                         
  -1  10  10         32.73         25.62         2.19 o                         
   0  10  10        173.42        173.96         6.61 o                         
   1  10  10          3.61          7.34         3.54 o                         
   2  10  10          0.32          0.34         2.46 o                         
   3  10  10         15.93         13.66         3.34 o                         
   4  10  10          0.04         -2.03         2.10 o                         
   5  10  10         83.58         82.86         5.78 o                         
   6  10  10         34.47         36.38         6.99 o                         
   1  11  10         38.87         35.18         3.63 o                         
   2  11  10          5.73          3.27         2.39 o                         
   3  11  10         25.27         19.54         3.04 o                         
   4  11  10         29.23         27.50         3.11 o                         
  -5  -9  11         44.17         43.41         3.58 o                         
  -4  -9  11          0.07          0.05         2.30 o                         
  -3  -9  11          1.26          0.62         1.87 o                         
  -2  -9  11          3.20         11.04         3.40 o                         
  -1  -9  11          8.75          5.56         1.50 o                         
   0  -9  11          0.61          2.70         1.64 o                         
   1  -9  11          4.61          5.44         1.59 o                         
  -6  -8  11          7.53         14.20         3.78 o                         
  -5  -8  11        135.62        141.65         5.76 o                         
  -4  -8  11        260.05        253.85         8.05 o                         
  -3  -8  11        185.50        200.88         7.78 o                         
  -2  -8  11         13.01         15.33         2.34 o                         
  -1  -8  11          3.99          2.43         1.77 o                         
   0  -8  11         35.23         42.87         2.67 o                         
   1  -8  11         70.95         69.50         2.84 o                         
   2  -8  11         22.04         19.04         3.91 o                         
   3  -8  11          0.95          1.27         1.90 o                         
  -7  -7  11         72.80         66.49         4.18 o                         
  -6  -7  11          3.91          1.14         2.08 o                         
  -5  -7  11         16.38         15.11         3.30 o                         
  -4  -7  11        187.93        174.76         6.03 o                         
  -3  -7  11          8.37         10.18         1.88 o                         
  -2  -7  11        284.87        293.24         9.15 o                         
  -1  -7  11        323.36        297.05         6.11 o                         
   0  -7  11         40.18         54.80         2.32 o                         
   1  -7  11         83.88         81.90         2.46 o                         
   2  -7  11         65.77         64.26         2.94 o                         
   3  -7  11         50.68         41.44         2.46 o                         
   4  -7  11         11.20         10.85         2.03 o                         
  -7  -6  11         13.02         17.44         3.06 o                         
  -6  -6  11        174.78        179.28         9.65 o                         
  -5  -6  11          0.01          7.08         4.53 o                         
  -4  -6  11        249.66        249.04        17.27 o                         
  -3  -6  11        294.08        323.77         8.13 o                         
  -2  -6  11        133.31        126.46         6.66 o                         
  -1  -6  11        311.79        304.78        10.09 o                         
   0  -6  11         13.57         20.31         2.15 o                         
   1  -6  11         15.48          8.43         1.35 o                         
   2  -6  11         66.69         65.54         2.73 o                         
   3  -6  11          7.80          6.93         1.38 o                         
   4  -6  11         37.35         47.58         3.01 o                         
   5  -6  11         44.56         54.07         3.21 o                         
  -8  -5  11         40.16         31.73         3.57 o                         
  -7  -5  11         95.75        118.54         5.76 o                         
  -6  -5  11         12.04         21.40         4.01 o                         
  -5  -5  11          9.30         13.23         2.31 o                         
  -4  -5  11         47.30         52.33         3.23 o                         
  -3  -5  11          4.61          5.92         1.09 o                         
  -2  -5  11         17.88         15.36         1.41 o                         
  -1  -5  11        144.14        122.93         4.22 o                         
   0  -5  11        232.27        216.08        10.48 o                         
   1  -5  11        189.84        170.72         4.89 o                         
   2  -5  11          0.08          0.42         1.09 o                         
   3  -5  11         30.37         23.65         1.78 o                         
   4  -5  11          0.53          0.51         1.41 o                         
   5  -5  11          2.68          1.60         1.61 o                         
   6  -5  11        385.73        381.25        11.65 o                         
  -8  -4  11          4.39          3.12         1.97 o                         
  -7  -4  11          5.17          5.19         3.85 o                         
  -6  -4  11          9.28          7.41         2.51 o                         
  -5  -4  11          3.68          8.18         1.85 o                         
  -4  -4  11        666.71        656.58        11.09 o                         
  -3  -4  11        137.65        139.90        10.64 o                         
  -2  -4  11         36.15         32.09         2.11 o                         
  -1  -4  11        268.34        223.85         5.61 o                         
   0  -4  11          6.52          0.53         0.71 o                         
   1  -4  11        429.71        415.41        21.11 o                         
   2  -4  11        118.79        116.06         5.20 o                         
   3  -4  11        181.28        183.67         4.46 o                         
   4  -4  11          3.24          3.58         1.35 o                         
   5  -4  11          7.34          8.22         1.53 o                         
   6  -4  11          0.00         -0.23         1.81 o                         
  -8  -3  11          3.78          6.23         2.53 o                         
  -7  -3  11        105.35         94.77         4.85 o                         
  -6  -3  11          9.11          9.58         2.09 o                         
  -5  -3  11         54.65         54.92         3.54 o                         
  -4  -3  11         29.25         25.33         3.45 o                         
  -3  -3  11        275.31        257.58        19.18 o                         
  -2  -3  11       1817.19       1831.26        69.03 o                         
  -1  -3  11         79.38         94.31         2.93 o                         
   0  -3  11         37.74         43.66         1.50 o                         
   1  -3  11       1422.18       1366.16        51.48 o                         
   2  -3  11         92.52         83.30         3.08 o                         
   3  -3  11         24.17         15.96         1.21 o                         
   4  -3  11         19.85         18.77         1.63 o                         
   5  -3  11        140.41        141.91         4.86 o                         
   6  -3  11        163.71        167.25         7.29 o                         
   7  -3  11         18.15         20.93         2.98 o                         
  -8  -2  11         32.53         32.31         2.62 o                         
  -7  -2  11        120.71        119.07         3.68 o                         
  -6  -2  11          8.03         10.45         1.73 o                         
  -5  -2  11        650.50        672.23        12.49 o                         
  -4  -2  11        137.77        135.33         8.79 o                         
  -3  -2  11         23.64         21.29         1.64 o                         
  -2  -2  11          6.57          6.30         0.80 o                         
  -1  -2  11         36.96         31.71         1.71 o                         
   0  -2  11         51.79         55.29         1.90 o                         
   1  -2  11        144.26        140.08         4.21 o                         
   2  -2  11         25.62         20.25         1.07 o                         
   3  -2  11         97.12        118.43         4.40 o                         
   4  -2  11        592.43        595.85        19.13 o                         
   5  -2  11          3.14          5.90         1.44 o                         
   6  -2  11         33.52         36.99         3.32 o                         
   7  -2  11         53.98         62.47         4.71 o                         
  -8  -1  11        166.57        152.09        11.89 o                         
  -7  -1  11         73.30         78.09         5.53 o                         
  -6  -1  11         54.10         67.36         2.75 o                         
  -5  -1  11        296.84        306.45         5.66 o                         
  -4  -1  11          1.10          0.79         0.86 o                         
  -3  -1  11       1124.51       1125.23        27.95 o                         
  -2  -1  11        281.42        292.36         8.04 o                         
  -1  -1  11       1908.09       1873.60        96.60 o                         
   0  -1  11        663.87        710.12        12.73 o                         
   1  -1  11       1124.63       1217.97        25.20 o                         
   2  -1  11        301.76        307.95         9.15 o                         
   3  -1  11         29.12         26.64         1.75 o                         
   4  -1  11        163.65        167.94         5.60 o                         
   5  -1  11         29.41         35.46         2.08 o                         
   6  -1  11         58.33         55.78         2.77 o                         
   7  -1  11        115.39        134.25        20.08 o                         
   8  -1  11        331.38        317.23        41.85 o                         
  -8   0  11          7.70          6.14         2.23 o                         
  -7   0  11        172.01        168.04         6.52 o                         
  -6   0  11        412.94        405.22        11.49 o                         
  -5   0  11          4.81          3.77         1.06 o                         
  -4   0  11        606.50        658.08        23.05 o                         
  -3   0  11        446.82        425.35        10.72 o                         
  -2   0  11        376.05        332.00         5.24 o                         
  -1   0  11        850.05       1020.77        26.14 o                         
   0   0  11        163.87        164.04        11.12 o                         
   1   0  11         16.61         23.26         1.14 o                         
   2   0  11        959.20       1065.84        18.77 o                         
   3   0  11        384.92        339.15        22.97 o                         
   4   0  11         37.00         59.95         3.49 o                         
   5   0  11         36.56         33.78         2.51 o                         
   6   0  11         60.78         56.48         2.90 o                         
   7   0  11         77.99         77.85         5.78 o                         
   8   0  11         13.43          9.58         2.36 o                         
  -8   1  11         10.41         10.20         3.62 o                         
  -7   1  11          6.22          8.04         1.78 o                         
  -6   1  11        117.19        116.72         4.86 o                         
  -5   1  11         60.29         65.94         2.40 o                         
  -4   1  11          3.20          2.26         0.93 o                         
  -3   1  11         79.99         69.48         2.05 o                         
  -2   1  11       3347.62       3332.90        53.72 o                         
  -1   1  11        655.54        714.24         9.66 o                         
   0   1  11        890.07        902.97        11.28 o                         
   1   1  11       2090.11       2268.05        32.31 o                         
   2   1  11        915.85        872.49        16.35 o                         
   3   1  11          6.29          5.61         0.92 o                         
   4   1  11        374.22        373.28         7.38 o                         
   5   1  11         84.37         93.65        10.25 o                         
   6   1  11        113.89        113.91         4.48 o                         
   7   1  11          0.57          0.70         1.38 o                         
   8   1  11         14.13         11.35         2.63 o                         
  -8   2  11          1.92          0.44         1.83 o                         
  -7   2  11        366.66        363.48         7.76 o                         
  -6   2  11         90.87         89.66         4.41 o                         
  -5   2  11          3.13          1.78         1.23 o                         
  -4   2  11         17.27         18.92         1.20 o                         
  -3   2  11         43.39         47.80         2.27 o                         
  -2   2  11          0.13          2.11         0.56 o                         
  -1   2  11         10.88          9.52         0.67 o                         
   0   2  11        253.44        269.50         4.54 o                         
   1   2  11         93.02         85.73         2.26 o                         
   2   2  11        162.80        161.97         4.61 o                         
   3   2  11        127.94        108.75         3.63 o                         
   4   2  11        188.07        172.74         7.27 o                         
   5   2  11        990.99        971.56        48.25 o                         
   6   2  11         30.76         25.93         1.90 o                         
   7   2  11          5.14          8.66         2.10 o                         
   8   2  11         16.42         13.37         3.41 o                         
  -7   3  11          2.17          2.57         1.84 o                         
  -6   3  11         42.30         41.15         3.23 o                         
  -5   3  11        166.21        157.18         4.48 o                         
  -4   3  11        138.36        134.85         3.68 o                         
  -3   3  11        291.07        250.32         8.67 o                         
  -2   3  11        502.14        485.82        13.57 o                         
  -1   3  11        918.16        874.38        11.43 o                         
   0   3  11        319.84        353.10         4.22 o                         
   1   3  11        228.37        258.22         5.74 o                         
   2   3  11       1979.71       2021.57        47.30 o                         
   3   3  11         38.95         45.40         2.46 o                         
   4   3  11         88.84         92.61         3.93 o                         
   5   3  11         40.34         39.22         2.20 o                         
   6   3  11         88.82         94.41         4.39 o                         
   7   3  11          4.33          3.24         1.96 o                         
   8   3  11         11.60         12.10         2.13 o                         
  -7   4  11        101.95         98.73         4.06 o                         
  -6   4  11        102.00        108.48         4.90 o                         
  -5   4  11          3.72          4.26         1.33 o                         
  -4   4  11         74.95         74.52         2.83 o                         
  -3   4  11          0.00         -0.20         1.31 o                         
  -2   4  11        342.52        312.64        12.20 o                         
  -1   4  11        485.42        502.58         8.67 o                         
   0   4  11       2174.17       2160.76        51.22 o                         
   1   4  11         90.89         97.94         2.97 o                         
   2   4  11        331.61        280.92         8.95 o                         
   3   4  11        304.79        337.58        23.54 o                         
   4   4  11        410.86        424.00        29.61 o                         
   5   4  11          0.40          1.81         1.60 o                         
   6   4  11          1.99          2.77         2.23 o                         
   7   4  11          6.81          6.46         2.23 o                         
   8   4  11          5.18          6.22         2.39 o                         
  -6   5  11          9.11         11.63         1.99 o                         
  -5   5  11         80.90         80.56         2.93 o                         
  -4   5  11         14.59         12.36         1.44 o                         
  -3   5  11         43.10         40.87         2.44 o                         
  -2   5  11          8.64          8.05         0.91 o                         
  -1   5  11         65.77         74.85         3.11 o                         
   0   5  11        128.61        133.50         4.50 o                         
   1   5  11        145.13        136.10         5.81 o                         
   2   5  11        717.16        714.25        31.08 o                         
   3   5  11        703.03        758.70        15.11 o                         
   4   5  11          6.08         10.20         1.92 o                         
   5   5  11         41.05         31.21         2.57 o                         
   6   5  11         24.75         26.98         2.66 o                         
   7   5  11         62.50         72.98         3.78 o                         
   8   5  11         32.47         33.67         3.13 o                         
  -6   6  11          8.09          9.85         1.84 o                         
  -5   6  11         25.01         25.98         2.01 o                         
  -4   6  11         71.53         71.91         2.78 o                         
  -3   6  11        102.33        114.34         2.97 o                         
  -2   6  11        143.64        138.66         5.81 o                         
  -1   6  11         44.71         57.96         1.86 o                         
   0   6  11        353.12        347.99         5.65 o                         
   1   6  11        414.72        410.63         7.90 o                         
   2   6  11        268.99        257.59         6.87 o                         
   3   6  11        394.50        406.14         7.73 o                         
   4   6  11         41.54         52.01         3.84 o                         
   5   6  11          4.31          4.38         3.00 o                         
   6   6  11        283.08        305.79         8.00 o                         
   7   6  11         61.27         74.42         3.70 o                         
   8   6  11        123.51        112.08         6.51 o                         
  -5   7  11          2.10          2.79         1.79 o                         
  -4   7  11        257.73        242.93         5.34 o                         
  -3   7  11        244.36        235.75         5.31 o                         
  -2   7  11          0.04          0.07         1.03 o                         
  -1   7  11         23.80         20.26         1.28 o                         
   0   7  11          0.21         -0.54         1.05 o                         
   1   7  11          8.93          4.05         1.85 o                         
   2   7  11        173.59        171.29         5.71 o                         
   3   7  11         29.38         25.73         2.63 o                         
   4   7  11        469.77        506.91        49.10 o                         
   5   7  11        356.61        345.56         9.35 o                         
   6   7  11          4.28          5.43         2.57 o                         
   7   7  11         33.53         36.89         5.11 o                         
   8   7  11        382.05        397.71         7.39 o                         
  -4   8  11         84.42         82.44         3.59 o                         
  -3   8  11        302.52        302.22         8.95 o                         
  -2   8  11         47.36         57.15         3.19 o                         
  -1   8  11         11.13          6.88         1.33 o                         
   0   8  11        135.22        144.55         4.37 o                         
   1   8  11        243.58        209.06         7.70 o                         
   2   8  11         21.64         18.16         2.44 o                         
   3   8  11         36.73         32.04         3.60 o                         
   4   8  11         24.45         24.54         3.41 o                         
   5   8  11        554.05        565.01        13.15 o                         
   6   8  11         59.68         61.30         5.34 o                         
   7   8  11        152.13        142.53         5.11 o                         
  -3   9  11          1.20          4.55         2.37 o                         
  -2   9  11          9.28         11.89         2.15 o                         
  -1   9  11         43.30         42.95         2.16 o                         
   0   9  11        258.50        236.79         9.76 o                         
   1   9  11         33.74         25.24         3.02 o                         
   2   9  11          5.26         11.37         2.32 o                         
   3   9  11         32.45         37.84         3.62 o                         
   4   9  11          0.00          2.16         2.57 o                         
   5   9  11         17.51         15.21         3.08 o                         
   6   9  11          2.20          5.98         3.03 o                         
   7   9  11         25.12         25.55         5.08 o                         
  -2  10  11         91.72         96.07         3.83 o                         
  -1  10  11         42.11         53.13         3.66 o                         
   0  10  11         31.39         25.34         2.31 o                         
   1  10  11         32.92         29.44         2.55 o                         
   2  10  11         27.57         13.76         2.53 o                         
   3  10  11         21.28         21.59         2.85 o                         
   4  10  11          0.01         -0.57         2.19 o                         
   5  10  11          1.00         -1.14         2.75 o                         
   6  10  11         10.16         10.49         3.88 o                         
   1  11  11          2.51          6.25         2.52 o                         
   2  11  11         14.73         13.73         2.69 o                         
   3  11  11        294.42        329.38         7.32 o                         
   4  11  11         35.87         40.88         3.78 o                         
  -4  -9  12        133.32        138.65         5.79 o                         
  -3  -9  12          0.41         -0.77         2.06 o                         
  -2  -9  12         13.54         11.37         2.66 o                         
  -1  -9  12         10.44         13.42         2.24 o                         
   0  -9  12         59.67         56.69         3.28 o                         
   1  -9  12         18.66         22.85         2.87 o                         
  -6  -8  12         95.19         85.15         5.02 o                         
  -5  -8  12        169.16        168.41         6.17 o                         
  -4  -8  12        116.44        119.19         5.57 o                         
  -3  -8  12         65.49         57.01         3.51 o                         
  -2  -8  12         95.02        109.61         5.50 o                         
  -1  -8  12         12.40         15.95         1.72 o                         
   0  -8  12         30.56         37.02         2.86 o                         
   1  -8  12          4.37          5.26         1.67 o                         
   2  -8  12         62.98         87.71         5.10 o                         
  -6  -7  12        103.04        101.55         4.69 o                         
  -5  -7  12         21.43         25.93         2.83 o                         
  -4  -7  12         39.04         51.69         4.63 o                         
  -3  -7  12          7.00          7.00         1.85 o                         
  -2  -7  12         40.51         33.06         2.45 o                         
  -1  -7  12          5.04          2.95         1.26 o                         
   0  -7  12          2.70          0.23         1.31 o                         
   1  -7  12          0.25          0.52         0.99 o                         
   2  -7  12         20.41         21.94         1.94 o                         
   3  -7  12         40.98         45.98         2.79 o                         
   4  -7  12        163.42        175.91         6.55 o                         
  -7  -6  12         53.75         58.56         4.33 o                         
  -6  -6  12         20.67         19.91         2.63 o                         
  -5  -6  12          0.16         -0.72         1.66 o                         
  -4  -6  12         64.82         66.35         6.83 o                         
  -3  -6  12         90.27         73.09         4.02 o                         
  -2  -6  12          5.32         10.23         1.87 o                         
  -1  -6  12         63.83         53.24         2.30 o                         
   0  -6  12         83.08         69.80         2.61 o                         
   1  -6  12        542.87        519.91        11.20 o                         
   2  -6  12         85.59         90.24         3.35 o                         
   3  -6  12         26.73         30.74         1.93 o                         
   4  -6  12         24.65         32.73         2.82 o                         
   5  -6  12          0.32         -0.32         1.71 o                         
  -7  -5  12          5.01          5.47         2.47 o                         
  -6  -5  12          0.08          0.77         2.06 o                         
  -5  -5  12        117.28        125.59         5.71 o                         
  -4  -5  12        307.68        346.10        10.38 o                         
  -3  -5  12          2.93          2.68         1.58 o                         
  -2  -5  12        168.34        143.53         8.63 o                         
  -1  -5  12        100.29         93.18         6.14 o                         
   0  -5  12        170.04        140.13         8.52 o                         
   1  -5  12         76.34         80.58         4.87 o                         
   2  -5  12         25.24         32.28         1.91 o                         
   3  -5  12         14.33         17.45         1.63 o                         
   4  -5  12         31.55         26.11         2.00 o                         
   5  -5  12          2.24          0.22         1.87 o                         
   6  -5  12         36.99         43.62         2.78 o                         
  -8  -4  12         39.59         34.28         2.96 o                         
  -7  -4  12          1.21          1.95         2.53 o                         
  -6  -4  12         30.55         32.34         3.85 o                         
  -5  -4  12          7.40          7.49         1.84 o                         
  -4  -4  12         96.70        104.77         6.54 o                         
  -3  -4  12        251.90        246.55        14.78 o                         
  -2  -4  12          0.62          0.52         0.81 o                         
  -1  -4  12        404.84        397.09        10.56 o                         
   0  -4  12        135.83        111.59         5.43 o                         
   1  -4  12         70.72         80.11         3.50 o                         
   2  -4  12          9.28          9.32         1.09 o                         
   3  -4  12          9.04          8.44         1.26 o                         
   4  -4  12         54.96         57.05         2.68 o                         
   5  -4  12        302.31        301.46         8.00 o                         
   6  -4  12         41.68         35.32         2.78 o                         
  -8  -3  12         91.98         95.25         5.83 o                         
  -7  -3  12         85.68         77.57         3.95 o                         
  -6  -3  12         39.53         37.88         2.45 o                         
  -5  -3  12        384.68        396.06        18.07 o                         
  -4  -3  12         83.61         76.14         7.13 o                         
  -3  -3  12        429.89        433.28        28.96 o                         
  -2  -3  12        963.52        961.24        33.73 o                         
  -1  -3  12         11.78         16.25         1.15 o                         
   0  -3  12        548.98        539.16        13.75 o                         
   1  -3  12        225.82        229.72         6.77 o                         
   2  -3  12          0.83          0.71         0.85 o                         
   3  -3  12        475.55        437.46        14.98 o                         
   4  -3  12         27.91         25.44         1.89 o                         
   5  -3  12         86.21         72.85         3.13 o                         
   6  -3  12          0.76          1.07         1.78 o                         
   7  -3  12         11.42          8.00         2.22 o                         
  -8  -2  12         81.71         82.78        11.04 o                         
  -7  -2  12          2.06          2.34         1.64 o                         
  -6  -2  12         62.57         59.29         4.28 o                         
  -5  -2  12         45.15         44.17         5.04 o                         
  -4  -2  12        111.02         91.66         4.94 o                         
  -3  -2  12         68.18         62.89         4.05 o                         
  -2  -2  12          8.58          8.49         0.88 o                         
  -1  -2  12         73.54         66.48         2.44 o                         
   0  -2  12          0.53          1.39         0.61 o                         
   1  -2  12        116.89         99.82         2.95 o                         
   2  -2  12        137.84        158.48         5.33 o                         
   3  -2  12          1.90          7.52         1.33 o                         
   4  -2  12         35.77         47.40         3.13 o                         
   5  -2  12        111.63        101.87         3.93 o                         
   6  -2  12          0.09          1.06         1.43 o                         
   7  -2  12         44.12         43.35         3.45 o                         
  -8  -1  12         29.75         26.76         2.72 o                         
  -7  -1  12          5.00          6.11         2.07 o                         
  -6  -1  12          6.53          7.17         1.57 o                         
  -5  -1  12         97.24         87.75         4.57 o                         
  -4  -1  12        299.69        272.64        18.58 o                         
  -3  -1  12        697.22        722.63        11.70 o                         
  -2  -1  12       1259.08       1264.57        26.01 o                         
  -1  -1  12        201.35        218.71         5.98 o                         
   0  -1  12       1168.88       1307.29        11.85 o                         
   1  -1  12        336.79        321.37         5.23 o                         
   2  -1  12        146.21        187.73         6.28 o                         
   3  -1  12        277.09        245.38         7.21 o                         
   4  -1  12        137.61        125.54         4.86 o                         
   5  -1  12         95.38        100.76         3.49 o                         
   6  -1  12          0.00          0.28         1.64 o                         
   7  -1  12        214.59        204.00        22.29 o                         
   8  -1  12          5.74          5.58         2.64 o                         
  -8   0  12          0.27          0.13         1.79 o                         
  -7   0  12         39.22         40.61         5.00 o                         
  -6   0  12          0.41          1.89         1.60 o                         
  -5   0  12         35.90         37.96         2.55 o                         
  -4   0  12          5.23          5.21         0.84 o                         
  -3   0  12        366.89        360.40        10.35 o                         
  -2   0  12        749.02        839.24        19.68 o                         
  -1   0  12        937.44       1007.04        23.32 o                         
   0   0  12         45.12         44.07         1.95 o                         
   1   0  12         58.89         57.16         1.75 o                         
   2   0  12        101.73         92.26         2.97 o                         
   3   0  12        320.20        329.28        21.48 o                         
   4   0  12        279.68        258.35         9.58 o                         
   5   0  12         34.98         32.57         2.42 o                         
   6   0  12         69.20         86.33         3.49 o                         
   7   0  12        108.59        129.22         5.53 o                         
   8   0  12         53.81         58.67         4.43 o                         
  -8   1  12         45.31         45.71         4.70 o                         
  -7   1  12          9.66          8.62         1.73 o                         
  -6   1  12        258.36        281.05         6.59 o                         
  -5   1  12         24.89         22.26         1.42 o                         
  -4   1  12        234.77        219.92         6.97 o                         
  -3   1  12        173.89        153.55         5.10 o                         
  -2   1  12        633.97        805.48        12.26 o                         
  -1   1  12         38.25         35.29         1.31 o                         
   0   1  12       4164.19       4453.98        62.52 o                         
   1   1  12        570.82        624.78        15.58 o                         
   2   1  12        110.46        112.49         3.02 o                         
   3   1  12        455.39        416.96        17.98 o                         
   4   1  12        300.00        305.59        17.92 o                         
   5   1  12        504.96        514.53         9.52 o                         
   6   1  12         57.87         57.44         2.60 o                         
   7   1  12         44.42         49.99         2.47 o                         
   8   1  12         22.09         22.65         4.11 o                         
  -7   2  12          2.66          3.00         1.62 o                         
  -6   2  12        111.17        121.82         6.22 o                         
  -5   2  12          7.20          7.88         1.20 o                         
  -4   2  12         97.72        100.95         3.12 o                         
  -3   2  12         24.77         24.69         1.45 o                         
  -2   2  12       1247.46       1314.36        21.80 o                         
  -1   2  12        146.03        120.80         2.97 o                         
   0   2  12       1589.51       1732.61        19.22 o                         
   1   2  12        461.04        461.72         8.54 o                         
   2   2  12         33.86         52.11         1.85 o                         
   3   2  12       1559.09       1549.58        40.90 o                         
   4   2  12        170.12        156.92         7.72 o                         
   5   2  12          0.14          0.74         1.50 o                         
   6   2  12         92.88        101.37         3.45 o                         
   7   2  12         14.50         11.68         2.94 o                         
   8   2  12         15.55         17.82         4.18 o                         
  -7   3  12        120.89        132.50         7.67 o                         
  -6   3  12         64.58         66.41         3.89 o                         
  -5   3  12         16.51         13.36         1.59 o                         
  -4   3  12          4.66          4.19         0.89 o                         
  -3   3  12        236.63        254.42        13.95 o                         
  -2   3  12        789.30        764.60        27.55 o                         
  -1   3  12        154.41        165.38         3.66 o                         
   0   3  12        201.44        173.46         3.83 o                         
   1   3  12       2153.47       2361.02        42.92 o                         
   2   3  12         14.72          7.20         0.89 o                         
   3   3  12         51.90         35.39         2.07 o                         
   4   3  12         96.40         81.24         4.11 o                         
   5   3  12         41.22         36.23         3.61 o                         
   6   3  12          1.32          3.08         1.82 o                         
   7   3  12        174.50        166.24         6.77 o                         
   8   3  12          0.04         -0.94         2.25 o                         
  -7   4  12          0.44         -0.61         1.93 o                         
  -6   4  12         29.74         26.03         1.96 o                         
  -5   4  12         67.42         73.88         2.75 o                         
  -4   4  12         86.80         92.61         2.94 o                         
  -3   4  12         13.24         12.93         1.34 o                         
  -2   4  12       1108.16        880.86        22.93 o                         
  -1   4  12         13.37         17.86         1.02 o                         
   0   4  12       1611.84       1578.58        26.30 o                         
   1   4  12          3.52          1.93         0.69 o                         
   2   4  12        167.50        178.27         6.28 o                         
   3   4  12        105.94        123.13         8.13 o                         
   4   4  12        131.67        114.25         4.31 o                         
   5   4  12         15.36         14.03         2.30 o                         
   6   4  12        201.93        230.05         6.55 o                         
   7   4  12         61.99         65.56         3.68 o                         
   8   4  12        259.33        252.82        14.46 o                         
  -6   5  12         29.60         27.40         2.21 o                         
  -5   5  12          1.88          0.83         1.50 o                         
  -4   5  12         35.64         38.08         2.07 o                         
  -3   5  12        123.87        123.47         3.69 o                         
  -2   5  12       1276.22       1332.62        38.38 o                         
  -1   5  12         26.26         26.18         1.16 o                         
   0   5  12         30.03         37.40         1.66 o                         
   1   5  12         40.37         36.08         1.87 o                         
   2   5  12        475.74        485.71        31.50 o                         
   3   5  12         27.84         24.03         2.80 o                         
   4   5  12        413.51        426.54         7.81 o                         
   5   5  12        159.39        154.41         4.79 o                         
   6   5  12          3.23          4.32         2.32 o                         
   7   5  12         40.83         49.60         3.52 o                         
   8   5  12          1.59         -0.66         2.69 o                         
  -6   6  12          1.56          1.14         1.59 o                         
  -5   6  12        172.99        187.73         4.59 o                         
  -4   6  12         41.87         46.81         2.36 o                         
  -3   6  12         65.86         70.66         2.48 o                         
  -2   6  12        231.31        267.20         5.43 o                         
  -1   6  12          6.09          7.10         0.96 o                         
   0   6  12         20.46         23.23         1.44 o                         
   1   6  12          8.79          9.28         2.16 o                         
   2   6  12        107.06         97.25         5.33 o                         
   3   6  12        266.43        268.18        14.07 o                         
   4   6  12          7.30          5.26         1.93 o                         
   5   6  12         61.89         51.78         3.70 o                         
   6   6  12        142.57        170.52         6.52 o                         
   7   6  12         13.67         16.17         3.09 o                         
   8   6  12         29.87         33.03         7.85 o                         
  -5   7  12         47.68         47.53         3.33 o                         
  -4   7  12         28.47         27.91         2.07 o                         
  -3   7  12          1.44          1.41         1.48 o                         
  -2   7  12         94.26        109.92         3.03 o                         
  -1   7  12         30.76         28.29         2.25 o                         
   0   7  12         96.07        110.12         3.01 o                         
   1   7  12         36.27         39.47         3.79 o                         
   2   7  12         65.83         75.07         4.29 o                         
   3   7  12        929.23        987.10        17.02 o                         
   4   7  12        868.47        900.48        18.22 o                         
   5   7  12         62.76         56.06         3.85 o                         
   6   7  12        292.79        304.57         9.78 o                         
   7   7  12         27.49         23.31         3.15 o                         
   8   7  12         24.33         21.40         4.35 o                         
  -4   8  12          6.34          3.95         1.75 o                         
  -3   8  12        204.92        206.37         4.50 o                         
  -2   8  12         33.46         33.74         3.24 o                         
  -1   8  12        401.26        419.81         5.58 o                         
   0   8  12          0.53         -0.65         1.22 o                         
   1   8  12        274.15        284.61         7.15 o                         
   2   8  12        268.55        265.64        10.37 o                         
   3   8  12        393.56        442.35        23.68 o                         
   4   8  12         20.34         22.54         2.47 o                         
   5   8  12        223.27        239.03         8.03 o                         
   6   8  12         13.15         18.08         2.93 o                         
   7   8  12          2.20          2.25         3.42 o                         
  -3   9  12        121.42        116.72         3.21 o                         
  -2   9  12          0.57          2.47         1.50 o                         
  -1   9  12          5.44          8.31         1.73 o                         
   0   9  12         68.07         62.49         2.65 o                         
   1   9  12         33.52         37.94         5.14 o                         
   2   9  12          0.07          0.29         2.31 o                         
   3   9  12        127.09        122.46         4.34 o                         
   4   9  12         33.60         38.45         3.78 o                         
   5   9  12        308.43        287.25         7.95 o                         
   6   9  12        168.61        148.50         5.63 o                         
  -1  10  12         44.20         63.09         3.51 o                         
   0  10  12        102.00         93.41         3.67 o                         
   1  10  12          0.35          1.88         3.05 o                         
   2  10  12         61.65         72.32         3.42 o                         
   3  10  12          1.53          0.47         2.26 o                         
   4  10  12        292.51        282.50         6.05 o                         
   5  10  12        109.71        102.71         5.04 o                         
   1  11  12         17.38         27.91         3.57 o                         
   2  11  12          7.36          3.53         2.26 o                         
   3  11  12         48.49         61.18        11.28 o                         
  -4  -9  13         13.56          7.10         5.06 o                         
  -3  -9  13          0.00          1.08         3.54 o                         
  -2  -9  13         17.28         13.03         2.32 o                         
  -1  -9  13         21.71         23.79         2.75 o                         
   0  -9  13          0.17         -0.53         1.56 o                         
  -5  -8  13          1.02          1.53         2.86 o                         
  -4  -8  13        188.99        198.30         6.41 o                         
  -3  -8  13         34.14         28.38         5.21 o                         
  -2  -8  13        145.45        130.15         6.35 o                         
  -1  -8  13         87.25         89.44         3.30 o                         
   0  -8  13          7.24         14.07         3.34 o                         
   1  -8  13         88.79         98.72         4.24 o                         
   2  -8  13          8.33          4.66         1.33 o                         
  -6  -7  13        161.60        144.11        10.13 o                         
  -5  -7  13          7.42          5.39         2.20 o                         
  -4  -7  13        367.84        372.90        12.13 o                         
  -3  -7  13         19.85         14.99         2.06 o                         
  -2  -7  13         76.12         55.23         5.33 o                         
  -1  -7  13         15.93         17.92         1.67 o                         
   0  -7  13         18.90         23.98         1.92 o                         
   1  -7  13         16.52         17.52         1.51 o                         
   2  -7  13          0.57          0.03         1.34 o                         
   3  -7  13         28.23         24.27         2.55 o                         
  -7  -6  13         29.04         27.07         3.58 o                         
  -6  -6  13        180.40        172.04         8.18 o                         
  -5  -6  13          9.12          9.73         2.46 o                         
  -4  -6  13         20.82         19.44         2.21 o                         
  -3  -6  13         26.60         31.08         6.05 o                         
  -2  -6  13        171.80        139.28         6.11 o                         
  -1  -6  13          0.30          5.52         1.36 o                         
   0  -6  13        205.12        179.92         7.05 o                         
   1  -6  13         60.63         68.16         2.90 o                         
   2  -6  13        106.70        108.00         3.26 o                         
   3  -6  13        224.39        225.75         6.59 o                         
   4  -6  13         17.72         24.61         4.23 o                         
   5  -6  13          0.00         -1.61         2.45 o                         
  -7  -5  13          1.12          3.04         2.32 o                         
  -6  -5  13          2.90          1.71         2.23 o                         
  -5  -5  13        273.28        295.29         7.51 o                         
  -4  -5  13        206.62        184.69         7.13 o                         
  -3  -5  13        368.90        379.55         8.84 o                         
  -2  -5  13         19.54         19.23         1.80 o                         
  -1  -5  13         27.91         34.28         3.07 o                         
   0  -5  13         12.87         11.88         1.20 o                         
   1  -5  13          0.15          0.20         1.11 o                         
   2  -5  13          7.19          8.91         1.31 o                         
   3  -5  13         17.41         21.07         1.73 o                         
   4  -5  13        122.87        132.82         4.07 o                         
   5  -5  13          6.65          5.64         1.78 o                         
  -8  -4  13        117.22         94.86         5.65 o                         
  -7  -4  13          2.83          1.40         2.03 o                         
  -6  -4  13          6.99          1.99         2.18 o                         
  -5  -4  13          1.24          0.18         2.85 o                         
  -4  -4  13         29.73         28.23         2.33 o                         
  -3  -4  13        358.24        352.66        14.74 o                         
  -2  -4  13          5.23          4.03         0.89 o                         
  -1  -4  13        189.92        166.69         6.05 o                         
   0  -4  13        158.03        148.74        10.17 o                         
   1  -4  13        347.31        287.44        23.49 o                         
   2  -4  13          8.20          8.71         1.05 o                         
   3  -4  13        179.03        137.20         4.78 o                         
   4  -4  13         53.95         39.32         2.24 o                         
   5  -4  13          0.68          1.22         1.41 o                         
   6  -4  13         22.64         27.17         2.85 o                         
  -8  -3  13          2.94          7.27         2.42 o                         
  -7  -3  13         19.29         17.39         2.31 o                         
  -6  -3  13          7.37          8.02         2.20 o                         
  -5  -3  13          6.90          8.63         1.90 o                         
  -4  -3  13         94.75         74.96         6.79 o                         
  -3  -3  13        321.43        318.52        29.97 o                         
  -2  -3  13        164.92        188.33         5.71 o                         
  -1  -3  13        631.09        591.85        28.70 o                         
   0  -3  13         46.55         57.64         2.07 o                         
   1  -3  13        989.93        953.28        24.47 o                         
   2  -3  13        668.59        633.60        29.06 o                         
   3  -3  13        293.26        285.63        10.25 o                         
   4  -3  13        189.50        165.71         5.03 o                         
   5  -3  13        370.18        362.47         8.11 o                         
   6  -3  13         59.83         59.82         6.46 o                         
   7  -3  13          0.83         -1.19         1.90 o                         
  -8  -2  13         21.77         22.02         2.80 o                         
  -7  -2  13         65.61         67.23         3.07 o                         
  -6  -2  13        149.55        142.39         5.67 o                         
  -5  -2  13         32.43         32.56         2.25 o                         
  -4  -2  13         26.55         21.62         1.44 o                         
  -3  -2  13        105.47        106.05         4.81 o                         
  -2  -2  13         50.99         35.11         1.70 o                         
  -1  -2  13         15.71         10.57         1.12 o                         
   0  -2  13         13.80         18.78         1.04 o                         
   1  -2  13          3.82          1.07         0.84 o                         
   2  -2  13         21.63         24.28         1.35 o                         
   3  -2  13        220.15        188.20         6.20 o                         
   4  -2  13         19.33         26.62         1.98 o                         
   5  -2  13        372.28        384.90        12.49 o                         
   6  -2  13          7.92          7.15         1.74 o                         
   7  -2  13         21.32         25.60         3.14 o                         
  -8  -1  13          1.78          6.04         2.25 o                         
  -7  -1  13          1.16          1.82         1.63 o                         
  -6  -1  13         34.74         35.77         2.20 o                         
  -5  -1  13          8.90         11.65         1.35 o                         
  -4  -1  13         95.73        102.04         6.21 o                         
  -3  -1  13         69.04         72.57         3.12 o                         
  -2  -1  13         20.15         22.92         1.23 o                         
  -1  -1  13          4.36          2.13         0.93 o                         
   0  -1  13         77.10         76.06         2.35 o                         
   1  -1  13         34.56         26.19         1.18 o                         
   2  -1  13       1089.69       1119.08        28.08 o                         
   3  -1  13         29.13         24.62         1.80 o                         
   4  -1  13        619.27        645.33         8.51 o                         
   5  -1  13        249.72        224.40         6.55 o                         
   6  -1  13        168.74        154.01         5.35 o                         
   7  -1  13        123.97        100.57         5.86 o                         
  -8   0  13          1.34         -0.58         1.94 o                         
  -7   0  13         39.70         40.21         2.99 o                         
  -6   0  13         35.92         36.74         2.51 o                         
  -5   0  13        557.87        523.50         9.00 o                         
  -4   0  13        115.50        101.25         7.11 o                         
  -3   0  13        449.68        435.64        13.73 o                         
  -2   0  13        500.06        545.82        10.37 o                         
  -1   0  13          6.98         14.62         1.80 o                         
   0   0  13          1.86          5.64         1.54 o                         
   1   0  13        139.16        111.86         4.50 o                         
   2   0  13         65.55         74.18         2.61 o                         
   3   0  13          2.13          1.36         0.92 o                         
   4   0  13          0.03          0.81         1.53 o                         
   5   0  13         34.39         44.10         2.98 o                         
   6   0  13         43.13         47.66         2.71 o                         
   7   0  13         45.72         42.65         3.29 o                         
   8   0  13        103.54        111.27         6.76 o                         
  -8   1  13        211.04        201.81        16.42 o                         
  -7   1  13        283.07        272.10         8.22 o                         
  -6   1  13         58.33         63.03         3.04 o                         
  -5   1  13         71.22         72.66         2.43 o                         
  -4   1  13        107.21        119.45         3.53 o                         
  -3   1  13        157.72        147.91         4.05 o                         
  -2   1  13        337.55        317.35         9.80 o                         
  -1   1  13        210.26        200.70         4.84 o                         
   0   1  13        568.68        571.02        15.40 o                         
   1   1  13        936.39        861.26        28.93 o                         
   2   1  13         50.52         58.17         1.76 o                         
   3   1  13        362.52        348.14        11.43 o                         
   4   1  13          6.99          3.65         1.07 o                         
   5   1  13         35.94         28.63         2.34 o                         
   6   1  13          2.29          1.42         1.34 o                         
   7   1  13         21.41         24.12         2.18 o                         
   8   1  13          0.61         -1.94         3.56 o                         
  -7   2  13          7.48          8.67         2.06 o                         
  -6   2  13        183.03        200.64         8.46 o                         
  -5   2  13         14.56         12.17         1.24 o                         
  -4   2  13        347.39        345.62         8.48 o                         
  -3   2  13        314.44        275.02        12.94 o                         
  -2   2  13        220.14        195.21         8.63 o                         
  -1   2  13       3198.05       3589.50        48.99 o                         
   0   2  13        583.44        473.65         6.72 o                         
   1   2  13         11.65         24.57         1.24 o                         
   2   2  13        327.18        392.18         9.48 o                         
   3   2  13        676.20        741.64        21.48 o                         
   4   2  13       1523.58       1524.70        52.41 o                         
   5   2  13         53.44         64.70         4.58 o                         
   6   2  13         24.49         17.88         2.12 o                         
   7   2  13         24.93         22.75         2.38 o                         
   8   2  13          0.01          0.17         2.13 o                         
  -7   3  13        130.51        126.42         5.27 o                         
  -6   3  13         70.75         75.79         3.26 o                         
  -5   3  13         45.69         42.70         2.32 o                         
  -4   3  13        911.34        943.25        11.38 o                         
  -3   3  13        401.59        414.11        16.62 o                         
  -2   3  13         11.84          9.42         0.84 o                         
  -1   3  13       1748.96       1605.89        51.82 o                         
   0   3  13          0.75          0.34         0.85 o                         
   1   3  13        680.55        817.49        10.69 o                         
   2   3  13         39.26         38.27         1.72 o                         
   3   3  13          8.89          5.20         1.11 o                         
   4   3  13       1393.70       1359.21        50.37 o                         
   5   3  13         80.68         94.15         7.17 o                         
   6   3  13         19.54         18.21         2.29 o                         
   7   3  13         40.31         44.72         2.69 o                         
   8   3  13         83.81         90.32         5.16 o                         
  -7   4  13         33.35         29.83         2.27 o                         
  -6   4  13        133.62        134.94         4.58 o                         
  -5   4  13          6.39          8.70         1.55 o                         
  -4   4  13        148.35        157.16         3.76 o                         
  -3   4  13         17.99         18.48         1.83 o                         
  -2   4  13         85.17         79.58         2.48 o                         
  -1   4  13        182.87        177.45         4.62 o                         
   0   4  13          9.80         13.84         0.95 o                         
   1   4  13         77.05         58.20         2.19 o                         
   2   4  13         51.48         32.95         2.31 o                         
   3   4  13        298.68        250.49        14.60 o                         
   4   4  13        223.72        219.74        13.21 o                         
   5   4  13        552.53        587.39        13.31 o                         
   6   4  13          0.05          2.95         1.89 o                         
   7   4  13        177.11        204.25         7.71 o                         
   8   4  13          0.92         -0.13         2.59 o                         
  -6   5  13          4.80          5.13         1.49 o                         
  -5   5  13         12.54         13.73         1.84 o                         
  -4   5  13          0.53          0.28         1.31 o                         
  -3   5  13         18.25         19.68         1.41 o                         
  -2   5  13        349.41        318.13         8.79 o                         
  -1   5  13        163.12        168.67         3.91 o                         
   0   5  13        382.10        384.45        12.53 o                         
   1   5  13        402.47        376.08        18.04 o                         
   2   5  13         32.09         26.69         1.82 o                         
   3   5  13        259.59        293.44        16.88 o                         
   4   5  13         38.51         35.71         3.01 o                         
   5   5  13         31.12         34.79         2.57 o                         
   6   5  13          0.09          0.31         1.82 o                         
   7   5  13         46.33         55.59         7.13 o                         
   8   5  13          0.42          1.99         2.32 o                         
  -5   6  13         65.00         65.56         3.76 o                         
  -4   6  13         17.50         19.76         1.94 o                         
  -3   6  13          2.88          2.65         1.20 o                         
  -2   6  13         27.94         26.56         1.57 o                         
  -1   6  13        173.47        182.04         3.08 o                         
   0   6  13        416.35        431.94         6.79 o                         
   1   6  13       2363.73       2453.26        19.00 o                         
   2   6  13       1585.27       1632.45        14.05 o                         
   3   6  13        104.65        104.11         4.57 o                         
   4   6  13         55.96         61.08         3.86 o                         
   5   6  13        717.46        716.52        19.76 o                         
   6   6  13          0.20          0.68         2.53 o                         
   7   6  13         60.39         58.51         3.45 o                         
   8   6  13         63.01         56.42         4.48 o                         
  -5   7  13        108.99         99.86         3.46 o                         
  -4   7  13         34.33         40.52         2.26 o                         
  -3   7  13          0.05         -0.26         1.34 o                         
  -2   7  13          7.91          7.38         1.33 o                         
  -1   7  13         72.73         62.08         2.50 o                         
   0   7  13         29.85         30.58         2.61 o                         
   1   7  13        143.72        150.70         4.94 o                         
   2   7  13         76.31         77.98         3.35 o                         
   3   7  13        869.59        926.28        37.25 o                         
   4   7  13        185.23        205.95         7.42 o                         
   5   7  13         16.26         21.62         2.85 o                         
   6   7  13         21.74         17.81         3.54 o                         
   7   7  13         43.05         43.22         4.38 o                         
  -4   8  13         87.26         84.15         4.15 o                         
  -3   8  13         58.18         50.66         2.45 o                         
  -2   8  13         11.97         12.88         1.45 o                         
  -1   8  13         22.02         20.53         1.94 o                         
   0   8  13        287.62        306.94         8.06 o                         
   1   8  13         49.93         64.26         3.11 o                         
   2   8  13        103.91        102.15         6.09 o                         
   3   8  13        909.16        938.85        13.15 o                         
   4   8  13         13.54         17.71         6.06 o                         
   5   8  13         12.26          8.40         2.83 o                         
   6   8  13         22.40         17.88         3.05 o                         
   7   8  13         31.20         30.44         3.76 o                         
  -3   9  13        228.47        221.00        10.03 o                         
  -2   9  13         56.41         57.20         2.87 o                         
  -1   9  13          6.65          6.50         1.55 o                         
   0   9  13         69.96         70.45         2.83 o                         
   1   9  13          6.98          8.71         2.28 o                         
   2   9  13         23.32         23.98         2.55 o                         
   3   9  13          0.01          2.54         2.76 o                         
   4   9  13         40.18         32.71         2.88 o                         
   5   9  13        183.37        174.81        15.80 o                         
   6   9  13        132.15        134.63        25.03 o                         
  -1  10  13          8.86         10.13         2.17 o                         
   0  10  13         11.66         10.24         1.98 o                         
   1  10  13         78.65         72.57         4.08 o                         
   2  10  13         74.53         69.53         3.43 o                         
   3  10  13        175.41        164.35         6.27 o                         
   4  10  13          0.69         -0.02         2.31 o                         
   5  10  13         40.07         36.52         9.81 o                         
   2  11  13          1.14          1.07         2.56 o                         
   3  11  13         73.09         67.76         6.42 o                         
  -3  -9  14         61.91         55.42         7.19 o                         
  -2  -9  14         22.64         24.34         4.89 o                         
  -1  -9  14         43.02         51.52        11.79 o                         
  -5  -8  14         26.37         16.02         5.27 o                         
  -4  -8  14         24.12         10.79         4.74 o                         
  -3  -8  14         96.91        104.66         4.95 o                         
  -2  -8  14         15.69         14.26         2.16 o                         
  -1  -8  14         47.09         50.55         8.65 o                         
   0  -8  14         61.27         73.17         4.41 o                         
   1  -8  14         30.84         28.25         2.31 o                         
   2  -8  14          8.71          7.58         1.78 o                         
  -6  -7  14          0.08         -0.58         4.46 o                         
  -5  -7  14        192.58        191.26         6.37 o                         
  -4  -7  14        137.99        130.92         6.73 o                         
  -3  -7  14         34.20         49.38         3.27 o                         
  -2  -7  14          4.75          7.48         1.90 o                         
  -1  -7  14         98.64        100.41         7.14 o                         
   0  -7  14          0.16          1.86         1.19 o                         
   1  -7  14         92.21         94.01         3.46 o                         
   2  -7  14         54.89         54.86         2.82 o                         
   3  -7  14          1.66          1.55         1.71 o                         
  -7  -6  14         11.21          8.23         4.36 o                         
  -6  -6  14          0.51          0.26         2.29 o                         
  -5  -6  14         32.30         34.30         2.88 o                         
  -4  -6  14         10.21          9.82         1.98 o                         
  -3  -6  14        189.32        177.30         5.77 o                         
  -2  -6  14        275.55        242.19        15.49 o                         
  -1  -6  14         20.86         18.84         1.63 o                         
   0  -6  14        544.60        516.39         9.66 o                         
   1  -6  14        106.09         86.29         2.65 o                         
   2  -6  14         30.36         40.47         3.46 o                         
   3  -6  14          4.57          6.13         1.60 o                         
   4  -6  14          7.51          6.42         1.85 o                         
  -7  -5  14         35.92         28.97         5.55 o                         
  -6  -5  14          8.92          9.02         2.14 o                         
  -5  -5  14         84.03         91.62         7.35 o                         
  -4  -5  14          2.38          5.91         1.75 o                         
  -3  -5  14        171.71        155.83         5.67 o                         
  -2  -5  14          3.21          6.37         3.27 o                         
  -1  -5  14          0.25         -0.10         0.78 o                         
   0  -5  14          0.14          1.19         1.03 o                         
   1  -5  14         61.95         69.66         2.70 o                         
   2  -5  14       1559.26       1427.92        30.38 o                         
   3  -5  14        177.58        158.54         7.20 o                         
   4  -5  14          6.91          6.97         1.46 o                         
   5  -5  14         21.66         24.87         4.98 o                         
  -7  -4  14         14.42         10.64         6.24 o                         
  -6  -4  14         11.86         14.19         2.46 o                         
  -5  -4  14          2.96          2.00         1.96 o                         
  -4  -4  14         30.60         41.80         2.84 o                         
  -3  -4  14         43.50         46.09         3.12 o                         
  -2  -4  14         28.67         17.00         1.54 o                         
  -1  -4  14        196.03        151.49        12.15 o                         
   0  -4  14          2.30          2.52         0.78 o                         
   1  -4  14        139.71        125.09         4.16 o                         
   2  -4  14         21.59         15.62         1.51 o                         
   3  -4  14          6.08          3.42         1.20 o                         
   4  -4  14        149.31        132.63         4.37 o                         
   5  -4  14          2.96          1.59         1.44 o                         
   6  -4  14         38.07         36.81         3.30 o                         
  -8  -3  14          1.06          3.11         2.43 o                         
  -7  -3  14         13.23         13.73         2.05 o                         
  -6  -3  14         69.77         78.96         4.62 o                         
  -5  -3  14         32.45         32.40         2.21 o                         
  -4  -3  14         14.45         15.32         2.51 o                         
  -3  -3  14         71.66         72.02         5.65 o                         
  -2  -3  14         19.33         16.87         1.28 o                         
  -1  -3  14        166.73        181.23         8.29 o                         
   0  -3  14        397.97        375.57        11.19 o                         
   1  -3  14          0.04          1.58         0.81 o                         
   2  -3  14        224.51        191.64         9.17 o                         
   3  -3  14          2.38          1.20         1.04 o                         
   4  -3  14        120.80        109.65         3.86 o                         
   5  -3  14        151.53        145.09         4.36 o                         
   6  -3  14         73.58         60.94         4.45 o                         
  -8  -2  14         22.01         19.80         2.32 o                         
  -7  -2  14          6.35          7.07         1.70 o                         
  -6  -2  14         20.91         24.11         1.80 o                         
  -5  -2  14        149.13        140.65         4.91 o                         
  -4  -2  14        298.09        258.30        24.48 o                         
  -3  -2  14        222.44        208.05         9.39 o                         
  -2  -2  14         34.57         34.51         2.34 o                         
  -1  -2  14        175.54        153.14         4.62 o                         
   0  -2  14         69.29         80.74         2.95 o                         
   1  -2  14        359.19        322.77         8.90 o                         
   2  -2  14        135.66        120.48         6.90 o                         
   3  -2  14          7.78         10.24         1.27 o                         
   4  -2  14        221.98        215.70         5.61 o                         
   5  -2  14        273.56        273.13         6.93 o                         
   6  -2  14         18.49         16.89         1.90 o                         
   7  -2  14         20.63         28.18         3.36 o                         
  -8  -1  14        122.07        119.42        14.85 o                         
  -7  -1  14         50.31         47.60         5.57 o                         
  -6  -1  14        426.26        421.02        21.30 o                         
  -5  -1  14          6.38          7.76         1.34 o                         
  -4  -1  14       1141.45       1208.99        21.51 o                         
  -3  -1  14          0.07          2.23         1.59 o                         
  -2  -1  14         76.31         76.93         3.48 o                         
  -1  -1  14        109.73        118.78         3.88 o                         
   0  -1  14        132.10        108.69         3.19 o                         
   1  -1  14        104.33         97.89         2.44 o                         
   2  -1  14          8.26          8.10         0.84 o                         
   3  -1  14        593.26        604.65        13.51 o                         
   4  -1  14         88.65        103.12         3.77 o                         
   5  -1  14         76.78         67.55         2.84 o                         
   6  -1  14          1.43          3.64         2.24 o                         
   7  -1  14        180.48        173.56        17.05 o                         
  -8   0  14          0.53          2.74         1.99 o                         
  -7   0  14         65.31         60.03         3.38 o                         
  -6   0  14         65.10         61.47         2.95 o                         
  -5   0  14         34.27         40.42         2.20 o                         
  -4   0  14       1078.66       1113.10        26.76 o                         
  -3   0  14        137.98        136.86         3.82 o                         
  -2   0  14        487.84        495.30        10.48 o                         
  -1   0  14         19.12         11.31         1.33 o                         
   0   0  14       1130.95       1267.22        41.25 o                         
   1   0  14         90.23         82.40         2.75 o                         
   2   0  14        367.22        375.11         6.44 o                         
   3   0  14        235.99        227.38        23.67 o                         
   4   0  14          0.34          3.54         3.18 o                         
   5   0  14       1047.92       1126.59        41.49 o                         
   6   0  14          8.07          3.28         1.44 o                         
   7   0  14        119.79        124.56         9.11 o                         
   8   0  14         61.36         68.26         4.16 o                         
  -7   1  14         95.89         80.60         4.04 o                         
  -6   1  14         56.52         52.99         2.70 o                         
  -5   1  14         30.25         33.78         1.76 o                         
  -4   1  14         26.90         31.92         1.69 o                         
  -3   1  14         12.02         11.72         1.02 o                         
  -2   1  14       1843.65       1985.05        37.23 o                         
  -1   1  14        662.13        720.54        26.04 o                         
   0   1  14        552.49        645.52        20.12 o                         
   1   1  14        159.19        188.51         4.46 o                         
   2   1  14        113.87        107.04         2.96 o                         
   3   1  14        294.97        261.42        10.45 o                         
   4   1  14        163.10        150.47         5.00 o                         
   5   1  14         11.66         14.04         1.63 o                         
   6   1  14          0.41          3.27         2.17 o                         
   7   1  14          1.55          2.94         1.70 o                         
   8   1  14         30.34         37.77         3.58 o                         
  -7   2  14         46.03         47.48         2.71 o                         
  -6   2  14          5.90          7.52         1.62 o                         
  -5   2  14        224.30        240.49         4.67 o                         
  -4   2  14         42.74         45.39         2.26 o                         
  -3   2  14        381.57        385.70        16.15 o                         
  -2   2  14        143.37        132.83         5.77 o                         
  -1   2  14        300.05        353.07         7.84 o                         
   0   2  14        538.66        643.13        14.99 o                         
   1   2  14         60.84         70.21         2.42 o                         
   2   2  14        217.67        190.70         6.15 o                         
   3   2  14         26.50         23.21         2.37 o                         
   4   2  14         35.25         26.47         1.99 o                         
   5   2  14        714.40        699.26        15.17 o                         
   6   2  14         52.38         53.34         2.89 o                         
   7   2  14        225.34        202.76         7.68 o                         
   8   2  14         48.50         57.76         5.59 o                         
  -7   3  14         22.61         29.25         2.55 o                         
  -6   3  14         56.44         54.42         2.48 o                         
  -5   3  14        126.26        125.63         4.09 o                         
  -4   3  14        470.62        473.01         7.31 o                         
  -3   3  14        384.11        321.27        20.66 o                         
  -2   3  14        447.32        390.21        12.59 o                         
  -1   3  14         25.53         30.09         1.36 o                         
   0   3  14        221.27        238.75         8.01 o                         
   1   3  14         40.60         53.57         1.61 o                         
   2   3  14       1977.88       1923.99        34.01 o                         
   3   3  14         12.21         13.01         1.36 o                         
   4   3  14        394.76        429.55        19.69 o                         
   5   3  14         26.79         35.06         3.58 o                         
   6   3  14         70.76         69.33         3.97 o                         
   7   3  14        140.71        158.36         4.36 o                         
   8   3  14        102.08         91.94         5.74 o                         
  -6   4  14         94.63         99.80         3.89 o                         
  -5   4  14         13.47         12.69         1.75 o                         
  -4   4  14          2.43          3.97         1.07 o                         
  -3   4  14        192.92        210.66         5.47 o                         
  -2   4  14        684.14        701.59        10.21 o                         
  -1   4  14        650.73        657.11        14.85 o                         
   0   4  14       1149.96       1085.64        22.69 o                         
   1   4  14        905.82        848.32        33.06 o                         
   2   4  14        632.36        617.55        34.54 o                         
   3   4  14        489.16        480.83        28.37 o                         
   4   4  14          0.35         -0.53         1.18 o                         
   5   4  14        101.27         96.61         4.20 o                         
   6   4  14        292.08        323.14         9.02 o                         
   7   4  14         18.73         26.48         3.38 o                         
   8   4  14          3.66          2.45         1.91 o                         
  -6   5  14          3.00          4.02         1.66 o                         
  -5   5  14          3.20          2.43         1.52 o                         
  -4   5  14        149.17        136.67         4.56 o                         
  -3   5  14         33.34         29.76         1.60 o                         
  -2   5  14         95.41        103.13         4.83 o                         
  -1   5  14        796.14        820.37         7.90 o                         
   0   5  14        469.56        483.76         9.68 o                         
   1   5  14          8.84          7.45         1.01 o                         
   2   5  14          0.36          2.49         0.98 o                         
   3   5  14        433.74        446.40         7.94 o                         
   4   5  14         56.56         61.70         3.89 o                         
   5   5  14         85.01         76.56         3.40 o                         
   6   5  14         11.52          9.51         2.47 o                         
   7   5  14         50.29         54.59         3.39 o                         
   8   5  14         46.30         44.98         6.87 o                         
  -5   6  14          2.52          1.91         1.54 o                         
  -4   6  14         59.61         58.94         2.67 o                         
  -3   6  14         90.45         99.90         3.01 o                         
  -2   6  14          0.83          1.83         1.07 o                         
  -1   6  14        340.47        335.75         6.65 o                         
   0   6  14          0.27          1.18         1.02 o                         
   1   6  14       2812.20       3015.87        19.38 o                         
   2   6  14         93.03         87.95         9.25 o                         
   3   6  14        190.63        201.37         5.36 o                         
   4   6  14         68.58         73.76         3.22 o                         
   5   6  14          7.30          8.04         2.49 o                         
   6   6  14        112.29        110.71         4.43 o                         
   7   6  14          2.14          3.73         2.70 o                         
   8   6  14          4.11          7.58         4.83 o                         
  -5   7  14          5.21          3.56         1.60 o                         
  -4   7  14          0.01         -1.54         1.59 o                         
  -3   7  14         13.07         15.75         1.61 o                         
  -2   7  14         29.15         32.60         1.51 o                         
  -1   7  14          9.75          7.92         1.30 o                         
   0   7  14          3.99          2.40         1.02 o                         
   1   7  14        288.33        299.36         9.39 o                         
   2   7  14          3.82          5.63         2.34 o                         
   3   7  14         17.26         27.74         2.77 o                         
   4   7  14        507.91        488.49         8.74 o                         
   5   7  14         42.45         43.44         2.95 o                         
   6   7  14         82.24         92.85         5.02 o                         
   7   7  14        417.88        428.29         8.90 o                         
  -4   8  14         14.89         12.68         1.81 o                         
  -3   8  14         34.34         26.99         2.42 o                         
  -2   8  14          0.02          0.40         1.08 o                         
  -1   8  14         15.75         11.31         1.58 o                         
   0   8  14         19.41         22.38         2.69 o                         
   1   8  14          0.01         -0.60         1.61 o                         
   2   8  14         57.93         72.58         4.88 o                         
   3   8  14        472.85        486.48        15.51 o                         
   4   8  14         17.53         21.11         2.73 o                         
   5   8  14          6.85          5.79         2.39 o                         
   6   8  14          0.45          1.37         3.20 o                         
   7   8  14         20.02         22.33         3.42 o                         
  -3   9  14         38.15         33.34         1.92 o                         
  -2   9  14         14.06          9.25         3.60 o                         
  -1   9  14          9.83         15.75         1.76 o                         
   0   9  14         16.22         15.86         2.01 o                         
   1   9  14        301.72        312.77        10.93 o                         
   2   9  14         20.20         17.36         2.30 o                         
   3   9  14          7.03          3.96         2.27 o                         
   4   9  14         10.18          9.23         3.05 o                         
   5   9  14        237.18        233.89         9.70 o                         
   6   9  14        333.31        328.92        11.93 o                         
  -1  10  14        163.48        172.23         4.68 o                         
   0  10  14          7.63          4.66         1.53 o                         
   1  10  14        106.51        104.60         4.91 o                         
   2  10  14         18.41         20.36         5.30 o                         
   3  10  14         85.98         90.23         7.69 o                         
   4  10  14          2.80          4.63         2.40 o                         
   5  10  14         45.16         43.26         4.06 o                         
  -4  -8  15          0.74          3.37         4.06 o                         
  -3  -8  15         42.36         46.52         5.48 o                         
  -2  -8  15        137.82        141.80        12.80 o                         
  -1  -8  15          9.10          7.64         2.22 o                         
   0  -8  15         39.58         34.13         2.22 o                         
   1  -8  15         96.94        109.06         5.56 o                         
  -6  -7  15         72.64         71.04         7.31 o                         
  -5  -7  15         23.76         15.07         5.65 o                         
  -3  -7  15         18.06         15.53         2.85 o                         
  -2  -7  15          1.70          1.94         3.53 o                         
  -1  -7  15         46.77         37.07         2.79 o                         
   0  -7  15          1.49          2.24         1.33 o                         
   1  -7  15          2.39          3.31         1.39 o                         
   2  -7  15          7.76          6.94         1.66 o                         
   3  -7  15         27.62         27.11         2.36 o                         
  -6  -6  15         11.24          6.58         4.84 o                         
  -5  -6  15         27.69         35.52         5.36 o                         
  -4  -6  15          6.03          4.59         1.92 o                         
  -3  -6  15         41.37         34.87         2.89 o                         
  -2  -6  15        445.95        465.99        19.10 o                         
  -1  -6  15          8.05          7.92         1.67 o                         
   0  -6  15         84.53         91.47         3.46 o                         
   1  -6  15         48.89         55.02         2.11 o                         
   2  -6  15         37.30         36.37         2.11 o                         
   3  -6  15          0.42          0.69         1.40 o                         
   4  -6  15          0.32         -0.10         2.09 o                         
  -7  -5  15         57.18         45.68         7.45 o                         
  -6  -5  15        131.21        117.44         9.21 o                         
  -5  -5  15         16.54         17.84         2.31 o                         
  -4  -5  15        127.89        131.77         5.83 o                         
  -3  -5  15         19.25         16.32         2.40 o                         
  -2  -5  15          1.24          2.01         2.96 o                         
  -1  -5  15         53.12         69.63         5.42 o                         
   0  -5  15       1091.95        929.73        14.00 o                         
   1  -5  15         17.67         30.03         1.93 o                         
   2  -5  15          0.15          0.12         1.10 o                         
   3  -5  15          8.35         10.91         1.48 o                         
   4  -5  15          4.23          2.33         1.32 o                         
   5  -5  15         26.73         22.92         2.54 o                         
  -7  -4  15         32.21         25.87         3.20 o                         
  -6  -4  15        307.98        337.95        10.81 o                         
  -5  -4  15         44.32         53.14         3.63 o                         
  -4  -4  15         70.69         83.04         5.53 o                         
  -3  -4  15         22.38         21.90         2.15 o                         
  -2  -4  15        271.62        263.04        10.61 o                         
  -1  -4  15         14.23         23.69         2.54 o                         
   0  -4  15         42.73         38.39         2.45 o                         
   1  -4  15         17.65          7.41         1.21 o                         
   2  -4  15         35.51         37.39         2.01 o                         
   3  -4  15        179.20        177.26         5.51 o                         
   4  -4  15        153.55        140.69         3.83 o                         
   5  -4  15        219.33        239.06         8.17 o                         
   6  -4  15          7.69          9.69         1.91 o                         
  -7  -3  15         68.08         79.80         5.44 o                         
  -6  -3  15          0.67          1.03         1.73 o                         
  -5  -3  15          4.20          3.43         1.27 o                         
  -4  -3  15        147.88        126.62         3.94 o                         
  -3  -3  15        551.70        528.65        18.12 o                         
  -2  -3  15         28.08         30.77         2.00 o                         
  -1  -3  15        202.66        181.37         8.01 o                         
   0  -3  15         11.51         12.17         1.17 o                         
   1  -3  15        150.64        167.49         5.25 o                         
   2  -3  15          0.94          4.10         1.05 o                         
   3  -3  15         46.83         47.33         2.31 o                         
   4  -3  15        255.72        264.40         7.49 o                         
   5  -3  15         34.63         27.12         2.31 o                         
   6  -3  15        406.44        419.97        20.06 o                         
  -8  -2  15         36.46         31.47         3.60 o                         
  -7  -2  15          1.71          4.75         1.68 o                         
  -6  -2  15        347.10        356.05        17.54 o                         
  -5  -2  15         23.34         31.36         2.57 o                         
  -4  -2  15          9.59          7.36         1.18 o                         
  -3  -2  15        461.10        421.10        18.62 o                         
  -2  -2  15         19.08         24.02         1.84 o                         
  -1  -2  15         89.01         75.18         3.43 o                         
   0  -2  15         83.34         81.73         3.93 o                         
   1  -2  15          3.10          4.60         0.72 o                         
   2  -2  15        205.19        172.28         8.12 o                         
   3  -2  15        484.47        495.94        10.64 o                         
   4  -2  15        326.29        298.14         7.40 o                         
   5  -2  15         75.35         67.86         3.09 o                         
   6  -2  15          0.66          0.55         1.42 o                         
   7  -2  15          3.25          3.07         2.07 o                         
  -8  -1  15         72.42         73.33        10.13 o                         
  -7  -1  15          0.48          0.34         1.77 o                         
  -6  -1  15         28.26         26.38         2.04 o                         
  -5  -1  15         57.11         50.63         2.57 o                         
  -4  -1  15        368.69        390.02        15.54 o                         
  -3  -1  15        457.58        420.41         9.23 o                         
  -2  -1  15         39.98         55.84         3.48 o                         
  -1  -1  15         42.40         46.75         2.45 o                         
   0  -1  15        136.19        139.74         5.71 o                         
   1  -1  15        172.06        152.28         5.66 o                         
   2  -1  15        275.35        279.02         6.33 o                         
   3  -1  15       1093.82       1122.08        17.73 o                         
   4  -1  15        209.39        214.82         5.48 o                         
   5  -1  15        121.80        108.81         3.81 o                         
   6  -1  15        204.32        199.47        10.95 o                         
   7  -1  15        134.78        132.39        12.77 o                         
  -7   0  15          0.01         -0.93         1.67 o                         
  -6   0  15         67.31         69.85         6.01 o                         
  -5   0  15          1.01          1.06         1.13 o                         
  -4   0  15        911.97        978.71        26.94 o                         
  -3   0  15        105.19         93.57         4.01 o                         
  -2   0  15        141.99        111.62         2.89 o                         
  -1   0  15         45.23         46.06         2.95 o                         
   0   0  15        354.82        375.07         8.85 o                         
   1   0  15          1.16         -0.28         0.98 o                         
   2   0  15        301.17        250.42         5.70 o                         
   3   0  15        100.56         92.81         6.90 o                         
   4   0  15        324.81        332.48         7.13 o                         
   5   0  15        152.83        150.53         4.91 o                         
   6   0  15         48.88         55.40         2.74 o                         
   7   0  15        239.06        242.89         7.55 o                         
  -7   1  15         41.95         32.81         2.78 o                         
  -6   1  15         83.92         76.30         3.27 o                         
  -5   1  15        196.69        179.88         4.90 o                         
  -4   1  15        143.01        144.67         6.38 o                         
  -3   1  15        425.83        385.02        15.06 o                         
  -2   1  15        368.20        439.64         9.99 o                         
  -1   1  15        120.30        139.40         4.08 o                         
   0   1  15          3.21          2.86         0.85 o                         
   1   1  15        344.28        377.97        12.67 o                         
   2   1  15        280.14        289.11         7.94 o                         
   3   1  15        112.02        100.10         6.71 o                         
   4   1  15         11.06         10.30         1.39 o                         
   5   1  15        307.47        322.01        12.73 o                         
   6   1  15         12.35         17.83         2.41 o                         
   7   1  15          8.09          9.20         1.75 o                         
   8   1  15        126.66        129.94         6.42 o                         
  -7   2  15         44.20         46.52         3.24 o                         
  -6   2  15        535.85        532.38        12.22 o                         
  -5   2  15        236.93        212.41         5.16 o                         
  -4   2  15        695.35        693.66         9.45 o                         
  -3   2  15          3.44          4.87         0.70 o                         
  -2   2  15        220.83        195.91        10.12 o                         
  -1   2  15         53.75         52.76         2.27 o                         
   0   2  15         15.71         10.00         0.75 o                         
   1   2  15        441.00        436.98        10.30 o                         
   2   2  15         77.80         68.40         2.44 o                         
   3   2  15        680.59        597.88        45.58 o                         
   4   2  15         59.53         46.32         5.31 o                         
   5   2  15          2.77          8.54         1.44 o                         
   6   2  15        162.34        173.19         5.64 o                         
   7   2  15        805.90        784.25        24.20 o                         
   8   2  15          5.69          7.27         3.19 o                         
  -7   3  15         36.97         30.66         2.26 o                         
  -6   3  15        559.95        539.65         9.77 o                         
  -5   3  15         47.48         52.62         2.63 o                         
  -4   3  15         63.27         63.38         2.38 o                         
  -3   3  15        515.56        534.97        12.18 o                         
  -2   3  15         31.90         26.64         1.63 o                         
  -1   3  15         28.17         26.98         1.27 o                         
   0   3  15        316.91        272.11         5.33 o                         
   1   3  15         79.05         86.57         2.64 o                         
   2   3  15       1241.93       1219.47        41.60 o                         
   3   3  15         71.31         67.46         3.89 o                         
   4   3  15        582.74        544.02        26.95 o                         
   5   3  15          9.21          7.79         1.93 o                         
   6   3  15        144.57        138.65         5.64 o                         
   7   3  15        370.17        373.18        11.85 o                         
   8   3  15        414.24        394.10        22.47 o                         
  -6   4  15         58.44         58.43         3.20 o                         
  -5   4  15         61.94         65.23         3.01 o                         
  -4   4  15        321.71        313.44         6.17 o                         
  -3   4  15         97.22        116.31         2.96 o                         
  -2   4  15         41.59         38.19         1.93 o                         
  -1   4  15        732.45        775.91        23.98 o                         
   0   4  15       1777.17       1792.01        66.21 o                         
   1   4  15          1.18          2.05         0.81 o                         
   2   4  15         18.89         14.10         1.38 o                         
   3   4  15         24.59         23.20         2.22 o                         
   4   4  15         15.52         23.17         3.41 o                         
   5   4  15        304.38        310.95         7.37 o                         
   6   4  15        295.76        319.79         7.96 o                         
   7   4  15         17.62         19.97         2.51 o                         
   8   4  15        209.66        173.34         8.17 o                         
  -6   5  15          1.24          3.09         1.59 o                         
  -5   5  15          4.34          6.19         1.58 o                         
  -4   5  15         16.75         20.03         2.43 o                         
  -3   5  15        687.96        660.36         9.62 o                         
  -2   5  15        223.33        238.04         4.97 o                         
  -1   5  15       3990.35       4200.50        75.31 o                         
   0   5  15         90.35         95.41         3.74 o                         
   1   5  15         27.93         35.66         2.74 o                         
   2   5  15        964.26        997.81        11.49 o                         
   3   5  15          7.65          9.21         3.66 o                         
   4   5  15        328.02        334.62         7.74 o                         
   5   5  15        145.83        153.73         5.33 o                         
   6   5  15         23.06         28.46         4.23 o                         
   7   5  15         43.38         42.89         3.29 o                         
   8   5  15         97.16         81.16         5.13 o                         
  -5   6  15          0.02         -1.00         1.44 o                         
  -4   6  15         15.35         10.00         2.10 o                         
  -3   6  15          5.52          6.81         1.19 o                         
  -2   6  15         54.42         54.28         2.07 o                         
  -1   6  15         21.70         28.74         1.53 o                         
   0   6  15        345.26        328.47         7.73 o                         
   1   6  15        267.34        279.19        18.57 o                         
   2   6  15          4.87          5.90         2.14 o                         
   3   6  15        102.58        105.65         8.32 o                         
   4   6  15          0.41          3.25         2.05 o                         
   5   6  15         37.11         32.33         2.69 o                         
   6   6  15        215.76        230.47         7.82 o                         
   7   6  15         36.74         35.23         3.04 o                         
   8   6  15          1.81          1.09         2.58 o                         
  -4   7  15          0.01         -0.41         1.49 o                         
  -3   7  15          0.39         -1.14         1.37 o                         
  -2   7  15          0.33         -0.24         0.93 o                         
  -1   7  15         46.74         54.12         1.98 o                         
   0   7  15          2.94          6.27         1.28 o                         
   1   7  15        136.29        131.18         5.06 o                         
   2   7  15          5.75          5.50         2.65 o                         
   3   7  15          9.23          6.76         1.73 o                         
   4   7  15        353.37        340.64         7.15 o                         
   5   7  15          7.65          9.25         2.19 o                         
   6   7  15          3.85          4.67         2.36 o                         
   7   7  15         31.19         35.75         4.26 o                         
  -4   8  15         31.93         33.09         2.83 o                         
  -3   8  15          0.34          0.30         1.40 o                         
  -2   8  15          0.72          1.59         1.36 o                         
  -1   8  15        110.44        107.45         2.72 o                         
   0   8  15          4.80          3.26         1.25 o                         
   1   8  15          0.06          2.33         3.15 o                         
   2   8  15        127.04        127.84         4.95 o                         
   3   8  15        492.78        511.54        10.24 o                         
   4   8  15         83.25         81.87         7.34 o                         
   5   8  15        177.85        183.42         5.83 o                         
   6   8  15         65.19         63.79         3.73 o                         
   7   8  15        184.53        203.95         6.17 o                         
  -2   9  15         57.94         56.11         5.25 o                         
  -1   9  15         10.55         13.42         1.62 o                         
   0   9  15        212.11        221.93         6.08 o                         
   1   9  15        200.65        246.35         9.18 o                         
   2   9  15        135.88        140.46         6.76 o                         
   3   9  15         65.84         67.43         3.42 o                         
   4   9  15         37.98         43.83         3.94 o                         
   5   9  15        168.02        172.28         6.19 o                         
   6   9  15         28.43         20.98         3.74 o                         
  -1  10  15          1.25          0.72         1.83 o                         
   0  10  15         13.71         19.44         2.90 o                         
   1  10  15          5.61          6.11         2.48 o                         
   2  10  15         45.23         48.32         3.02 o                         
   3  10  15        100.66        101.56         4.98 o                         
   4  10  15          8.31         12.13         4.30 o                         
   5  10  15         97.08         92.54         5.57 o                         
  -4  -8  16         88.03         78.93         7.63 o                         
  -3  -8  16         12.39          5.85         4.59 o                         
  -2  -8  16          4.69          7.32         4.56 o                         
  -1  -8  16         17.11         18.85         5.72 o                         
   0  -8  16         25.20         26.98         3.04 o                         
   1  -8  16         62.37         58.38         3.77 o                         
  -5  -7  16          1.79          2.77         4.12 o                         
  -4  -7  16         39.02         58.20         5.90 o                         
  -3  -7  16        301.91        321.71        12.75 o                         
  -2  -7  16         53.78         52.91         5.99 o                         
  -1  -7  16        102.20        107.85        12.14 o                         
   0  -7  16          1.42          0.06         1.15 o                         
   1  -7  16         12.94          6.53         1.74 o                         
   2  -7  16         21.39         27.16         3.00 o                         
   3  -7  16          0.22          1.25         2.32 o                         
  -6  -6  16          0.32          6.22         5.12 o                         
  -5  -6  16         24.01         14.73         5.64 o                         
  -4  -6  16         10.75         16.74         4.73 o                         
  -3  -6  16          8.35          5.14         2.01 o                         
  -2  -6  16         45.35         40.72         2.96 o                         
  -1  -6  16          0.28          3.44         1.53 o                         
   0  -6  16         16.65         11.92         1.57 o                         
   1  -6  16         28.78         25.66         1.56 o                         
   2  -6  16          0.72          2.66         3.21 o                         
   3  -6  16        106.23        110.17         3.89 o                         
   4  -6  16          5.37          5.89         1.97 o                         
  -7  -5  16         33.12         29.35         5.96 o                         
  -6  -5  16         25.63         26.21         5.35 o                         
  -5  -5  16         76.68         78.40         6.94 o                         
  -4  -5  16          2.33          1.80         1.73 o                         
  -3  -5  16         19.44         23.70         2.48 o                         
  -2  -5  16         13.34         10.31         1.64 o                         
  -1  -5  16        331.34        314.60         6.87 o                         
   0  -5  16          9.57          3.18         1.19 o                         
   1  -5  16          7.31          4.04         1.35 o                         
   2  -5  16        103.31         92.55         3.44 o                         
   3  -5  16         85.19        101.80         3.33 o                         
   4  -5  16          0.27          1.02         1.54 o                         
   5  -5  16          5.51          3.28         2.35 o                         
  -7  -4  16          5.56          1.73         2.63 o                         
  -6  -4  16          5.80         10.33         4.42 o                         
  -5  -4  16        819.81        849.59        22.12 o                         
  -4  -4  16        654.61        689.32        14.18 o                         
  -3  -4  16          7.41          9.99         1.77 o                         
  -2  -4  16        228.75        214.41         6.11 o                         
  -1  -4  16         23.59         14.71         1.74 o                         
   0  -4  16         16.72         12.33         1.39 o                         
   1  -4  16         29.62         17.62         1.57 o                         
   2  -4  16        212.75        184.54         4.91 o                         
   3  -4  16          0.97          0.27         1.02 o                         
   4  -4  16          0.16          0.50         1.20 o                         
   5  -4  16          9.79          7.24         1.54 o                         
  -7  -3  16         56.12         49.88         3.21 o                         
  -6  -3  16        183.88        205.94         8.62 o                         
  -5  -3  16          0.11          0.86         1.55 o                         
  -4  -3  16         10.64          9.90         1.96 o                         
  -3  -3  16        273.40        246.77         6.41 o                         
  -2  -3  16       1016.69        879.70        49.09 o                         
  -1  -3  16        305.78        257.10        21.03 o                         
   0  -3  16        463.24        471.39        17.14 o                         
   1  -3  16         64.46         60.22         3.49 o                         
   2  -3  16          0.20          0.95         0.98 o                         
   3  -3  16        458.07        420.62         8.77 o                         
   4  -3  16         49.76         47.31         2.70 o                         
   5  -3  16          5.98          9.40         1.66 o                         
   6  -3  16         21.91         18.91         4.85 o                         
  -7  -2  16          0.10          0.79         2.09 o                         
  -6  -2  16        326.76        322.99        15.63 o                         
  -5  -2  16         94.01        101.01         6.11 o                         
  -4  -2  16          0.56          0.17         1.89 o                         
  -3  -2  16          6.34          4.63         0.79 o                         
  -2  -2  16         38.95         35.21         2.73 o                         
  -1  -2  16         21.67         30.19         4.58 o                         
   0  -2  16       1879.13       1833.21        26.81 o                         
   1  -2  16         43.81         40.16         1.75 o                         
   2  -2  16       1836.80       1788.19        34.13 o                         
   3  -2  16          0.17          0.87         0.98 o                         
   4  -2  16        140.68        131.51         4.82 o                         
   5  -2  16          7.26          3.71         1.46 o                         
   6  -2  16          1.46          4.68         1.85 o                         
   7  -2  16         17.61          9.17         2.33 o                         
  -7  -1  16         25.99         22.29         2.20 o                         
  -6  -1  16        120.23        119.49         3.63 o                         
  -5  -1  16        268.68        260.82        10.83 o                         
  -4  -1  16         77.85         78.93         4.44 o                         
  -3  -1  16        528.93        555.57        21.02 o                         
  -2  -1  16        245.44        228.27         7.38 o                         
  -1  -1  16         23.56         26.35         2.00 o                         
   0  -1  16         26.16         15.05         1.51 o                         
   1  -1  16        400.62        396.99         5.83 o                         
   2  -1  16        425.16        450.33        14.22 o                         
   3  -1  16         64.71         54.31         2.60 o                         
   4  -1  16         43.77         45.21         2.93 o                         
   5  -1  16         67.71         90.34         3.48 o                         
   6  -1  16        173.33        167.64         8.59 o                         
   7  -1  16          1.49         -0.17         2.27 o                         
  -7   0  16          0.05         -0.43         1.58 o                         
  -6   0  16        136.07        139.62         5.76 o                         
  -5   0  16          3.58          4.96         1.24 o                         
  -4   0  16          1.95          2.90         0.96 o                         
  -3   0  16          0.16         -0.37         1.93 o                         
  -2   0  16         35.18         35.04         3.06 o                         
  -1   0  16         50.06         45.11         2.84 o                         
   0   0  16         78.45        128.91         4.85 o                         
   1   0  16         35.95         42.20         1.76 o                         
   2   0  16        123.12         87.21         2.80 o                         
   3   0  16         87.08         97.59         7.72 o                         
   4   0  16         19.42         23.50         2.04 o                         
   5   0  16         69.39         59.48         2.84 o                         
   6   0  16        360.07        377.08         9.67 o                         
   7   0  16        197.16        209.89         8.28 o                         
  -7   1  16         35.10         33.12         2.50 o                         
  -6   1  16        399.08        395.17        18.53 o                         
  -5   1  16          2.28          4.70         1.59 o                         
  -4   1  16         95.08         85.29         2.69 o                         
  -3   1  16        175.64        190.74         7.57 o                         
  -2   1  16        257.38        261.02         6.33 o                         
  -1   1  16          1.93          3.80         1.22 o                         
   0   1  16         20.91         35.62         1.79 o                         
   1   1  16        104.09         81.90         3.31 o                         
   2   1  16         63.62         61.00         2.60 o                         
   3   1  16         72.73         62.71         3.93 o                         
   4   1  16        558.76        526.89        13.40 o                         
   5   1  16        489.15        524.57        17.12 o                         
   6   1  16         14.50         21.22         2.29 o                         
   7   1  16          8.22          5.90         2.02 o                         
   8   1  16         72.65         68.21         5.49 o                         
  -7   2  16        104.66        100.17         5.13 o                         
  -6   2  16        116.51        103.62         4.21 o                         
  -5   2  16          5.10          6.48         1.09 o                         
  -4   2  16        358.75        375.56         5.88 o                         
  -3   2  16        134.64        133.83         8.01 o                         
  -2   2  16         65.14         58.08         2.90 o                         
  -1   2  16         36.49         43.38         1.75 o                         
   0   2  16         13.39         19.23         1.09 o                         
   1   2  16         96.95         84.79         3.35 o                         
   2   2  16        301.74        269.22         9.27 o                         
   3   2  16          0.02          1.26         2.02 o                         
   4   2  16         20.14         16.44         1.98 o                         
   5   2  16        249.61        259.17         5.76 o                         
   6   2  16        588.70        595.78         8.66 o                         
   7   2  16        343.30        374.81         8.90 o                         
   8   2  16          0.08          0.94         2.38 o                         
  -7   3  16         96.24         80.76         5.17 o                         
  -6   3  16         56.68         63.56         2.93 o                         
  -5   3  16         41.59         38.04         2.27 o                         
  -4   3  16       1093.08       1074.48        14.31 o                         
  -3   3  16        390.77        446.76         7.46 o                         
  -2   3  16         99.15         85.11         4.81 o                         
  -1   3  16        123.28        117.15         4.14 o                         
   0   3  16        585.29        592.50        20.78 o                         
   1   3  16          0.78          0.31         0.70 o                         
   2   3  16         82.59         56.43         2.54 o                         
   3   3  16        391.48        372.39        21.91 o                         
   4   3  16         36.19         32.40         2.72 o                         
   5   3  16        236.73        222.00        14.89 o                         
   6   3  16         88.82         84.81         3.81 o                         
   7   3  16        163.99        152.37         9.73 o                         
   8   3  16          0.61          1.93         4.26 o                         
  -6   4  16          1.32          0.63         1.51 o                         
  -5   4  16        397.79        403.70        11.68 o                         
  -4   4  16          0.39          0.86         1.47 o                         
  -3   4  16         27.87         35.42         1.78 o                         
  -2   4  16       5898.60       6250.16        72.44 o                         
  -1   4  16         30.27         27.30         1.54 o                         
   0   4  16          0.14          1.15         1.09 o                         
   1   4  16         67.64         63.60         2.55 o                         
   2   4  16        146.88        132.11         6.02 o                         
   3   4  16         35.26         38.82         3.22 o                         
   4   4  16         52.00         45.07         4.26 o                         
   5   4  16          9.70          9.76         1.95 o                         
   6   4  16          4.13          5.62         2.50 o                         
   7   4  16         10.02         12.23         2.54 o                         
   8   4  16         84.96         73.33         6.09 o                         
  -6   5  16          6.61          4.23         1.62 o                         
  -5   5  16          2.99          4.14         1.45 o                         
  -4   5  16         14.79         19.56         1.73 o                         
  -3   5  16         25.01         24.48         1.54 o                         
  -2   5  16        312.02        313.01         7.55 o                         
  -1   5  16         14.39         11.95         1.21 o                         
   0   5  16       1631.47       1618.33        16.87 o                         
   1   5  16        142.31        125.54         6.55 o                         
   2   5  16       1438.05       1394.64        20.24 o                         
   3   5  16        568.52        603.98         9.31 o                         
   4   5  16          0.09          2.20         2.42 o                         
   5   5  16         44.53         39.97         2.76 o                         
   6   5  16         10.96          8.86         2.40 o                         
   7   5  16        107.76        104.84         5.69 o                         
   8   5  16          8.44         11.13         3.14 o                         
  -5   6  16          7.17          5.14         1.55 o                         
  -4   6  16         24.19         20.69         1.91 o                         
  -3   6  16          9.12          8.83         1.31 o                         
  -2   6  16         34.09         34.08         1.53 o                         
  -1   6  16        497.05        495.35         7.79 o                         
   0   6  16          2.74          1.03         1.15 o                         
   1   6  16          5.54          7.44         1.44 o                         
   2   6  16        177.24        203.44         5.59 o                         
   3   6  16        303.80        319.16         8.51 o                         
   4   6  16       1383.65       1401.35        25.28 o                         
   5   6  16         42.03         44.99         3.68 o                         
   6   6  16          3.59          0.27         2.28 o                         
   7   6  16         54.83         55.55         3.63 o                         
  -4   7  16          5.26          6.94         1.96 o                         
  -3   7  16         30.63         30.94         2.00 o                         
  -2   7  16          0.85          0.68         1.06 o                         
  -1   7  16        284.64        294.97         6.15 o                         
   0   7  16        224.45        238.64         5.50 o                         
   1   7  16        622.17        615.55        13.42 o                         
   2   7  16         19.64         23.76         2.35 o                         
   3   7  16         28.08         30.26         2.75 o                         
   4   7  16         53.85         51.80         6.01 o                         
   5   7  16        136.51        148.28        14.27 o                         
   6   7  16         41.27         41.27         4.61 o                         
   7   7  16         10.02          6.40         2.79 o                         
  -3   8  16          0.03         -0.27         1.54 o                         
  -2   8  16          0.53          0.86         1.15 o                         
  -1   8  16         55.32         68.30         2.83 o                         
   0   8  16         15.45         16.12         1.68 o                         
   1   8  16          0.30          1.03         1.62 o                         
   2   8  16        197.72        230.31         6.23 o                         
   3   8  16        466.57        475.06        10.99 o                         
   4   8  16        175.15        193.40         6.60 o                         
   5   8  16         92.01         87.71         4.53 o                         
   6   8  16         41.63         34.81         3.14 o                         
  -2   9  16          4.67          4.53         1.56 o                         
  -1   9  16         22.02         17.77         1.70 o                         
   0   9  16         20.20         19.30         2.61 o                         
   1   9  16        156.64        165.28         7.15 o                         
   2   9  16         14.99         21.62         2.80 o                         
   3   9  16         22.85         17.57         3.86 o                         
   4   9  16         87.63         90.99         4.41 o                         
   5   9  16         17.00         25.04         3.41 o                         
   6   9  16         69.40         69.54         3.94 o                         
   0  10  16          3.34          1.28         2.77 o                         
   1  10  16          3.82          4.20         2.46 o                         
   2  10  16          2.78          1.45         2.24 o                         
   3  10  16          3.10          3.21         2.78 o                         
   4  10  16          6.53          0.69         3.91 o                         
  -3  -8  17         52.68         79.52         7.13 o                         
  -2  -8  17          4.35          0.61         4.38 o                         
  -1  -8  17          0.35          0.10         4.78 o                         
   0  -8  17         27.18         23.64         5.29 o                         
  -5  -7  17         72.61         80.50         7.73 o                         
  -4  -7  17          6.45          4.47         4.83 o                         
  -3  -7  17        141.52        146.01         9.39 o                         
  -2  -7  17          9.60         18.74         4.91 o                         
  -1  -7  17         50.29         51.16         6.37 o                         
   0  -7  17         40.64         36.63         2.96 o                         
   1  -7  17          9.86          8.79         2.21 o                         
   2  -7  17          2.37          7.57         1.75 o                         
  -6  -6  17          0.05         11.80         4.61 o                         
  -5  -6  17         30.85         20.85         4.52 o                         
  -4  -6  17        108.65        117.59         9.00 o                         
  -3  -6  17        201.10        197.04        11.95 o                         
  -2  -6  17          4.14          1.14         3.74 o                         
  -1  -6  17         69.32         62.25         4.56 o                         
   0  -6  17        174.11        166.77         4.22 o                         
   1  -6  17          2.35          4.40         1.45 o                         
   2  -6  17         14.35         12.26         4.30 o                         
   3  -6  17         45.91         47.87         3.28 o                         
  -6  -5  17         15.38         14.94         4.80 o                         
  -5  -5  17         67.45         86.46         6.76 o                         
  -4  -5  17          0.06          4.82         4.07 o                         
  -3  -5  17        123.41        126.33         8.67 o                         
  -2  -5  17          2.89          0.40         3.27 o                         
  -1  -5  17         85.12         63.76         5.06 o                         
   0  -5  17          5.61          4.42         2.89 o                         
   1  -5  17         39.22         26.73         1.54 o                         
   2  -5  17          0.93          0.89         1.16 o                         
   3  -5  17         59.57         62.34         2.93 o                         
   4  -5  17          1.35          0.60         1.47 o                         
  -7  -4  17        287.70        293.84         9.80 o                         
  -6  -4  17        179.91        194.37        11.96 o                         
  -5  -4  17         32.46         39.64         5.49 o                         
  -4  -4  17         10.18          1.37         4.59 o                         
  -3  -4  17         29.44         41.74         3.01 o                         
  -2  -4  17         60.88         52.41         3.13 o                         
  -1  -4  17          4.55          1.89         1.10 o                         
   0  -4  17         99.12         94.22         3.19 o                         
   1  -4  17       1892.25       1819.05        45.37 o                         
   2  -4  17         42.78         37.03         2.62 o                         
   3  -4  17         12.83         17.02         2.22 o                         
   4  -4  17        101.54        105.40         4.08 o                         
   5  -4  17         31.67         36.33         2.78 o                         
  -7  -3  17         32.65         37.29         3.08 o                         
  -6  -3  17          3.71          1.03         2.37 o                         
  -5  -3  17        393.80        379.87        26.77 o                         
  -4  -3  17         94.13         92.24         7.11 o                         
  -3  -3  17        313.57        328.08        13.01 o                         
  -2  -3  17       1473.83       1416.62        32.67 o                         
  -1  -3  17        353.86        319.24        26.60 o                         
   0  -3  17         73.55         78.88         3.08 o                         
   1  -3  17        162.51        144.45         4.65 o                         
   2  -3  17         22.85         19.41         1.53 o                         
   3  -3  17        378.53        315.95         6.21 o                         
   4  -3  17        165.42        178.59         4.79 o                         
   5  -3  17         46.04         64.17         2.96 o                         
   6  -3  17          7.82          3.43         1.89 o                         
  -7  -2  17          0.42          0.39         1.92 o                         
  -6  -2  17          1.06          3.48         1.81 o                         
  -5  -2  17         92.61         89.64         3.31 o                         
  -4  -2  17          6.65          5.79         1.30 o                         
  -3  -2  17        103.56         89.87         8.46 o                         
  -2  -2  17         56.55         58.84         4.71 o                         
  -1  -2  17        150.55        150.95        15.71 o                         
   0  -2  17       2279.54       2217.61        15.49 o                         
   1  -2  17        431.39        431.50        13.25 o                         
   2  -2  17        502.81        451.55        27.18 o                         
   3  -2  17         30.40         16.33         1.44 o                         
   4  -2  17        138.21        175.84         5.78 o                         
   5  -2  17         17.86         16.15         1.89 o                         
   6  -2  17         40.68         42.92         3.09 o                         
  -7  -1  17        105.23        108.60        12.62 o                         
  -6  -1  17          0.28          1.42         1.40 o                         
  -5  -1  17          0.06          1.91         1.19 o                         
  -4  -1  17         32.10         28.23         1.83 o                         
  -3  -1  17          7.85          5.89         0.71 o
[truncated: 147,745 more chars]
